# Supplementary material for: Allelic variants of full-length VAR2CSA, the placental malaria vaccine candidate, differ in antigenicity and receptor binding affinity
Source: Commun Biol. 2021 Nov 19;4:1309. doi: 10.1038/s42003-021-02787-7 (PMC8604988; doi:10.1038/s42003-021-02787-7)
Supplement: Supplementary file 4 — Supplementary Data 1 [file 42003_2021_2787_MOESM4_ESM.xlsx]

## Sheet: Figure 2
Figure 2B														Figure 2C
FCR3		NF54		HB3		7G8		M Camp		M920		M200101		293F, pIRES	Expi293, pHLSEC	Expi293, pIRES
ml	normalized absorbance	ml	normalized absorbance	ml	normalized absorbance	ml	normalized absorbance	ml	normalized absorbance	ml	normalized absorbance	ml	normalized absorbance	1.6	7	12
-0.007813	-0.00583879	-0.009496	0	-0.009499	0.00164602	-0.008944	0	-0.006349	-0.00405432	-0.009527	-0.00827691	-0.007944	0	2.3	3.6	5
-0.005064	0	-0.008664	0	-0.008666	0	-0.008111	0	-0.005683	0	-0.008695	0	-0.007114	0	2.5	17	14
-0.002315	-0.000283323	-0.007831	0	-0.007833	0	-0.007278	0	-0.005017	0	-0.007864	0	-0.006285	0	0.6	16.6	4.5
0.000433	-0.00511534	-0.006998	0	-0.007001	0	-0.006446	0	-0.004351	0	-0.007032	0	-0.005456	0	0.7	10	1.6
0.003182	-0.00581102	-0.006165	0	-0.006168	0	-0.005613	0.00405548	-0.003684	0	-0.0062	0	-0.004627	0	1.5	10.6	2.2
0.005931	-0.00580762	-0.005332	0	-0.005335	0	-0.004781	0.00635785	-0.003018	0	-0.005368	0	-0.003797	0	0.25	6.1
0.00868	-0.00580267	-0.004499	0	-0.004502	0	-0.003948	0.00637126	-0.002352	0	-0.004536	0	-0.002968	0		7.1
0.011429	-0.00579522	-0.003666	0	-0.003669	0	-0.003116	0.00637409	-0.001686	0	-0.003705	0	-0.002139	0		2.9
0.014178	-0.00579595	-0.002834	0.000269782	-0.002837	0	-0.002283	0.00638599	-0.001019	0	-0.002873	0	-0.00131	-0.00133336
0.016927	-0.00579521	-0.002001	0.000465654	-0.002004	0.00100446	-0.001451	0.00641212	-0.000353	-0.00192087	-0.002041	-0.00486453	-0.00048	-0.00315987		19
0.019675	-0.00579571	-0.001168	0.000465212	-0.001171	0.00172632	-0.000618	0.00644283	0.000313	-0.00410082	-0.001209	-0.00893389	0.000349	-0.00316344		13
0.022424	-0.00579685	-0.000335	0.000464247	-0.000338	0.00172198	0.000215	0.00646676	0.000979	-0.00409735	-0.000377	-0.00892773	0.001178	-0.00316786
0.025173	-0.0057888	0.000498	0.000463359	0.000495	0.0017103	0.001047	0.00649001	0.001646	-0.00407885	0.000455	-0.00891843	0.002007	-0.00316929
0.027922	-0.00578337	0.001331	0.000460494	0.001328	0.00170034	0.00188	0.00652219	0.002312	-0.00406635	0.001286	-0.00890725	0.002837	-0.00318241
0.030671	-0.00578107	0.002163	0.000391314	0.00216	0.00169071	0.002712	0.00655188	0.002978	-0.00406541	0.002118	-0.00884581	0.003666	-0.00318393
0.03342	-0.00578226	0.002996	0.000318277	0.002993	0.00118401	0.003545	0.00657448	0.003644	-0.00406518	0.00295	-0.00664719	0.004495	-0.00318459
0.036168	-0.00578217	0.003829	-3.90184e-07	0.003826	9.97432e-07	0.004377	0.00659988	0.004311	-0.00405897	0.003782	3.36908e-06	0.005324	-0.00318614
0.038917	-0.0057763	0.004662	-1.25475e-05	0.004659	4.38748e-06	0.00521	0.00662983	0.004977	-0.00405435	0.004614	1.93072e-05	0.006154	-0.00318388
0.041666	-0.00575844	0.005495	-1.61464e-05	0.005492	5.62356e-06	0.006043	0.00664737	0.005643	-0.00405404	0.005445	3.95058e-05	0.006983	-0.00318469
0.044415	-0.00575968	0.006328	-2.83243e-05	0.006324	-9.42359e-07	0.006875	0.00666628	0.006309	-0.00405412	0.006277	5.31466e-05	0.007812	-0.00319651
0.047164	-0.00576862	0.007161	-3.62307e-05	0.007157	-1.10023e-05	0.007708	0.00669926	0.006976	-0.00405119	0.007109	6.59226e-05	0.008641	-0.00319007
0.049913	-0.00577771	0.007993	-5.45385e-05	0.00799	-1.40314e-05	0.00854	0.00672171	0.007642	-0.00404632	0.007941	7.46133e-05	0.009471	-0.00320839
0.052662	-0.0057823	0.008826	-7.07157e-05	0.008823	-1.52797e-05	0.009373	0.0067548	0.008308	-0.00404072	0.008773	9.04082e-05	0.0103	-0.00320261
0.05541	-0.00578165	0.009659	-7.90944e-05	0.009656	-2.29226e-05	0.010205	0.00676453	0.008974	-0.00403251	0.009604	0.000105158	0.011129	-0.00320543
0.058159	-0.00578148	0.010492	-0.000100842	0.010489	-2.51622e-05	0.011038	0.00677534	0.009641	-0.00403007	0.010436	0.000116963	0.011958	-0.0032117
0.060908	-0.00578418	0.011325	-0.000105843	0.011321	-2.03709e-05	0.011871	0.00681251	0.010307	-0.00403157	0.011268	0.000115737	0.012788	-0.00320736
0.063657	-0.00578584	0.012158	-0.000117261	0.012154	-1.38111e-05	0.012703	0.0068461	0.010973	-0.00403231	0.0121	0.000120194	0.013617	-0.00320925
0.066406	-0.00578578	0.012991	-0.000128925	0.012987	-4.80358e-06	0.013536	0.00686913	0.011639	-0.00402777	0.012932	0.00011118	0.014446	-0.00321475
0.069155	-0.00578533	0.013823	-0.00013506	0.01382	-3.81227e-06	0.014368	0.00689913	0.012306	-0.00403018	0.013764	0.000105423	0.015275	-0.00322516
0.071904	-0.0057873	0.014656	-0.000126296	0.014653	-2.34366e-06	0.015201	0.00693348	0.012972	-0.00403321	0.014595	0.000103142	0.016105	-0.00322098
0.074652	-0.00578418	0.015489	-0.000119473	0.015485	1.61547e-06	0.016033	0.00696755	0.013638	-0.00403291	0.015427	0.000115361	0.016934	-0.00322036
0.077401	-0.00578316	0.016322	-0.000129777	0.016318	1.04761e-05	0.016866	0.00698541	0.014305	-0.0040317	0.016259	0.000119499	0.017763	-0.00323009
0.08015	-0.00578536	0.017155	-0.000138295	0.017151	7.18396e-06	0.017699	0.00703234	0.014971	-0.00403602	0.017091	0.000120114	0.018592	-0.00323358
0.082899	-0.00579206	0.017988	-0.00014674	0.017984	6.59039e-06	0.018531	0.00706152	0.015637	-0.00403897	0.017923	0.00012455	0.019422	-0.00324522
0.085648	-0.00580109	0.01882	-0.000140061	0.018817	6.11309e-06	0.019364	0.00706609	0.016303	-0.00404304	0.018754	0.000129707	0.020251	-0.00324387
0.088397	-0.00580084	0.019653	-0.000137786	0.01965	9.28285e-06	0.020196	0.00705566	0.01697	-0.00404482	0.019586	0.00013566	0.02108	-0.00323629
0.091146	-0.00578975	0.020486	-0.000139111	0.020482	1.49554e-05	0.021029	0.00706578	0.017636	-0.00404454	0.020418	0.000140398	0.021909	-0.00323307
0.093894	-0.00578616	0.021319	-0.000138844	0.021315	8.57302e-06	0.021861	0.00709656	0.018302	-0.00404439	0.02125	0.000145773	0.022739	-0.00323232
0.096643	-0.00578873	0.022152	-0.000144461	0.022148	4.00808e-06	0.022694	0.00710063	0.018968	-0.00404513	0.022082	0.000146934	0.023568	-0.0032383
0.099392	-0.00579437	0.022985	-0.000151489	0.022981	7.78976e-06	0.023526	0.0071069	0.019635	-0.00404516	0.022913	0.000149471	0.024397	-0.00323642
0.102141	-0.00580247	0.023818	-0.000149199	0.023814	-6.18041e-07	0.024359	0.0071289	0.020301	-0.00404431	0.023745	0.000154522	0.025226	-0.00323801
0.10489	-0.00580294	0.02465	-0.000154225	0.024646	1.46249e-06	0.025192	0.00714328	0.020967	-0.00404921	0.024577	0.000154872	0.026056	-0.00325059
0.107639	-0.00580825	0.025483	-0.000159457	0.025479	-6.41905e-06	0.026024	0.0071621	0.021633	-0.00405372	0.025409	0.00015476	0.026885	-0.0032693
0.110388	-0.00581343	0.026316	-0.000176302	0.026312	-1.89084e-06	0.026857	0.00718646	0.0223	-0.00405593	0.026241	0.000149895	0.027714	-0.0032659
0.113136	-0.00581567	0.027149	-0.000176486	0.027145	2.69857e-06	0.027689	0.00720346	0.022966	-0.00405629	0.027072	0.000148829	0.028543	-0.00327741
0.115885	-0.00581294	0.027982	-0.000188695	0.027978	1.30339e-05	0.028522	0.00721689	0.023632	-0.00405597	0.027904	0.000145009	0.029373	-0.00327066
0.118634	-0.00580342	0.028815	-0.000186133	0.028811	1.05801e-05	0.029354	0.00724177	0.024298	-0.00405981	0.028736	0.000143603	0.030202	-0.00324421
0.121383	-0.005797	0.029648	-0.000188906	0.029643	4.98716e-06	0.030187	0.0072527	0.024965	-0.00406241	0.029568	0.000138992	0.031031	-0.00325118
0.124132	-0.00579213	0.03048	-0.000194568	0.030476	2.10501e-06	0.03102	0.00729448	0.025631	-0.00406838	0.0304	0.000137915	0.03186	-0.00325189
0.126881	-0.00578404	0.031313	-0.000189578	0.031309	-2.02546e-06	0.031852	0.00733412	0.026297	-0.00406937	0.031232	0.000129553	0.03269	-0.00324752
0.129629	-0.00577719	0.032146	-0.000203419	0.032142	-4.54658e-06	0.032685	0.00737617	0.026963	-0.0040697	0.032063	0.000125659	0.033519	-0.00324712
0.132378	-0.00577678	0.032979	-0.000211454	0.032975	-1.4013e-06	0.033517	0.00742255	0.02763	-0.00406875	0.032895	0.000123128	0.034348	-0.00325577
0.135127	-0.0057694	0.033812	-0.000217086	0.033807	-3.9163e-06	0.03435	0.00745011	0.028296	-0.00407168	0.033727	0.000126879	0.035177	-0.0032557
0.137876	-0.00578366	0.034645	-0.000222487	0.03464	2.76588e-06	0.035182	0.00747101	0.028962	-0.00407124	0.034559	0.000130991	0.036007	-0.00324509
0.140625	-0.00578308	0.035477	-0.00023276	0.035473	1.07698e-06	0.036015	0.00749041	0.029628	-0.00406994	0.035391	0.000122895	0.036836	-0.00324525
0.143374	-0.0057778	0.03631	-0.000244938	0.036306	-9.42359e-07	0.036848	0.00750397	0.030295	-0.00407108	0.036222	0.000116783	0.037665	-0.00324818
0.146123	-0.00577712	0.037143	-0.00023888	0.037139	-9.69283e-06	0.03768	0.00751893	0.030961	-0.00407066	0.037054	0.000117658	0.038494	-0.00324598
0.148871	-0.00578313	0.037976	-0.000243747	0.037972	-5.82549e-06	0.038513	0.00754602	0.031627	-0.00406876	0.037886	0.000112825	0.039324	-0.00326066
0.15162	-0.00577863	0.038809	-0.000255745	0.038804	2.85767e-06	0.039345	0.00758683	0.032293	-0.00407317	0.038718	0.000117764	0.040153	-0.00326441
0.154369	-0.00578741	0.039642	-0.000265972	0.039637	-4.73015e-06	0.040178	0.00761813	0.03296	-0.00407742	0.03955	0.000118167	0.040982	-0.00325302
0.157118	-0.00578629	0.040475	-0.000271948	0.04047	-2.46604e-06	0.04101	0.00767097	0.033626	-0.00408361	0.040381	0.000120146	0.041811	-0.00324624
0.159867	-0.00578409	0.041307	-0.000275603	0.041303	-2.36202e-06	0.041843	0.00770868	0.034292	-0.00408587	0.041213	0.000113615	0.042641	-0.00324226
0.162616	-0.0057893	0.04214	-0.000280029	0.042136	7.97333e-06	0.042676	0.00772719	0.034958	-0.00408598	0.042045	0.000109811	0.04347	-0.0032402
0.165365	-0.00579271	0.042973	-0.000288351	0.042968	1.73296e-05	0.043508	0.00776501	0.035625	-0.00408616	0.042877	0.000102234	0.044299	-0.00322006
0.168113	-0.00579213	0.043806	-0.00030017	0.043801	1.7605e-05	0.044341	0.00780063	0.036291	-0.00408791	0.043709	0.000101667	0.045128	-0.0032229
0.170862	-0.0057912	0.044639	-0.000310499	0.044634	2.54253e-05	0.045173	0.00783938	0.036957	-0.00409217	0.044541	9.63664e-05	0.045958	-0.00323144
0.173611	-0.00579052	0.045472	-0.000318709	0.045467	2.79832e-05	0.046006	0.00787106	0.037624	-0.00409589	0.045372	9.16125e-05	0.046787	-0.003219
0.17636	-0.00578916	0.046304	-0.000322995	0.0463	3.57423e-05	0.046838	0.00789407	0.03829	-0.00409816	0.046204	8.42377e-05	0.047616	-0.00319716
0.179109	-0.00578719	0.047137	-0.000319104	0.047133	1.38539e-05	0.047671	0.00792895	0.038956	-0.00409805	0.047036	7.65286e-05	0.048445	-0.0032029
0.181858	-0.00579047	0.04797	-0.000313513	0.047965	1.88227e-05	0.048503	0.00796129	0.039622	-0.00410106	0.047868	7.62103e-05	0.049275	-0.00319476
0.184607	-0.0057967	0.048803	-0.00030919	0.048798	1.75621e-05	0.049336	0.0079779	0.040289	-0.00410453	0.0487	7.7022e-05	0.050104	-0.00319419
0.187355	-0.00580511	0.049636	-0.000308584	0.049631	2.22127e-05	0.050169	0.00799541	0.040955	-0.00410587	0.049531	7.32762e-05	0.050933	-0.00319769
0.190104	-0.00581116	0.050469	-0.000307835	0.050464	3.13243e-05	0.051001	0.00802625	0.041621	-0.00411267	0.050363	7.31807e-05	0.051762	-0.00319093
0.192853	-0.0058131	0.051302	-0.000306613	0.051297	3.9371e-05	0.051834	0.00806667	0.042287	-0.00411808	0.051195	6.75408e-05	0.052592	-0.00318726
0.195602	-0.00581309	0.052134	-0.000305514	0.052129	4.75035e-05	0.052666	0.00809029	0.042954	-0.00412357	0.052027	6.64001e-05	0.053421	-0.00317362
0.198351	-0.00582326	0.052967	-0.000293778	0.052962	5.51463e-05	0.053499	0.00810978	0.04362	-0.00412864	0.052859	7.3637e-05	0.05425	-0.00317314
0.2011	-0.00582531	0.0538	-0.000289907	0.053795	5.34085e-05	0.054331	0.00811577	0.044286	-0.00413633	0.05369	7.12707e-05	0.055079	-0.00315198
0.203848	-0.00582463	0.054633	-0.000288002	0.054628	5.62172e-05	0.055164	0.00814218	0.044952	-0.00414597	0.054522	6.89203e-05	0.055909	-0.00315468
0.206597	-0.0058211	0.055466	-0.00028197	0.055461	5.23866e-05	0.055997	0.00815311	0.045619	-0.00415403	0.055354	5.62186e-05	0.056738	-0.00315585
0.209346	-0.00581545	0.056299	-0.000270023	0.056294	3.98728e-05	0.056829	0.00816041	0.046285	-0.0041647	0.056186	6.08239e-05	0.057567	-0.00315514
0.212095	-0.00581132	0.057132	-0.000263025	0.057126	4.54046e-05	0.057662	0.00817752	0.046951	-0.00417257	0.057018	5.89828e-05	0.058396	-0.00316174
0.214844	-0.00581381	0.057964	-0.000263323	0.057959	4.62184e-05	0.058494	0.0082053	0.047617	-0.0041824	0.05785	5.06264e-05	0.059226	-0.00315319
0.217593	-0.00580877	0.058797	-0.000257619	0.058792	4.28467e-05	0.059327	0.00820218	0.048284	-0.00419066	0.058681	5.68924e-05	0.060055	-0.00314437
0.220342	-0.00580315	0.05963	-0.000247028	0.059625	2.47155e-05	0.060159	0.00820594	0.04895	-0.00419268	0.059513	4.87323e-05	0.060884	-0.00314027
0.22309	-0.00579792	0.060463	-0.000245246	0.060458	2.52907e-05	0.060992	0.00821873	0.049616	-0.00419581	0.060345	4.11771e-05	0.061713	-0.00314098
0.225839	-0.00579234	0.061296	-0.000242494	0.06129	1.89328e-05	0.061825	0.00823444	0.050282	-0.00419907	0.061177	3.80786e-05	0.062543	-0.00314398
0.228588	-0.00578762	0.062129	-0.000250021	0.062123	1.1755e-05	0.062657	0.00824796	0.050949	-0.00420699	0.062009	2.70959e-05	0.063372	-0.00313939
0.231337	-0.00578016	0.062961	-0.000254996	0.062956	-2.63126e-06	0.06349	0.00824475	0.051615	-0.00420913	0.06284	1.597e-05	0.064201	-0.00314463
0.234086	-0.00577941	0.063794	-0.000248783	0.063789	-1.16999e-05	0.064322	0.00824165	0.052281	-0.00421589	0.063672	4.63183e-06	0.06503	-0.00316354
0.236835	-0.00577059	0.064627	-0.000237581	0.064622	-2.3559e-05	0.065155	0.00824156	0.052947	-0.00422112	0.064504	-1.08766e-05	0.06586	-0.0031716
0.239584	-0.00575655	0.06546	-0.00023429	0.065455	-2.25738e-05	0.065987	0.00822021	0.053614	-0.00422478	0.065336	-1.2516e-05	0.066689	-0.00316546
0.242332	-0.00574844	0.066293	-0.000232776	0.066287	-1.88594e-05	0.06682	0.00822502	0.05428	-0.00422694	0.066168	-1.43783e-05	0.067518	-0.00315473
0.245081	-0.00574165	0.067126	-0.000225568	0.06712	-2.65268e-05	0.067653	0.00822788	0.054946	-0.00422994	0.066999	-1.66916e-05	0.068347	-0.00316292
0.24783	-0.00571141	0.067959	-0.000217066	0.067953	-2.16743e-05	0.068485	0.00822805	0.055612	-0.00423272	0.067831	-1.94399e-05	0.069177	-0.003173
0.250579	-0.00568626	0.068791	-0.000223478	0.068786	-3.75903e-05	0.069318	0.00823986	0.056279	-0.00424	0.068663	-2.97381e-05	0.070006	-0.00317378
0.253328	-0.00565619	0.069624	-0.000220238	0.069619	-3.71987e-05	0.07015	0.00824797	0.056945	-0.00424593	0.069495	-4.05616e-05	0.070835	-0.00318248
0.256077	-0.00562414	0.070457	-0.000201777	0.070451	-3.97198e-05	0.070983	0.00824948	0.057611	-0.00425471	0.070327	-3.19241e-05	0.071664	-0.00318764
0.258826	-0.00561226	0.07129	-0.0001933	0.071284	-4.32628e-05	0.071815	0.00826574	0.058277	-0.00425464	0.071158	-3.73358e-05	0.072494	-0.00318863
0.261574	-0.00560289	0.072123	-0.000189706	0.072117	-4.18187e-05	0.072648	0.00824754	0.058944	-0.00425089	0.07199	-3.42691e-05	0.073323	-0.00318674
0.264323	-0.00558814	0.072956	-0.000194789	0.07295	-3.86795e-05	0.073481	0.00822825	0.05961	-0.0042432	0.072822	-2.6698e-05	0.074152	-0.00318868
0.267072	-0.00558845	0.073789	-0.000205252	0.073783	-4.87457e-05	0.074313	0.00822428	0.060276	-0.00423434	0.073654	-3.00512e-05	0.074981	-0.00318896
0.269821	-0.00560158	0.074621	-0.000204867	0.074616	-5.73064e-05	0.075146	0.00820472	0.060942	-0.00422186	0.074486	-2.18593e-05	0.075811	-0.00319926
0.27257	-0.00562171	0.075454	-0.000199538	0.075448	-6.27586e-05	0.075978	0.00818926	0.061609	-0.00421026	0.075318	-2.17903e-05	0.07664	-0.00320172
0.275319	-0.00564857	0.076287	-0.000204605	0.076281	-6.37928e-05	0.076811	0.00819015	0.062275	-0.00420038	0.076149	-1.06325e-05	0.077469	-0.00320536
0.278067	-0.00565091	0.07712	-0.000208004	0.077114	-6.32115e-05	0.077643	0.0081816	0.062941	-0.00418756	0.076981	-1.01709e-05	0.078299	-0.0032121
0.280816	-0.0056444	0.077953	-0.000208512	0.077947	-6.76295e-05	0.078476	0.00817055	0.063608	-0.00417815	0.077813	-1.60655e-05	0.079128	-0.00321021
0.283565	-0.00564292	0.078786	-0.000211855	0.07878	-6.53593e-05	0.079308	0.0081798	0.064274	-0.00416712	0.078645	-1.73495e-05	0.079957	-0.00320856
0.286314	-0.00564174	0.079618	-0.000204261	0.079612	-7.28431e-05	0.080141	0.00816273	0.06494	-0.00415292	0.079477	-1.1232e-05	0.080786	-0.00320476
0.289063	-0.00563091	0.080451	-0.000200334	0.080445	-8.16181e-05	0.080974	0.00814127	0.065606	-0.0041415	0.080308	-1.46913e-05	0.081616	-0.00320284
0.291812	-0.00560762	0.081284	-0.000199749	0.081278	-8.47021e-05	0.081806	0.00814242	0.066273	-0.00412943	0.08114	-1.70948e-05	0.082445	-0.00320466
0.294561	-0.00560145	0.082117	-0.000206269	0.082111	-9.96391e-05	0.082639	0.0081485	0.066939	-0.00411649	0.081972	-1.67924e-05	0.083274	-0.00320818
0.297309	-0.00559517	0.08295	-0.000202557	0.082944	-0.000101144	0.083471	0.00815748	0.067605	-0.00410412	0.082804	-8.70656e-06	0.084103	-0.00321942
0.300058	-0.00559051	0.083783	-0.000203727	0.083777	-0.000109332	0.084304	0.00819834	0.068271	-0.00409702	0.083636	-5.48604e-06	0.084933	-0.00321781
0.302807	-0.00558895	0.084616	-0.000198429	0.084609	-0.000122066	0.085136	0.00822479	0.068938	-0.00408904	0.084467	2.09042e-06	0.085762	-0.00321615
0.305556	-0.00559127	0.085448	-0.000212666	0.085442	-0.000132499	0.085969	0.00825947	0.069604	-0.00408519	0.085299	8.78615e-06	0.086591	-0.00321577
0.308305	-0.00559043	0.086281	-0.000206464	0.086275	-0.000163499	0.086802	0.00830618	0.07027	-0.00407457	0.086131	1.61716e-05	0.08742	-0.00321567
0.311054	-0.00560018	0.087114	-0.000202233	0.087108	-0.000184647	0.087634	0.00833194	0.070936	-0.00407057	0.086963	2.74036e-05	0.08825	-0.00322814
0.313803	-0.0056017	0.087947	-0.000195739	0.087941	-0.00020637	0.088467	0.00834832	0.071603	-0.00406416	0.087795	2.99291e-05	0.089079	-0.00323528
0.316551	-0.00560059	0.08878	-0.000202187	0.088773	-0.00021684	0.089299	0.00834314	0.072269	-0.00405708	0.088627	3.48634e-05	0.089908	-0.00322548
0.3193	-0.00559792	0.089613	-0.000207855	0.089606	-0.000221295	0.090132	0.00833848	0.072935	-0.00404759	0.089458	4.98094e-05	0.090737	-0.00321455
0.322049	-0.00558007	0.090446	-0.000207527	0.090439	-0.000246066	0.090964	0.00836961	0.073601	-0.00404254	0.09029	5.63141e-05	0.091567	-0.00321557
0.324798	-0.00557773	0.091278	-0.000219663	0.091272	-0.000261707	0.091797	0.00838603	0.074268	-0.00403679	0.091122	5.79854e-05	0.092396	-0.00322426
0.327547	-0.00558057	0.092111	-0.000222615	0.092105	-0.000289341	0.09263	0.00835725	0.074934	-0.004034	0.091954	6.86444e-05	0.093225	-0.0032242
0.330296	-0.00557421	0.092944	-0.000226307	0.092938	-0.000315427	0.093462	0.0083534	0.0756	-0.00403027	0.092786	6.65062e-05	0.094054	-0.00322262
0.333044	-0.00556961	0.093777	-0.000214673	0.09377	-0.000341532	0.094295	0.00836645	0.076266	-0.00403231	0.093617	5.97522e-05	0.094884	-0.00323399
0.335793	-0.00557507	0.09461	-0.000202808	0.094603	-0.000357894	0.095127	0.00833709	0.076933	-0.00403412	0.094449	6.0808e-05	0.095713	-0.00324124
0.338542	-0.00557424	0.095443	-0.000200462	0.095436	-0.000375842	0.09596	0.00831612	0.077599	-0.00403584	0.095281	5.53909e-05	0.096542	-0.00324151
0.341291	-0.00557886	0.096275	-0.000193393	0.096269	-0.000390198	0.096792	0.00830578	0.078265	-0.00403687	0.096113	6.28294e-05	0.097371	-0.00324297
0.34404	-0.00557958	0.097108	-0.000193239	0.097102	-0.000413451	0.097625	0.0083136	0.078931	-0.0040382	0.096945	6.68352e-05	0.098201	-0.00324263
0.346789	-0.00557252	0.097941	-0.00019177	0.097934	-0.000428431	0.098458	0.00832643	0.079598	-0.00404227	0.097776	6.31796e-05	0.09903	-0.00324597
0.349538	-0.00556196	0.098774	-0.000185065	0.098767	-0.000454021	0.09929	0.00835092	0.080264	-0.00403992	0.098608	7.7802e-05	0.099859	-0.00325493
0.352286	-0.00555422	0.099607	-0.000177303	0.0996	-0.000479128	0.100123	0.00834066	0.08093	-0.00404194	0.09944	8.71876e-05	0.100688	-0.00326487
0.355035	-0.00554963	0.10044	-0.000176435	0.100433	-0.000497412	0.100955	0.00836186	0.081596	-0.00404445	0.100272	7.94414e-05	0.101518	-0.00326715
0.357784	-0.0055397	0.101273	-0.000170541	0.101266	-0.000514687	0.101788	0.00838508	0.082263	-0.00404048	0.101104	9.76344e-05	0.102347	-0.00326674
0.360533	-0.00552233	0.102105	-0.000165638	0.102099	-0.000540535	0.10262	0.00841352	0.082929	-0.00403669	0.101936	0.000104229	0.103176	-0.00326838
0.363282	-0.00550475	0.102938	-0.000151217	0.102931	-0.000548196	0.103453	0.00841507	0.083595	-0.00402869	0.102767	0.000109402	0.104005	-0.00325948
0.366031	-0.00548737	0.103771	-0.000142243	0.103764	-0.000575763	0.104285	0.00840138	0.084261	-0.00402124	0.103599	0.000120189	0.104835	-0.00325131
0.36878	-0.00546017	0.104604	-0.000125265	0.104597	-0.000592774	0.105118	0.00837011	0.084928	-0.00401583	0.104431	0.0001255	0.105664	-0.00326141
0.371528	-0.00543776	0.105437	-0.000124474	0.10543	-0.000604658	0.105951	0.00833372	0.085594	-0.00401448	0.105263	0.000136912	0.106493	-0.00326664
0.374277	-0.00540643	0.10627	-0.00010824	0.106263	-0.000612876	0.106783	0.00827302	0.08626	-0.0040071	0.106095	0.000137809	0.107322	-0.00326008
0.377026	-0.00536967	0.107102	-0.000102603	0.107095	-0.000619999	0.107616	0.00822372	0.086927	-0.00400231	0.106926	0.000129877	0.108152	-0.00326544
0.379775	-0.00533642	0.107935	-0.000102126	0.107928	-0.000638687	0.108448	0.00821064	0.087593	-0.00399366	0.107758	0.000127341	0.108981	-0.00327059
0.382524	-0.00531351	0.108768	-0.00010019	0.108761	-0.000634024	0.109281	0.00818263	0.088259	-0.00398837	0.10859	0.000127113	0.10981	-0.00326251
0.385273	-0.00530026	0.109601	-8.69751e-05	0.109594	-0.000640474	0.110113	0.00816284	0.088925	-0.00399081	0.109422	0.000120364	0.110639	-0.00325648
0.388022	-0.00528765	0.110434	-7.53158e-05	0.110427	-0.000645657	0.110946	0.00812944	0.089592	-0.00399083	0.110254	0.000110028	0.111469	-0.00325969
0.39077	-0.00528429	0.111267	-7.30928e-05	0.11126	-0.000656573	0.111779	0.00803805	0.090258	-0.0039828	0.111085	0.000116523	0.112298	-0.00326029
0.393519	-0.00529092	0.1121	-6.73684e-05	0.112092	-0.000662099	0.112611	0.00797119	0.090924	-0.00397999	0.111917	0.00010762	0.113127	-0.00326405
0.396268	-0.00531237	0.112932	-6.05196e-05	0.112925	-0.000665923	0.113444	0.00792126	0.09159	-0.00397442	0.112749	9.29283e-05	0.113956	-0.00327353
0.399017	-0.00534545	0.113765	-5.47952e-05	0.113758	-0.00066115	0.114276	0.00785844	0.092257	-0.00397353	0.113581	8.72407e-05	0.114786	-0.00328668
0.401766	-0.00536334	0.114598	-5.29059e-05	0.114591	-0.000667006	0.115109	0.00777906	0.092923	-0.00397856	0.114413	8.05927e-05	0.115615	-0.00328467
0.404515	-0.00538656	0.115431	-5.67615e-05	0.115424	-0.000671786	0.115941	0.00772557	0.093589	-0.00398357	0.115244	7.81733e-05	0.116444	-0.00328564
0.407264	-0.00540309	0.116264	-5.53445e-05	0.116256	-0.000675182	0.116774	0.00768483	0.094255	-0.00398535	0.116076	6.23891e-05	0.117273	-0.00329418
0.410012	-0.00541617	0.117097	-5.17302e-05	0.117089	-0.000678798	0.117607	0.00764167	0.094922	-0.00398566	0.116908	5.24993e-05	0.118103	-0.00330342
0.412761	-0.00543141	0.11793	-4.60469e-05	0.117922	-0.000681429	0.118439	0.00755806	0.095588	-0.00399067	0.11774	3.81529e-05	0.118932	-0.00330948
0.41551	-0.00545482	0.118762	-3.25342e-05	0.118755	-0.00068791	0.119272	0.00749187	0.096254	-0.00398975	0.118572	3.58502e-05	0.119761	-0.00331632
0.418259	-0.00545904	0.119595	-2.40631e-05	0.119588	-0.000690804	0.120104	0.00740294	0.09692	-0.00399594	0.119404	2.31273e-05	0.12059	-0.003316
0.421008	-0.00547723	0.120428	-1.53404e-05	0.120421	-0.000686765	0.120937	0.00734822	0.097587	-0.00399516	0.120235	1.41236e-05	0.12142	-0.00331113
0.423757	-0.00548811	0.121261	-5.78602e-06	0.121253	-0.000683498	0.121769	0.00728506	0.098253	-0.0039977	0.121067	-5.97415e-06	0.122249	-0.00331783
0.426505	-0.00549786	0.122094	-6.69474e-06	0.122086	-0.000682384	0.122602	0.00720205	0.098919	-0.00400303	0.121899	-3.09001e-05	0.123078	-0.00332549
0.429254	-0.00551446	0.122927	-1.99713e-06	0.122919	-0.000671633	0.123435	0.00709382	0.099585	-0.00400943	0.122731	-4.27104e-05	0.123907	-0.00333288
0.432003	-0.0055362	0.123759	3.40384e-06	0.123752	-0.000672477	0.124267	0.00700875	0.100252	-0.00402105	0.123563	-4.90188e-05	0.124737	-0.00335851
0.434752	-0.00555092	0.124592	7.56752e-06	0.124585	-0.00066659	0.1251	0.00692585	0.100918	-0.00402876	0.124394	-7.63588e-05	0.125566	-0.00336804
0.437501	-0.00556781	0.125425	9.32848e-06	0.125417	-0.000664498	0.125932	0.00684872	0.101584	-0.00403905	0.125226	-8.07572e-05	0.126395	-0.00336335
0.44025	-0.00557969	0.126258	2.63734e-05	0.12625	-0.000662821	0.126765	0.0067713	0.10225	-0.00404291	0.126058	-8.78296e-05	0.127224	-0.00336434
0.442999	-0.00558912	0.127091	4.12517e-05	0.127083	-0.000656139	0.127597	0.00672455	0.102917	-0.0040472	0.12689	-9.46049e-05	0.128054	-0.00336954
0.445747	-0.00560032	0.127924	5.05032e-05	0.127916	-0.000641728	0.12843	0.00666632	0.103583	-0.00405487	0.127722	-9.50241e-05	0.128883	-0.00336375
0.448496	-0.00561163	0.128757	6.38259e-05	0.128749	-0.000628835	0.129262	0.00658522	0.104249	-0.00405973	0.128553	-0.000105184	0.129712	-0.00334947
0.451245	-0.00562831	0.129589	6.60438e-05	0.129581	-0.00064182	0.130095	0.00654162	0.104915	-0.00406348	0.129385	-0.000120942	0.130541	-0.00334257
0.453994	-0.00563634	0.130422	7.12907e-05	0.130414	-0.000637059	0.130928	0.0064806	0.105582	-0.00406301	0.130217	-0.000122911	0.131371	-0.00332066
0.456743	-0.00564376	0.131255	7.99364e-05	0.131247	-0.000637824	0.13176	0.00642919	0.106248	-0.00406007	0.131049	-0.000121489	0.1322	-0.00327384
0.459492	-0.00565281	0.132088	9.66014e-05	0.13208	-0.000627715	0.132593	0.00640651	0.106914	-0.00406709	0.131881	-0.000132317	0.133029	-0.00322776
0.462241	-0.00566304	0.132921	0.000112301	0.132913	-0.000623633	0.133425	0.00639136	0.10758	-0.00406743	0.132713	-0.000127914	0.133858	-0.00317389
0.464989	-0.00568035	0.133754	0.000127482	0.133746	-0.000616131	0.134258	0.00637819	0.108247	-0.00407334	0.133544	-0.000122566	0.134688	-0.00310614
0.467738	-0.0056891	0.134587	0.000136831	0.134578	-0.000619319	0.13509	0.00634846	0.108913	-0.00407517	0.134376	-0.000113764	0.135517	-0.00303378
0.470487	-0.00569414	0.135419	0.000145836	0.135411	-0.000612252	0.135923	0.00633702	0.109579	-0.00407165	0.135208	-0.000101136	0.136346	-0.00296555
0.473236	-0.005694	0.136252	0.00017201	0.136244	-0.00060735	0.136756	0.00631326	0.110246	-0.00407108	0.13604	-8.03009e-05	0.137175	-0.00288347
0.475985	-0.00569229	0.137085	0.000177739	0.137077	-0.000602302	0.137588	0.00629864	0.110912	-0.00407445	0.136872	-6.87399e-05	0.138005	-0.00280454
0.478734	-0.00570044	0.137918	0.000183571	0.13791	-0.00059196	0.138421	0.00627379	0.111578	-0.00407835	0.137703	-5.91791e-05	0.138834	-0.00270544
0.481483	-0.00569316	0.138751	0.000197089	0.138742	-0.000590773	0.139253	0.00626083	0.112244	-0.00407277	0.138535	-4.41854e-05	0.139663	-0.00260821
0.484231	-0.00568924	0.139584	0.000196232	0.139575	-0.000577966	0.140086	0.00624731	0.112911	-0.00407679	0.139367	-3.00777e-05	0.140492	-0.00250441
0.48698	-0.00568906	0.140416	0.000202783	0.140408	-0.000563512	0.140918	0.00625681	0.113577	-0.00407738	0.140199	-1.83204e-05	0.141322	-0.00240286
0.489729	-0.00569291	0.141249	0.000207563	0.141241	-0.000559614	0.141751	0.00623861	0.114243	-0.00408145	0.141031	-2.65282e-07	0.142151	-0.00231012
0.492478	-0.00569917	0.142082	0.000212306	0.142074	-0.000554658	0.142584	0.00622227	0.114909	-0.00408549	0.141862	2.32334e-05	0.14298	-0.00221228
0.495227	-0.00570282	0.142915	0.000227744	0.142907	-0.00054833	0.143416	0.00622572	0.115576	-0.00408642	0.142694	3.9856e-05	0.143809	-0.0021201
0.497976	-0.00570397	0.143748	0.0002383	0.143739	-0.000547884	0.144249	0.00623413	0.116242	-0.00409021	0.143526	5.29503e-05	0.144639	-0.00202259
0.500724	-0.00569888	0.144581	0.000236801	0.144572	-0.000533999	0.145081	0.00622565	0.116908	-0.00409155	0.144358	7.69424e-05	0.145468	-0.00191281
0.503473	-0.0056958	0.145414	0.000247875	0.145405	-0.000524325	0.145914	0.00621605	0.117574	-0.00409058	0.14519	0.000112135	0.146297	-0.00181105
0.506222	-0.00569696	0.146246	0.000254498	0.146238	-0.000503991	0.146746	0.00621567	0.118241	-0.00409072	0.146022	0.000134535	0.147126	-0.00170991
0.508971	-0.00569997	0.147079	0.000252685	0.147071	-0.000494353	0.147579	0.00621619	0.118907	-0.00409162	0.146853	0.000144255	0.147956	-0.00161528
0.51172	-0.00569904	0.147912	0.000247043	0.147903	-0.000486465	0.148412	0.00619258	0.119573	-0.00409127	0.147685	0.000168083	0.148785	-0.00151557
0.514469	-0.00570318	0.148745	0.00025764	0.148736	-0.000491856	0.149244	0.0061603	0.120239	-0.00409027	0.148517	0.000186971	0.149614	-0.00142155
0.517218	-0.00571092	0.149578	0.000262502	0.149569	-0.000476387	0.150077	0.00614344	0.120906	-0.00409371	0.149349	0.000204899	0.150443	-0.00132638
0.519966	-0.00571733	0.150411	0.000272461	0.150402	-0.000459131	0.150909	0.00611821	0.121572	-0.0040989	0.150181	0.000237719	0.151273	-0.00121516
0.522715	-0.00572131	0.151243	0.000275439	0.151235	-0.000445589	0.151742	0.00610267	0.122238	-0.00410287	0.151012	0.00026281	0.152102	-0.00112058
0.525464	-0.00572737	0.152076	0.000281138	0.152068	-0.000437787	0.152574	0.0060988	0.122904	-0.00410595	0.151844	0.000293365	0.152931	-0.00104752
0.528213	-0.00573049	0.152909	0.000284131	0.1529	-0.000420659	0.153407	0.00608948	0.123571	-0.00410191	0.152676	0.000322466	0.15376	-0.000970139
0.530962	-0.00573493	0.153742	0.000281348	0.153733	-0.000412716	0.154239	0.00606353	0.124237	-0.0041009	0.153508	0.000348496	0.15459	-0.000883699
0.533711	-0.00573968	0.154575	0.000277103	0.154566	-0.000411988	0.155072	0.00604083	0.124903	-0.00409993	0.15434	0.000376313	0.155419	-0.00082235
0.53646	-0.00573711	0.155408	0.000278607	0.155399	-0.000395595	0.155905	0.00602642	0.125569	-0.00410132	0.155171	0.000397966	0.156248	-0.000776625
0.539208	-0.00572764	0.156241	0.000275208	0.156232	-0.000375561	0.156737	0.00602499	0.126236	-0.00410238	0.156003	0.000428924	0.157077	-0.000729566
0.541957	-0.00572932	0.157073	0.000271928	0.157064	-0.000359516	0.15757	0.0060202	0.126902	-0.00410307	0.156835	0.000447345	0.157907	-0.000674143
0.544706	-0.00573246	0.157906	0.000279238	0.157897	-0.000339824	0.158402	0.00600994	0.127568	-0.00410316	0.157667	0.000488459	0.158736	-0.000609662
0.547455	-0.00572193	0.158739	0.000281667	0.15873	-0.000331282	0.159235	0.00598691	0.128234	-0.00410348	0.158499	0.000523768	0.159565	-0.000554192
0.550204	-0.00571762	0.159572	0.000280096	0.159563	-0.00029896	0.160067	0.00598002	0.128901	-0.0041101	0.159331	0.000559618	0.160394	-0.000493391
0.552953	-0.00571629	0.160405	0.000286205	0.160396	-0.000271118	0.1609	0.00597471	0.129567	-0.00410793	0.160162	0.000594667	0.161224	-0.000453037
0.555702	-0.00571093	0.161238	0.00028447	0.161229	-0.000252528	0.161733	0.00595318	0.130233	-0.00410835	0.160994	0.000629122	0.162053	-0.000399767
0.55845	-0.00571088	0.162071	0.000281338	0.162061	-0.000237517	0.162565	0.00594124	0.130899	-0.00410778	0.161826	0.000655295	0.162882	-0.000346142
0.561199	-0.00570827	0.162903	0.000290908	0.162894	-0.000220371	0.163398	0.00592712	0.131566	-0.00410781	0.162658	0.000695395	0.163711	-0.000301829
0.563948	-0.00570425	0.163736	0.000287684	0.163727	-0.000205789	0.16423	0.00588938	0.132232	-0.00410733	0.16349	0.000755014	0.164541	-0.000247224
0.566697	-0.00571105	0.164569	0.00027951	0.16456	-0.000189665	0.165063	0.0058613	0.132898	-0.00410338	0.164321	0.000804309	0.16537	-0.000195181
0.569446	-0.00572361	0.165402	0.00028428	0.165393	-0.000182493	0.165895	0.00582459	0.133565	-0.00410103	0.165153	0.000834869	0.166199	-0.000148824
0.572195	-0.00572983	0.166235	0.000274022	0.166225	-0.000172207	0.166728	0.00578919	0.134231	-0.00410209	0.165985	0.00086803	0.167028	-9.73897e-05
0.574943	-0.00573707	0.167068	0.00027699	0.167058	-0.000177763	0.167561	0.00577483	0.134897	-0.004104	0.166817	0.000913897	0.167858	-5.54771e-05
0.577692	-0.00574109	0.1679	0.000282673	0.167891	-0.000180798	0.168393	0.00575811	0.135563	-0.00410329	0.167649	0.000972052	0.168687	7.33008e-07
0.580441	-0.0057563	0.168733	0.000293691	0.168724	-0.000176913	0.169226	0.00576117	0.13623	-0.00410251	0.16848	0.00102572	0.169516	5.88412e-05
0.58319	-0.00577159	0.169566	0.000285194	0.169557	-0.000169514	0.170058	0.00578294	0.136896	-0.00410105	0.169312	0.00109	0.170345	0.000111726
0.585939	-0.00577467	0.170399	0.000289624	0.17039	-0.00017739	0.170891	0.00574916	0.137562	-0.00409624	0.170144	0.001144	0.171175	0.000178892
0.588688	-0.00576386	0.171232	0.000284968	0.171222	-0.00017903	0.171723	0.00573345	0.138228	-0.00409058	0.170976	0.00120538	0.172004	0.000221191
0.591437	-0.00576141	0.172065	0.000296145	0.172055	-0.000186813	0.172556	0.00573133	0.138895	-0.00408407	0.171808	0.00127189	0.172833	0.000260611
0.594185	-0.00576173	0.172898	0.000296802	0.172888	-0.000194481	0.173389	0.00572106	0.139561	-0.00408097	0.172639	0.00131789	0.173662	0.00031098
0.596934	-0.00575837	0.17373	0.000293367	0.173721	-0.000193184	0.174221	0.00570463	0.140227	-0.00408608	0.173471	0.00138004	0.174492	0.000354027
0.599683	-0.00575301	0.174563	0.000295185	0.174554	-0.000193006	0.175054	0.00569372	0.140893	-0.00408596	0.174303	0.00145534	0.175321	0.000386959
0.602432	-0.00575027	0.175396	0.000297628	0.175386	-0.000190112	0.175886	0.0057012	0.14156	-0.00408552	0.175135	0.00152581	0.17615	0.000430708
0.605181	-0.0057537	0.176229	0.000307727	0.176219	-0.000195974	0.176719	0.00570008	0.142226	-0.00408214	0.175967	0.00159643	0.176979	0.000480814
0.60793	-0.00575256	0.177062	0.000321856	0.177052	-0.000202197	0.177551	0.00566683	0.142892	-0.00408183	0.176799	0.00165269	0.177809	0.000525644
0.610679	-0.00575263	0.177895	0.000326507	0.177885	-0.000210813	0.178384	0.00566959	0.143558	-0.00408015	0.17763	0.00172345	0.178638	0.000567788
0.613427	-0.005754	0.178728	0.000324253	0.178718	-0.000216057	0.179216	0.00565416	0.144225	-0.00408102	0.178462	0.00177987	0.179467	0.000610804
0.616176	-0.00575871	0.17956	0.000321507	0.179551	-0.000211333	0.180049	0.00566093	0.144891	-0.00408066	0.179294	0.00184558	0.180296	0.000650594
0.618925	-0.00576679	0.180393	0.000327811	0.180383	-0.000232028	0.180882	0.00564395	0.145557	-0.00407301	0.180126	0.00190427	0.181126	0.000686751
0.621674	-0.00576896	0.181226	0.000337242	0.181216	-0.000252124	0.181714	0.00561046	0.146223	-0.00406731	0.180958	0.00197313	0.181955	0.000741233
0.624423	-0.00575996	0.182059	0.00034828	0.182049	-0.000256909	0.182547	0.00558964	0.14689	-0.00406352	0.181789	0.00205084	0.182784	0.000783755
0.627172	-0.00576605	0.182892	0.000357737	0.182882	-0.000258078	0.183379	0.00557737	0.147556	-0.00406169	0.182621	0.0021267	0.183613	0.000851516
0.629921	-0.00577054	0.183725	0.000362815	0.183715	-0.000260158	0.184212	0.00555937	0.148222	-0.00406001	0.183453	0.00219629	0.184443	0.000921954
0.632669	-0.0057654	0.184557	0.000363303	0.184547	-0.000257962	0.185044	0.00553521	0.148888	-0.00406176	0.184285	0.00226588	0.185272	0.000984105
0.635418	-0.00576584	0.18539	0.000380943	0.18538	-0.000259277	0.185877	0.00551964	0.149555	-0.00406326	0.185117	0.00232489	0.186101	0.00104614
0.638167	-0.00575594	0.186223	0.000386128	0.186213	-0.000244034	0.18671	0.00552369	0.150221	-0.00406244	0.185948	0.002376	0.18693	0.00111835
0.640916	-0.00574862	0.187056	0.000396704	0.187046	-0.000234929	0.187542	0.00552072	0.150887	-0.00406567	0.18678	0.00243015	0.18776	0.00118922
0.643665	-0.00575165	0.187889	0.000397146	0.187879	-0.000229568	0.188375	0.00550442	0.151553	-0.00406241	0.187612	0.00248366	0.188589	0.00125589
0.646414	-0.00575643	0.188722	0.000387864	0.188712	-0.000207337	0.189207	0.00550633	0.15222	-0.00406115	0.188444	0.00252989	0.189418	0.00133909
0.649163	-0.00575631	0.189555	0.000390621	0.189544	-0.000201432	0.19004	0.00550042	0.152886	-0.00406236	0.189276	0.00262138	0.190247	0.00141451
0.651911	-0.00575921	0.190387	0.000399744	0.190377	-0.000191923	0.190872	0.00548031	0.153552	-0.00406775	0.190108	0.00272813	0.191077	0.00149014
0.65466	-0.00575885	0.19122	0.000404108	0.19121	-0.00017515	0.191705	0.00547975	0.154218	-0.00407265	0.190939	0.00282349	0.191906	0.0015423
0.657409	-0.00576827	0.192053	0.000405222	0.192043	-0.000159008	0.192538	0.00547369	0.154885	-0.00407343	0.191771	0.00286975	0.192735	0.0015947
0.660158	-0.0057804	0.192886	0.0004	0.192876	-0.000138863	0.19337	0.00547032	0.155551	-0.00406915	0.192603	0.00289798	0.193564	0.0016737
0.662907	-0.00579038	0.193719	0.000402988	0.193708	-0.000120518	0.194203	0.00546179	0.156217	-0.00407158	0.193435	0.00293183	0.194394	0.00174474
0.665656	-0.00579438	0.194552	0.000399276	0.194541	-0.000111774	0.195035	0.00544854	0.156884	-0.00406812	0.194267	0.00296164	0.195223	0.00182219
0.668404	-0.00578725	0.195385	0.000395272	0.195374	-9.44011e-05	0.195868	0.00543844	0.15755	-0.00407031	0.195098	0.00297749	0.196052	0.00187917
0.671153	-0.00578503	0.196217	0.00038982	0.196207	-7.07687e-05	0.1967	0.00542127	0.158216	-0.00406667	0.19593	0.00299946	0.196881	0.00192987
0.673902	-0.00578702	0.19705	0.000381056	0.19704	-5.52259e-05	0.197533	0.0054178	0.158882	-0.00406557	0.196762	0.00302244	0.197711	0.0019648
0.676651	-0.00578812	0.197883	0.00037031	0.197873	-4.29691e-05	0.198366	0.00541723	0.159549	-0.00406188	0.197594	0.00304846	0.19854	0.002018
0.6794	-0.00578629	0.198716	0.000362086	0.198705	-3.25848e-05	0.199198	0.00541809	0.160215	-0.00405998	0.198426	0.00306434	0.199369	0.00206104
0.682149	-0.00578251	0.199549	0.000368277	0.199538	-2.39016e-05	0.200031	0.00541976	0.160881	-0.00405531	0.199257	0.00307147	0.200198	0.00207959
0.684898	-0.00578703	0.200382	0.000369042	0.200371	-9.15434e-06	0.200863	0.0054101	0.161547	-0.00404807	0.200089	0.0030737	0.201028	0.00209244
0.687646	-0.00579113	0.201214	0.000366742	0.201204	1.25321e-05	0.201696	0.0054273	0.162214	-0.0040495	0.200921	0.00309128	0.201857	0.002109
0.690395	-0.0057989	0.202047	0.000355391	0.202037	2.65696e-05	0.202528	0.00544574	0.16288	-0.00405082	0.201753	0.00310086	0.202686	0.00212532
0.693144	-0.0058095	0.20288	0.000343172	0.202869	2.70163e-05	0.203361	0.0054426	0.163546	-0.00405117	0.202585	0.00309305	0.203515	0.00213983
0.695893	-0.00581711	0.203713	0.000336334	0.203702	3.97259e-05	0.204194	0.00542034	0.164212	-0.00404549	0.203416	0.00308743	0.204345	0.00212655
0.698642	-0.00581083	0.204546	0.000327334	0.204535	5.23499e-05	0.205026	0.00539522	0.164879	-0.00404363	0.204248	0.00308441	0.205174	0.0021275
0.701391	-0.00580071	0.205379	0.000329151	0.205368	6.7036e-05	0.205859	0.00542395	0.165545	-0.00403828	0.20508	0.00307008	0.206003	0.0021396
0.70414	-0.00579522	0.206212	0.000325203	0.206201	7.46544e-05	0.206691	0.00543291	0.166211	-0.00403463	0.205912	0.00307083	0.206832	0.00214221
0.706888	-0.00578996	0.207044	0.000322903	0.207034	7.25433e-05	0.207524	0.00542751	0.166877	-0.00402959	0.206744	0.00307821	0.207662	0.00213141
0.709637	-0.00578144	0.207877	0.000311716	0.207866	8.23401e-05	0.208356	0.00544466	0.167544	-0.00402605	0.207576	0.00307682	0.208491	0.00212095
0.712386	-0.00577054	0.20871	0.000312748	0.208699	0.000101187	0.209189	0.00542982	0.16821	-0.00402459	0.208407	0.00307286	0.20932	0.00209394
0.715135	-0.00576752	0.209543	0.000327544	0.209532	9.72894e-05	0.210021	0.00542784	0.168876	-0.00402241	0.209239	0.00307172	0.210149	0.00206604
0.717884	-0.00576775	0.210376	0.000323268	0.210365	0.000115776	0.210854	0.00543738	0.169542	-0.00401924	0.210071	0.00302856	0.210979	0.00203206
0.720633	-0.00576878	0.211209	0.000318421	0.211198	0.000123418	0.211687	0.00545124	0.170209	-0.00401181	0.210903	0.00296062	0.211808	0.00200906
0.723382	-0.00577346	0.212041	0.000307255	0.21203	0.000138245	0.212519	0.00546207	0.170875	-0.00400635	0.211735	0.00291714	0.212637	0.002006
0.72613	-0.00578054	0.212874	0.000308117	0.212863	0.000145509	0.213352	0.00546416	0.171541	-0.00400504	0.212566	0.00291061	0.213466	0.00201832
0.728879	-0.00578618	0.213707	0.000300303	0.213696	0.00014341	0.214184	0.00544582	0.172207	-0.0040078	0.213398	0.00291077	0.214296	0.00199944
0.731628	-0.00578392	0.21454	0.000301309	0.214529	0.000157215	0.215017	0.0054319	0.172874	-0.00400013	0.21423	0.00289931	0.215125	0.00198403
0.734377	-0.00578948	0.215373	0.000308769	0.215362	0.000164803	0.215849	0.00545514	0.17354	-0.00399548	0.215062	0.00289053	0.215954	0.00196357
0.737126	-0.00579243	0.216206	0.000309211	0.216195	0.000166033	0.216682	0.0054605	0.174206	-0.0039922	0.215894	0.0028874	0.216784	0.001977
0.739875	-0.00579207	0.217039	0.000317451	0.217027	0.000174355	0.217515	0.00545797	0.174872	-0.00399176	0.216725	0.00287103	0.217613	0.00199863
0.742623	-0.0057909	0.217871	0.00032125	0.21786	0.000178155	0.218347	0.00546134	0.175539	-0.00399343	0.217557	0.0028586	0.218442	0.00204228
0.745372	-0.00579202	0.218704	0.000326235	0.218693	0.000180725	0.21918	0.00545297	0.176205	-0.00398926	0.218389	0.002842	0.219271	0.00208729
0.748121	-0.00579437	0.219537	0.000328627	0.219526	0.00020049	0.220012	0.00544245	0.176871	-0.00398429	0.219221	0.00282984	0.220101	0.00213604
0.75087	-0.00580349	0.22037	0.000330075	0.220359	0.00021487	0.220845	0.00543246	0.177537	-0.00398221	0.220053	0.00282442	0.22093	0.00221593
0.753619	-0.00580474	0.221203	0.000333402	0.221191	0.000225218	0.221677	0.0054503	0.178204	-0.00398013	0.220885	0.00281543	0.221759	0.00231334
0.756368	-0.00580506	0.222036	0.000332745	0.222024	0.000237407	0.22251	0.00545081	0.17887	-0.00397587	0.221716	0.00278739	0.222588	0.00240614
0.759117	-0.00581185	0.222869	0.00032546	0.222857	0.000242082	0.223343	0.00543239	0.179536	-0.00397175	0.222548	0.00275236	0.223418	0.00249757
0.761865	-0.00581493	0.223701	0.00033391	0.22369	0.000259008	0.224175	0.00543504	0.180203	-0.00396846	0.22338	0.00273612	0.224247	0.00259033
0.764614	-0.00581774	0.224534	0.000332427	0.224523	0.000274434	0.225008	0.00543607	0.180869	-0.00397057	0.224212	0.00271871	0.225076	0.0026867
0.767363	-0.0058232	0.225367	0.000331256	0.225356	0.000287175	0.22584	0.0054731	0.181535	-0.00396858	0.225044	0.00269182	0.225905	0.00276933
0.770112	-0.00582671	0.2262	0.000332262	0.226188	0.000299438	0.226673	0.00547662	0.182201	-0.00396669	0.225875	0.0026673	0.226735	0.00284473
0.772861	-0.00582921	0.227033	0.000322462	0.227021	0.000319906	0.227505	0.00548451	0.182868	-0.00396516	0.226707	0.00263585	0.227564	0.00292315
0.77561	-0.00583282	0.227866	0.000320675	0.227854	0.000346819	0.228338	0.00549444	0.183534	-0.00396649	0.227539	0.00260985	0.228393	0.00300397
0.778359	-0.00583329	0.228698	0.000323909	0.228687	0.000365452	0.229171	0.00549869	0.1842	-0.00396525	0.228371	0.00258396	0.229222	0.00308289
0.781107	-0.00583394	0.229531	0.000324033	0.22952	0.000389421	0.230003	0.00553256	0.184866	-0.00396198	0.229203	0.00254995	0.230052	0.00318054
0.783856	-0.00583271	0.230364	0.00030862	0.230352	0.0004252	0.230836	0.00553526	0.185533	-0.00395846	0.230034	0.00252211	0.230881	0.00327547
0.786605	-0.0058283	0.231197	0.000300606	0.231185	0.000455061	0.231668	0.00554434	0.186199	-0.00395447	0.230866	0.00247928	0.23171	0.00337738
0.789354	-0.00582274	0.23203	0.000296956	0.232018	0.000492578	0.232501	0.00555787	0.186865	-0.00395434	0.231698	0.00244678	0.232539	0.00348098
0.792103	-0.00582271	0.232863	0.000297931	0.232851	0.000516602	0.233333	0.00556076	0.187531	-0.00395364	0.23253	0.00240921	0.233369	0.00357914
0.794852	-0.00582932	0.233696	0.000302321	0.233684	0.00054614	0.234166	0.00557285	0.188198	-0.00395524	0.233362	0.00236752	0.234198	0.0036688
0.797601	-0.00582896	0.234528	0.00030173	0.234517	0.000582794	0.234998	0.00560101	0.188864	-0.00395346	0.234194	0.00232025	0.235027	0.00376412
0.800349	-0.00583047	0.235361	0.000289363	0.235349	0.000611444	0.235831	0.00562334	0.18953	-0.00395559	0.235025	0.00229675	0.235856	0.00385177
0.803098	-0.00583374	0.236194	0.000283813	0.236182	0.000648098	0.236664	0.0056282	0.190196	-0.00395457	0.235857	0.00224867	0.236686	0.00393991
0.805847	-0.00583593	0.237027	0.000280799	0.237015	0.000683565	0.237496	0.00567554	0.190863	-0.00394655	0.236689	0.00220067	0.237515	0.00402757
0.808596	-0.00583521	0.23786	0.000268334	0.237848	0.000712081	0.238329	0.00568671	0.191529	-0.00393937	0.237521	0.00215432	0.238344	0.0041049
0.811345	-0.00583547	0.238693	0.000261434	0.238681	0.000745271	0.239161	0.00571804	0.192195	-0.00393527	0.238353	0.00210674	0.239173	0.00416944
0.814094	-0.00581662	0.239526	0.000255186	0.239513	0.000778358	0.239994	0.00573364	0.192861	-0.00393361	0.239184	0.00206114	0.240003	0.00421675
0.816842	-0.00580287	0.240358	0.000242746	0.240346	0.000794096	0.240826	0.00576981	0.193528	-0.00393444	0.240016	0.00203063	0.240832	0.00425827
0.819591	-0.00580269	0.241191	0.000236677	0.241179	0.000828688	0.241659	0.00578405	0.194194	-0.00393392	0.240848	0.00199978	0.241661	0.00428334
0.82234	-0.00581066	0.242024	0.000232468	0.242012	0.000853447	0.242492	0.00580317	0.19486	-0.00392977	0.24168	0.00196843	0.24249	0.00429976
0.825089	-0.00580606	0.242857	0.00023101	0.242845	0.000871143	0.243324	0.0058404	0.195526	-0.00392677	0.242512	0.00192288	0.24332	0.00431352
0.827838	-0.00580606	0.24369	0.000234342	0.243678	0.000908642	0.244157	0.00586131	0.196193	-0.00392864	0.243343	0.00188151	0.244149	0.00432149
0.830587	-0.00580503	0.244523	0.000221306	0.24451	0.000938033	0.244989	0.00588582	0.196859	-0.00392484	0.244175	0.0018465	0.244978	0.00433317
0.833336	-0.00581325	0.245355	0.000221779	0.245343	0.000964584	0.245822	0.005923	0.197525	-0.00391656	0.245007	0.00180587	0.245807	0.00433708
0.836084	-0.00582886	0.246188	0.000220403	0.246176	0.000993344	0.246654	0.00594896	0.198191	-0.00391264	0.245839	0.00177079	0.246637	0.00434392
0.838833	-0.00584225	0.247021	0.000214324	0.247009	0.00103637	0.247487	0.00598475	0.198858	-0.00391037	0.246671	0.00173692	0.247466	0.004342
0.841582	-0.00583439	0.247854	0.000218154	0.247842	0.00107504	0.24832	0.0059905	0.199524	-0.00390663	0.247502	0.00170852	0.248295	0.00433989
0.844331	-0.00583275	0.248687	0.000225259	0.248674	0.00110522	0.249152	0.00602478	0.20019	-0.00390193	0.248334	0.00167458	0.249124	0.00433593
0.84708	-0.00583209	0.24952	0.000228982	0.249507	0.001137	0.249985	0.00605487	0.200856	-0.0038972	0.249166	0.00163435	0.249954	0.00434807
0.849829	-0.00583346	0.250353	0.000221958	0.25034	0.00117165	0.250817	0.00608792	0.201523	-0.00388939	0.249998	0.00160067	0.250783	0.00438964
0.852578	-0.00583727	0.251185	0.000220793	0.251173	0.00120889	0.25165	0.00611429	0.202189	-0.00388263	0.25083	0.00157448	0.251612	0.00444925
0.855326	-0.00583967	0.252018	0.0002157	0.252006	0.00124013	0.252482	0.00613169	0.202855	-0.00387879	0.251662	0.00153584	0.252441	0.00447672
0.858075	-0.00582121	0.252851	0.000213626	0.252838	0.00125653	0.253315	0.006128	0.203522	-0.00387283	0.252493	0.00150678	0.253271	0.00446531
0.860824	-0.00581384	0.253684	0.000216049	0.253671	0.00128762	0.254148	0.00616101	0.204188	-0.00387368	0.253325	0.00147695	0.2541	0.0044398
0.863573	-0.00581598	0.254517	0.000206407	0.254504	0.00131002	0.25498	0.00619438	0.204854	-0.00386344	0.254157	0.00144976	0.254929	0.00440313
0.866322	-0.00581842	0.25535	0.000203589	0.255337	0.00134677	0.255813	0.00623775	0.20552	-0.00385831	0.254989	0.0014222	0.255758	0.00435378
0.869071	-0.00581316	0.256183	0.000210355	0.25617	0.00138185	0.256645	0.00629823	0.206187	-0.00385678	0.255821	0.00138976	0.256588	0.00430708
0.87182	-0.0058031	0.257015	0.000198003	0.257003	0.00140175	0.257478	0.00633199	0.206853	-0.00385165	0.256652	0.00135311	0.257417	0.00424879
0.874568	-0.00580789	0.257848	0.000194553	0.257835	0.00142226	0.25831	0.00635296	0.207519	-0.0038564	0.257484	0.00132485	0.258246	0.00417032
0.877317	-0.00580962	0.258681	0.00020152	0.258668	0.00144986	0.259143	0.00641345	0.208185	-0.00385837	0.258316	0.00129925	0.259075	0.00408377
0.880066	-0.00580991	0.259514	0.000198008	0.259501	0.00146775	0.259975	0.0064477	0.208852	-0.00385987	0.259148	0.00128408	0.259905	0.00399945
0.882815	-0.00580913	0.260347	0.000197443	0.260334	0.00149662	0.260808	0.00649809	0.209518	-0.00386499	0.25998	0.00126014	0.260734	0.00391632
0.885564	-0.00580884	0.26118	0.000203188	0.261167	0.00152466	0.261641	0.00651563	0.210184	-0.00386336	0.260811	0.00123708	0.261563	0.00381694
0.888313	-0.00581863	0.262012	0.000202865	0.261999	0.00154047	0.262473	0.00654166	0.21085	-0.00386153	0.261643	0.00122217	0.262392	0.00371363
0.891061	-0.00582304	0.262845	0.000198917	0.262832	0.00154833	0.263306	0.0065921	0.211517	-0.00386648	0.262475	0.00119948	0.263222	0.00360613
0.89381	-0.00582164	0.263678	0.000192381	0.263665	0.00157349	0.264138	0.00661757	0.212183	-0.00386616	0.263307	0.00118075	0.264051	0.00349636
0.896559	-0.00582448	0.264511	0.00019656	0.264498	0.00159021	0.264971	0.00666525	0.212849	-0.00386296	0.264139	0.00115	0.26488	0.00339248
0.899308	-0.00583434	0.265344	0.000203265	0.265331	0.00161252	0.265803	0.00668203	0.213515	-0.00386612	0.264971	0.00113782	0.265709	0.00328778
0.902057	-0.00583833	0.266177	0.000194815	0.266164	0.00163991	0.266636	0.00670239	0.214182	-0.00387037	0.265802	0.00111882	0.266539	0.0031904
0.904806	-0.00583988	0.26701	0.000188721	0.266996	0.00166268	0.267469	0.00670758	0.214848	-0.003871	0.266634	0.00110128	0.267368	0.00308116
0.907555	-0.00583982	0.267842	0.000173955	0.267829	0.00167958	0.268301	0.00671103	0.215514	-0.00386931	0.267466	0.00108469	0.268197	0.00297196
0.910303	-0.00584228	0.268675	0.000173057	0.268662	0.00170055	0.269134	0.00675164	0.21618	-0.00387337	0.268298	0.00105824	0.269026	0.00286523
0.913052	-0.0058438	0.269508	0.000158127	0.269495	0.00170716	0.269966	0.00676203	0.216847	-0.00387743	0.26913	0.00104367	0.269856	0.00275745
0.915801	-0.00584384	0.270341	0.000145975	0.270328	0.00171063	0.270799	0.0067724	0.217513	-0.00387628	0.269961	0.00103604	0.270685	0.00262883
0.91855	-0.00585396	0.271174	0.000144835	0.27116	0.00170676	0.271631	0.00675993	0.218179	-0.00388438	0.270793	0.00102816	0.271514	0.00245861
0.921299	-0.00583738	0.272007	0.000142048	0.271993	0.00171079	0.272464	0.00677617	0.218845	-0.00389195	0.271625	0.0010336	0.272343	0.00228195
0.924048	-0.00583218	0.27284	0.000146006	0.272826	0.00171111	0.273297	0.00678611	0.219512	-0.00389962	0.272457	0.00103316	0.273173	0.0021229
0.926797	-0.00583127	0.273672	0.000140394	0.273659	0.00171447	0.274129	0.0068323	0.220178	-0.00390513	0.273289	0.00101982	0.274002	0.00198171
0.929545	-0.0058288	0.274505	0.000128915	0.274492	0.00171766	0.274962	0.00683192	0.220844	-0.00390502	0.27412	0.00101147	0.274831	0.0018491
0.932294	-0.00582334	0.275338	0.000131086	0.275325	0.00172945	0.275794	0.00683025	0.22151	-0.00390648	0.274952	0.000995317	0.27566	0.00172185
0.935043	-0.00582344	0.276171	0.000136169	0.276157	0.00170517	0.276627	0.00680564	0.222177	-0.00390963	0.275784	0.000976907	0.27649	0.00160545
0.937792	-0.00581558	0.277004	0.000128355	0.27699	0.00169507	0.277459	0.00678965	0.222843	-0.00391212	0.276616	0.000969866	0.277319	0.00147834
0.940541	-0.0058115	0.277837	0.000135106	0.277823	0.00169598	0.278292	0.00677757	0.223509	-0.00391334	0.277448	0.000946686	0.278148	0.00135088
0.94329	-0.00581208	0.278669	0.000140738	0.278656	0.00169957	0.279125	0.00677321	0.224175	-0.00391209	0.278279	0.000928854	0.278977	0.00124787
0.946039	-0.00581564	0.279502	0.000141657	0.279489	0.00169479	0.279957	0.00676029	0.224842	-0.00391531	0.279111	0.000905148	0.279807	0.00115008
0.948787	-0.00581894	0.280335	0.000150431	0.280321	0.00169666	0.28079	0.0067413	0.225508	-0.00391762	0.279943	0.000888372	0.280636	0.00106032
0.951536	-0.00582379	0.281168	0.000155637	0.281154	0.00169434	0.281622	0.00673055	0.226174	-0.00391412	0.280775	0.000879983	0.281465	0.000969869
0.954285	-0.00582297	0.282001	0.000153152	0.281987	0.00169495	0.282455	0.00673004	0.226841	-0.003919	0.281607	0.00086361	0.282294	0.000893274
0.957034	-0.00582451	0.282834	0.000153024	0.28282	0.00169522	0.283287	0.0067483	0.227507	-0.00392096	0.282439	0.000852877	0.283124	0.000821439
0.959783	-0.0058299	0.283667	0.000152516	0.283653	0.00170269	0.28412	0.00671691	0.228173	-0.00391615	0.28327	0.000835962	0.283953	0.000752598
0.962532	-0.00583628	0.284499	0.000160094	0.284486	0.00169532	0.284952	0.00669504	0.228839	-0.00392121	0.284102	0.000822799	0.284782	0.000682461
0.96528	-0.0058372	0.285332	0.000157999	0.285318	0.00168732	0.285785	0.0066602	0.229506	-0.0039251	0.284934	0.000827341	0.285611	0.000608003
0.968029	-0.00584428	0.286165	0.000153039	0.286151	0.00167575	0.286618	0.00665686	0.230172	-0.00392549	0.285766	0.000814538	0.286441	0.000537881
0.970778	-0.00583896	0.286998	0.000160222	0.286984	0.00165429	0.28745	0.0066585	0.230838	-0.00392995	0.286598	0.000793416	0.28727	0.000459441
0.973527	-0.00583804	0.287831	0.000164067	0.287817	0.00163139	0.288283	0.00664656	0.231504	-0.00392969	0.287429	0.000772878	0.288099	0.00038925
0.976276	-0.00583991	0.288664	0.00017683	0.28865	0.0016102	0.289115	0.00663694	0.232171	-0.00393525	0.288261	0.000741124	0.288928	0.000343858
0.979025	-0.00583679	0.289496	0.000161726	0.289482	0.00157977	0.289948	0.00659634	0.232837	-0.00393365	0.289093	0.000730396	0.289758	0.000286305
0.981774	-0.00582836	0.290329	0.000168026	0.290315	0.00155402	0.29078	0.00658289	0.233503	-0.00393806	0.289925	0.00072561	0.290587	0.000223228
0.984522	-0.00582547	0.291162	0.000174546	0.291148	0.00153735	0.291613	0.00653714	0.234169	-0.00394225	0.290757	0.000711619	0.291416	0.000165027
0.987271	-0.0058238	0.291995	0.000169376	0.291981	0.00153067	0.292446	0.00652836	0.234836	-0.00394029	0.291588	0.000716835	0.292245	0.000115352
0.99002	-0.00582727	0.292828	0.000171553	0.292814	0.00149968	0.293278	0.00649664	0.235502	-0.00394224	0.29242	0.000711662	0.293075	8.02373e-05
0.992769	-0.00582896	0.293661	0.000176918	0.293647	0.00147073	0.294111	0.00647273	0.236168	-0.00394625	0.293252	0.000697549	0.293904	3.78155e-05
0.995518	-0.00582145	0.294494	0.000182319	0.294479	0.0014415	0.294943	0.00643628	0.236834	-0.00395115	0.294084	0.000700753	0.294733	9.2359e-06
0.998267	-0.00582493	0.295326	0.000191483	0.295312	0.00141712	0.295776	0.00642346	0.237501	-0.00395549	0.294916	0.000689755	0.295562	-1.98375e-05
1.00102	-0.00584262	0.296159	0.000189825	0.296145	0.00137099	0.296608	0.00642236	0.238167	-0.00395863	0.295748	0.000689118	0.296392	-5.94662e-05
1.00377	-0.00584717	0.296992	0.000190641	0.296978	0.00136256	0.297441	0.00642862	0.238833	-0.00395749	0.296579	0.00068594	0.297221	-0.00011526
1.00651	-0.00583984	0.297825	0.000191616	0.297811	0.00134347	0.298274	0.00640059	0.239499	-0.00395645	0.297411	0.000686269	0.29805	-0.000154279
1.00926	-0.0058307	0.298658	0.000198054	0.298643	0.00131823	0.299106	0.00638794	0.240166	-0.00395955	0.298243	0.000684746	0.298879	-0.000190405
1.01201	-0.00582922	0.299491	0.000186703	0.299476	0.00128598	0.299939	0.00636247	0.240832	-0.00395914	0.299075	0.000680061	0.299709	-0.000239076
1.01476	-0.00581922	0.300324	0.000184999	0.300309	0.00126081	0.300771	0.00633183	0.241498	-0.00396101	0.299907	0.000678512	0.300538	-0.000275279
1.01751	-0.0058111	0.301156	0.00018257	0.301142	0.00123216	0.301604	0.00630912	0.242164	-0.00396416	0.300738	0.00067196	0.301367	-0.000314329
1.02026	-0.00579845	0.301989	0.000173031	0.301975	0.00120722	0.302436	0.00629671	0.242831	-0.00396542	0.30157	0.000659873	0.302196	-0.00036432
1.02301	-0.005786	0.302822	0.000167143	0.302808	0.00117199	0.303269	0.00624881	0.243497	-0.00396815	0.302402	0.000653539	0.303026	-0.000424226
1.02575	-0.00578195	0.303655	0.000160982	0.30364	0.00114375	0.304102	0.00622891	0.244163	-0.00396745	0.303234	0.000645904	0.303855	-0.000474588
1.0285	-0.00579146	0.304488	0.000161952	0.304473	0.0011023	0.304934	0.00621372	0.244829	-0.00397166	0.304066	0.00063213	0.304684	-0.000525258
1.03125	-0.00579236	0.305321	0.000157814	0.305306	0.00107631	0.305767	0.00619436	0.245496	-0.00397016	0.304897	0.000628422	0.305513	-0.000568027
1.034	-0.00579345	0.306153	0.000167805	0.306139	0.0010511	0.306599	0.00617117	0.246162	-0.00397598	0.305729	0.000616749	0.306343	-0.000606413
1.03675	-0.00579933	0.306986	0.000164165	0.306972	0.0010301	0.307432	0.00615122	0.246828	-0.00397934	0.306561	0.000615078	0.307172	-0.000641497
1.0395	-0.00580785	0.307819	0.000157059	0.307804	0.00101334	0.308264	0.00610142	0.247494	-0.00397749	0.307393	0.000605565	0.308001	-0.000617478
1.04225	-0.00581394	0.308652	0.000149882	0.308637	0.000991992	0.309097	0.00608974	0.248161	-0.00397974	0.308225	0.000589409	0.30883	-0.000568644
1.045	-0.00581544	0.309485	0.000152429	0.30947	0.000964608	0.309929	0.00608636	0.248827	-0.0039821	0.309057	0.000572224	0.30966	-0.000540859
1.04775	-0.00580891	0.310318	0.000163939	0.310303	0.000952994	0.310762	0.00606048	0.249493	-0.00398734	0.309888	0.00056912	0.310489	-0.000533583
1.05049	-0.00580518	0.311151	0.000164576	0.311136	0.000927428	0.311595	0.00604844	0.25016	-0.00398717	0.31072	0.000545892	0.311318	-0.000543622
1.05324	-0.00580486	0.311983	0.000170829	0.311969	0.000905907	0.312427	0.00604477	0.250826	-0.00398707	0.311552	0.000546518	0.312147	-0.000555489
1.05599	-0.00580536	0.312816	0.000164878	0.312801	0.000888926	0.31326	0.00603442	0.251492	-0.00398848	0.312384	0.000541245	0.312977	-0.000570565
1.05874	-0.00580031	0.313649	0.000168246	0.313634	0.000874839	0.314092	0.00601698	0.252158	-0.00399055	0.313216	0.000526781	0.313806	-0.000615294
1.06149	-0.00579849	0.314482	0.00016454	0.314467	0.000858458	0.314925	0.00601435	0.252825	-0.003987	0.314047	0.000516223	0.314635	-0.000661952
1.06424	-0.00580467	0.315315	0.000159057	0.3153	0.000853208	0.315757	0.00599522	0.253491	-0.00398436	0.314879	0.000510185	0.315464	-0.000702345
1.06699	-0.00581041	0.316148	0.000153147	0.316133	0.000825623	0.31659	0.00596279	0.254157	-0.00398147	0.315711	0.000500439	0.316294	-0.00074712
1.06974	-0.0058124	0.316981	0.000158954	0.316965	0.000825635	0.317423	0.00591027	0.254823	-0.00398121	0.316543	0.000485376	0.317123	-0.000778068
1.07249	-0.00581219	0.317813	0.000150493	0.317798	0.000798814	0.318255	0.00588062	0.25549	-0.00398021	0.317375	0.000480044	0.317952	-0.000799156
1.07523	-0.00581707	0.318646	0.000148711	0.318631	0.000782029	0.319088	0.00588127	0.256156	-0.0039843	0.318206	0.000463167	0.318781	-0.000831316
1.07798	-0.00582959	0.319479	0.000144153	0.319464	0.000765709	0.31992	0.00585893	0.256822	-0.003988	0.319038	0.00045202	0.319611	-0.000866739
1.08073	-0.00583287	0.320312	0.000158209	0.320297	0.00075885	0.320753	0.00582659	0.257488	-0.00398956	0.31987	0.000459379	0.32044	-0.000886553
1.08348	-0.00582837	0.321145	0.000158636	0.32113	0.000739654	0.321585	0.00582044	0.258155	-0.00399144	0.320702	0.000466573	0.321269	-0.000916468
1.08623	-0.00582341	0.321978	0.000154687	0.321962	0.000729208	0.322418	0.00582882	0.258821	-0.00399106	0.321534	0.000459256	0.322098	-0.000955587
1.08898	-0.00582539	0.32281	0.000147977	0.322795	0.000712637	0.323251	0.00580713	0.259487	-0.00399052	0.322365	0.000447319	0.322928	-0.000970379
1.09173	-0.00583486	0.323643	0.000157475	0.323628	0.000709621	0.324083	0.00581004	0.260153	-0.0039868	0.323197	0.000444995	0.323757	-0.000984668
1.09448	-0.00583345	0.324476	0.000157768	0.324461	0.000702014	0.324916	0.00578686	0.26082	-0.00398763	0.324029	0.000446443	0.324586	-0.00101066
1.09722	-0.00582476	0.325309	0.000153635	0.325294	0.000691893	0.325748	0.00575546	0.261486	-0.00399032	0.324861	0.000446109	0.325415	-0.00103025
1.09997	-0.00581663	0.326142	0.000148136	0.326126	0.000675702	0.326581	0.00573374	0.262152	-0.0040012	0.325693	0.000453988	0.326245	-0.00104378
1.10272	-0.00581075	0.326975	0.000139008	0.326959	0.000657197	0.327413	0.00571862	0.262818	-0.00400049	0.326525	0.000448889	0.327074	-0.00106799
1.10547	-0.00580547	0.327808	0.000134927	0.327792	0.000654744	0.328246	0.00569752	0.263485	-0.00399903	0.327356	0.000460843	0.327903	-0.00109135
1.10822	-0.0058114	0.32864	0.000141976	0.328625	0.000646476	0.329079	0.00568298	0.264151	-0.00400142	0.328188	0.000464981	0.328732	-0.00116689
1.11097	-0.00580074	0.329473	0.000146925	0.329458	0.000642676	0.329911	0.00567575	0.264817	-0.0040063	0.32902	0.000459219	0.329562	-0.00127765
1.11372	-0.00580338	0.330306	0.000149733	0.330291	0.000631081	0.330744	0.00564371	0.265483	-0.00400429	0.329852	0.000455166	0.330391	-0.00138579
1.11647	-0.00581359	0.331139	0.000151458	0.331123	0.000598998	0.331576	0.00563736	0.26615	-0.0039989	0.330684	0.000450821	0.33122	-0.00147041
1.11922	-0.00582042	0.331972	0.00015614	0.331956	0.000597572	0.332409	0.00561101	0.266816	-0.0039942	0.331515	0.000445488	0.332049	-0.0015219
1.12197	-0.00582388	0.332805	0.000150976	0.332789	0.000590106	0.333241	0.00561183	0.267482	-0.00399821	0.332347	0.000440793	0.332879	-0.00155689
1.12471	-0.00583357	0.333638	0.000158225	0.333622	0.000577378	0.334074	0.00558195	0.268148	-0.00400192	0.333179	0.000448226	0.333708	-0.0016162
1.12746	-0.005836	0.33447	0.000145133	0.334455	0.000554823	0.334906	0.00556077	0.268815	-0.00399587	0.334011	0.000450258	0.334537	-0.00164428
1.13021	-0.00583861	0.335303	0.00013869	0.335287	0.000538387	0.335739	0.00551875	0.269481	-0.00399608	0.334843	0.000449409	0.335366	-0.00167159
1.13296	-0.00583768	0.336136	0.000135507	0.33612	0.000525114	0.336572	0.00549547	0.270147	-0.00399695	0.335674	0.000449648	0.336196	-0.00168711
1.13571	-0.00582924	0.336969	0.000136944	0.336953	0.000526479	0.337404	0.00548164	0.270813	-0.00400087	0.336506	0.000445701	0.337025	-0.00166015
1.13846	-0.0058207	0.337802	0.000128643	0.337786	0.000504884	0.338237	0.00546734	0.27148	-0.00400226	0.337338	0.00044092	0.337854	-0.00164324
1.14121	-0.00582232	0.338635	0.00014195	0.338619	0.000514736	0.339069	0.00545431	0.272146	-0.00401191	0.33817	0.000436898	0.338683	-0.00164286
1.14396	-0.00582139	0.339467	0.00013543	0.339452	0.000508623	0.339902	0.00541299	0.272812	-0.00401477	0.339002	0.000440713	0.339513	-0.00165576
1.14671	-0.00581921	0.3403	0.000124654	0.340284	0.000505447	0.340734	0.00538088	0.273478	-0.00400781	0.339834	0.000433779	0.340342	-0.00166215
1.14945	-0.00581863	0.341133	0.000113143	0.341117	0.000501029	0.341567	0.0053781	0.274145	-0.00400809	0.340665	0.00042147	0.341171	-0.00168635
1.1522	-0.00582141	0.341966	0.000106536	0.34195	0.000494567	0.3424	0.00534232	0.274811	-0.004009	0.341497	0.00041488	0.342	-0.001713
1.15495	-0.00582336	0.342799	0.000115258	0.342783	0.000492578	0.343232	0.00529733	0.275477	-0.00400483	0.342329	0.000410402	0.34283	-0.00170977
1.1577	-0.00582451	0.343632	0.000125336	0.343616	0.000487585	0.344065	0.00529317	0.276144	-0.00400604	0.343161	0.000407256	0.343659	-0.00173176
1.16045	-0.00582317	0.344465	0.000118811	0.344448	0.000478314	0.344897	0.0052734	0.27681	-0.00401062	0.343993	0.000398937	0.344488	-0.00175961
1.1632	-0.00582367	0.345297	0.000124084	0.345281	0.000469784	0.34573	0.00526186	0.277476	-0.00401271	0.344824	0.000384373	0.345317	-0.00177487
1.16595	-0.00582867	0.34613	0.000116105	0.346114	0.000472691	0.346562	0.00526425	0.278142	-0.00401379	0.345656	0.000372546	0.346147	-0.00178719
1.1687	-0.00583499	0.346963	0.000119345	0.346947	0.000476246	0.347395	0.00524551	0.278809	-0.00401091	0.346488	0.000378133	0.346976	-0.00181363
1.17144	-0.00582724	0.347796	0.000117297	0.34778	0.000479232	0.348228	0.00524157	0.279475	-0.00400887	0.34732	0.000378276	0.347805	-0.00182162
1.17419	-0.00582306	0.348629	0.00011339	0.348613	0.000459192	0.34906	0.00523528	0.280141	-0.00400838	0.348152	0.000378006	0.348634	-0.00182475
1.17694	-0.00581898	0.349462	0.000114016	0.349445	0.000449089	0.349893	0.00522306	0.280807	-0.0040046	0.348983	0.000378436	0.349464	-0.0018437
1.17969	-0.00581959	0.350294	0.000114735	0.350278	0.000421638	0.350725	0.00519354	0.281474	-0.00400234	0.349815	0.00037295	0.350293	-0.00187326
1.18244	-0.00582446	0.351127	0.000106628	0.351111	0.000407252	0.351558	0.00520144	0.28214	-0.00400366	0.350647	0.000366832	0.351122	-0.00188334
1.18519	-0.00581586	0.35196	0.000100123	0.351944	0.000413053	0.35239	0.00520826	0.282806	-0.00400229	0.351479	0.000370992	0.351951	-0.00189194
1.18794	-0.00580162	0.352793	8.91417e-05	0.352777	0.00040366	0.353223	0.00522395	0.283472	-0.00400721	0.352311	0.000357834	0.352781	-0.00190196
1.19069	-0.00580889	0.353626	8.76733e-05	0.353609	0.000400625	0.354056	0.00520664	0.284139	-0.00400424	0.353142	0.000355611	0.35361	-0.0019169
1.19344	-0.00581679	0.354459	8.44081e-05	0.354442	0.000392915	0.354888	0.00519433	0.284805	-0.00400736	0.353974	0.000347286	0.354439	-0.0019178
1.19618	-0.00582065	0.355292	0.000102731	0.355275	0.000394377	0.355721	0.00521174	0.285471	-0.00401009	0.354806	0.000350194	0.355268	-0.0019185
1.19893	-0.00582342	0.356124	0.000100041	0.356108	0.000391171	0.356553	0.0052011	0.286137	-0.00400978	0.355638	0.000346549	0.356098	-0.0019057
1.20168	-0.0058192	0.356957	9.65038e-05	0.356941	0.000379073	0.357386	0.00518095	0.286804	-0.00401269	0.35647	0.000351743	0.356927	-0.00193251
1.20443	-0.00581647	0.35779	0.000100888	0.357774	0.000366608	0.358218	0.00517831	0.28747	-0.00401026	0.357302	0.000364429	0.357756	-0.00198375
1.20718	-0.00581826	0.358623	9.31257e-05	0.358606	0.000364674	0.359051	0.00515423	0.288136	-0.0040118	0.358133	0.000369363	0.358586	-0.00205649
1.20993	-0.00581497	0.359456	8.24315e-05	0.359439	0.000347088	0.359884	0.00514867	0.288802	-0.00400763	0.358965	0.00036714	0.359415	-0.00210122
1.21268	-0.00580682	0.360289	9.90914e-05	0.360272	0.000322238	0.360716	0.00515602	0.289469	-0.00400659	0.359797	0.000362259	0.360244	-0.00211558
1.21543	-0.00580267	0.361122	0.000101612	0.361105	0.000321149	0.361549	0.00516155	0.290135	-0.00400932	0.360629	0.000361479	0.361073	-0.00212134
1.21818	-0.00579475	0.361954	9.2679e-05	0.361938	0.000309981	0.362381	0.00518506	0.290801	-0.00401011	0.361461	0.000357409	0.361903	-0.00211422
1.22092	-0.00579568	0.362787	8.61229e-05	0.36277	0.000308629	0.363214	0.00520896	0.291467	-0.0040097	0.362292	0.000354719	0.362732	-0.00212402
1.22367	-0.00580202	0.36362	6.52737e-05	0.363603	0.000293753	0.364046	0.00524387	0.292134	-0.00401351	0.363124	0.000358805	0.363561	-0.00213876
1.22642	-0.00581006	0.364453	6.95452e-05	0.364436	0.000288044	0.364879	0.00523899	0.2928	-0.00401456	0.363956	0.000372583	0.36439	-0.00214679
1.22917	-0.00581709	0.365286	7.04744e-05	0.365269	0.000281435	0.365711	0.00524615	0.293466	-0.00401373	0.364788	0.000377343	0.36522	-0.00214295
1.23192	-0.00582286	0.366119	6.63518e-05	0.366102	0.000268266	0.366544	0.00523634	0.294132	-0.00401573	0.36562	0.000375719	0.366049	-0.00213785
1.23467	-0.00582382	0.366951	8.05422e-05	0.366935	0.000262318	0.367377	0.00524107	0.294799	-0.00401123	0.366452	0.000370281	0.366878	-0.00213993
1.23742	-0.00582492	0.367784	8.19592e-05	0.367767	0.000250019	0.368209	0.00525719	0.295465	-0.00400744	0.367283	0.000361574	0.367707	-0.00213821
1.24017	-0.00582479	0.368617	8.448e-05	0.3686	0.000248067	0.369042	0.00524752	0.296131	-0.00400865	0.368115	0.000357309	0.368537	-0.00215331
1.24291	-0.00582434	0.36945	8.11378e-05	0.369433	0.000246035	0.369874	0.00523865	0.296797	-0.00400931	0.368947	0.000361484	0.369366	-0.0021564
1.24566	-0.00582469	0.370283	7.97619e-05	0.370266	0.000234629	0.370707	0.0052418	0.297464	-0.0040172	0.369779	0.00036254	0.370195	-0.00216595
1.24841	-0.00582422	0.371116	6.73119e-05	0.371099	0.000249511	0.371539	0.00524572	0.29813	-0.00401886	0.370611	0.000363697	0.371024	-0.00215031
1.25116	-0.00583886	0.371949	6.68293e-05	0.371931	0.00024904	0.372372	0.00522166	0.298796	-0.00402085	0.371442	0.000362641	0.371854	-0.00215669
1.25391	-0.00583991	0.372781	7.30158e-05	0.372764	0.000242425	0.373205	0.00521424	0.299463	-0.00402719	0.372274	0.000370912	0.372683	-0.00216496
1.25666	-0.00583196	0.373614	7.40272e-05	0.373597	0.000246139	0.374037	0.00517281	0.300129	-0.00402772	0.373106	0.00036845	0.373512	-0.00218108
1.25941	-0.00582338	0.374447	7.33392e-05	0.37443	0.000244781	0.37487	0.00514792	0.300795	-0.00402797	0.373938	0.000375369	0.374341	-0.00218266
1.26216	-0.005821	0.37528	8.70213e-05	0.375263	0.000228039	0.375702	0.00514249	0.301461	-0.0040261	0.37477	0.000381232	0.375171	-0.00218925
1.2649	-0.00582149	0.376113	8.14971e-05	0.376096	0.000227457	0.376535	0.00514673	0.302128	-0.00402624	0.375601	0.00037747	0.376	-0.00219993
1.26765	-0.00583091	0.376946	7.68047e-05	0.376928	0.000233387	0.377367	0.00516613	0.302794	-0.00402824	0.376433	0.000381226	0.376829	-0.00221476
1.2704	-0.00583478	0.377779	8.88593e-05	0.377761	0.000237921	0.3782	0.00515564	0.30346	-0.00402411	0.377265	0.00037027	0.377658	-0.00223074
1.27315	-0.0058317	0.378611	8.43671e-05	0.378594	0.000245185	0.379033	0.00514756	0.304126	-0.00402362	0.378097	0.00035464	0.378488	-0.0022358
1.2759	-0.00582712	0.379444	8.43773e-05	0.379427	0.000244377	0.379865	0.00515424	0.304793	-0.00402438	0.378929	0.000350586	0.379317	-0.00222391
1.27865	-0.0058307	0.380277	8.64771e-05	0.38026	0.000246788	0.380698	0.00514887	0.305459	-0.00402993	0.37976	0.000356311	0.380146	-0.00222102
1.2814	-0.00583804	0.38111	7.89096e-05	0.381092	0.000242413	0.38153	0.00514037	0.306125	-0.00403559	0.380592	0.000359505	0.380975	-0.00222669
1.28415	-0.00583692	0.381943	8.4711e-05	0.381925	0.000228234	0.382363	0.00513405	0.306791	-0.00403759	0.381424	0.000361749	0.381805	-0.00223386
1.2869	-0.00582974	0.382776	0.000101104	0.382758	0.000222617	0.383195	0.0051057	0.307458	-0.00403929	0.382256	0.000367877	0.382634	-0.0022508
1.28964	-0.00582005	0.383608	0.000115438	0.383591	0.000216339	0.384028	0.00507777	0.308124	-0.00403929	0.383088	0.000368663	0.383463	-0.00226863
1.29239	-0.00581315	0.384441	0.000127344	0.384424	0.000211982	0.384861	0.00504987	0.30879	-0.00403898	0.38392	0.000374801	0.384292	-0.00228275
1.29514	-0.00581733	0.385274	0.000122703	0.385256	0.000214625	0.385693	0.00503834	0.309456	-0.00404028	0.384751	0.000369787	0.385122	-0.00230247
1.29789	-0.00581757	0.386107	0.000125049	0.386089	0.000216333	0.386526	0.00502056	0.310123	-0.00403929	0.385583	0.000371968	0.385951	-0.00231691
1.30064	-0.00582564	0.38694	0.000131774	0.386922	0.000217091	0.387358	0.00501686	0.310789	-0.00403682	0.386415	0.000372334	0.38678	-0.00233202
1.30339	-0.00583394	0.387773	0.000134454	0.387755	0.000214197	0.388191	0.00500293	0.311455	-0.00404124	0.387247	0.000371873	0.387609	-0.0023509
1.30614	-0.00583921	0.388606	0.000126569	0.388588	0.000213242	0.389023	0.00497891	0.312121	-0.00404557	0.388079	0.000375905	0.388439	-0.0023669
1.30889	-0.00584154	0.389438	0.000117312	0.389421	0.000213769	0.389856	0.00496472	0.312788	-0.00404602	0.38891	0.000376313	0.389268	-0.0023714
1.31164	-0.00584149	0.390271	0.00012089	0.390253	0.000217483	0.390688	0.00496794	0.313454	-0.00404395	0.389742	0.000369496	0.390097	-0.00238654
1.31438	-0.00585522	0.391104	0.000120274	0.391086	0.000209871	0.391521	0.00499335	0.31412	-0.00404141	0.390574	0.000369352	0.390926	-0.00238552
1.31713	-0.00586006	0.391937	0.000119124	0.391919	0.000210709	0.392354	0.00498337	0.314786	-0.00404103	0.391406	0.000370981	0.391756	-0.0024046
1.31988	-0.00585871	0.39277	0.000121768	0.392752	0.000201934	0.393186	0.00497926	0.315453	-0.0040408	0.392238	0.000374552	0.392585	-0.00241518
1.32263	-0.00585526	0.393603	0.000111685	0.393585	0.000200147	0.394019	0.00496736	0.316119	-0.00404048	0.393069	0.000371199	0.393414	-0.0024263
1.32538	-0.00585461	0.394435	0.000106197	0.394417	0.000197589	0.394851	0.0049664	0.316785	-0.00403794	0.393901	0.000375523	0.394243	-0.00242504
1.32813	-0.00584795	0.395268	0.000103409	0.39525	0.00019002	0.395684	0.00498068	0.317451	-0.0040386	0.394733	0.00036957	0.395073	-0.00243213
1.33088	-0.00584347	0.396101	9.71353e-05	0.396083	0.000182848	0.396516	0.00498929	0.318118	-0.00404034	0.395565	0.000360975	0.395902	-0.00244193
1.33363	-0.00584094	0.396934	9.25507e-05	0.396916	0.000176148	0.397349	0.00497644	0.318784	-0.00404313	0.396397	0.000358115	0.396731	-0.00245249
1.33638	-0.00584076	0.397767	0.0001048	0.397749	0.000166314	0.398182	0.00495157	0.31945	-0.00404618	0.397229	0.000357128	0.39756	-0.00245831
1.33912	-0.00584128	0.3986	9.559e-05	0.398582	0.000160917	0.399014	0.00497293	0.320116	-0.00404494	0.39806	0.000347939	0.39839	-0.00245442
1.34187	-0.00583618	0.399433	9.85369e-05	0.399414	0.000145576	0.399847	0.00499373	0.320783	-0.00404654	0.398892	0.000350501	0.399219	-0.00246284
1.34462	-0.00583666	0.400265	0.00010306	0.400247	0.00014087	0.400679	0.00499179	0.321449	-0.00404739	0.399724	0.000344469	0.400048	-0.00247227
1.34737	-0.00583587	0.401098	9.15906e-05	0.40108	0.000141311	0.401512	0.00499568	0.322115	-0.00404256	0.400556	0.000336351	0.400877	-0.00247382
1.35012	-0.00584083	0.401931	9.44502e-05	0.401913	0.000152295	0.402344	0.0049902	0.322782	-0.00403701	0.401388	0.00033008	0.401707	-0.00247415
1.35287	-0.00584253	0.402764	8.91725e-05	0.402746	0.000161413	0.403177	0.00499314	0.323448	-0.00403649	0.402219	0.00032322	0.402536	-0.00248033
1.35562	-0.00583183	0.403597	8.15485e-05	0.403578	0.000163689	0.40401	0.00499519	0.324114	-0.00403729	0.403051	0.000314121	0.403365	-0.00247611
1.35837	-0.00582494	0.40443	7.58343e-05	0.404411	0.000157221	0.404842	0.00500143	0.32478	-0.00403327	0.403883	0.000305695	0.404194	-0.00247203
1.36112	-0.00581941	0.405263	7.21225e-05	0.405244	0.000168652	0.405675	0.00498355	0.325447	-0.00403497	0.404715	0.000293763	0.405024	-0.00246866
1.36386	-0.00582312	0.406095	8.22724e-05	0.406077	0.000162275	0.406507	0.00495444	0.326113	-0.00403422	0.405547	0.000282706	0.405853	-0.00244102
1.36661	-0.00582946	0.406928	8.60613e-05	0.40691	0.000161168	0.40734	0.00495821	0.326779	-0.00403133	0.406378	0.000273899	0.406682	-0.00241984
1.36936	-0.00583184	0.407761	8.47162e-05	0.407743	0.000155795	0.408172	0.00494593	0.327445	-0.00403167	0.40721	0.000266227	0.407511	-0.00241212
1.37211	-0.00582692	0.408594	8.0034e-05	0.408575	0.000153966	0.409005	0.00495093	0.328112	-0.00402966	0.408042	0.00026732	0.408341	-0.0024093
1.37486	-0.00582718	0.409427	8.95113e-05	0.409408	0.00013964	0.409838	0.00494698	0.328778	-0.00402638	0.408874	0.000269887	0.40917	-0.00240831
1.37761	-0.00582892	0.41026	9.51793e-05	0.410241	0.000127714	0.41067	0.00494065	0.329444	-0.00402643	0.409706	0.000271384	0.409999	-0.00241301
1.38036	-0.00583344	0.411092	0.000102449	0.411074	0.000112538	0.411503	0.00493028	0.33011	-0.00402705	0.410537	0.000272763	0.410828	-0.00241237
1.38311	-0.00583428	0.411925	9.63806e-05	0.411907	0.000119527	0.412335	0.00489604	0.330777	-0.00402974	0.411369	0.00027089	0.411658	-0.00241299
1.38586	-0.00582801	0.412758	0.00010573	0.412739	0.000124153	0.413168	0.0049137	0.331443	-0.00403401	0.412201	0.000270413	0.412487	-0.00240508
1.3886	-0.00582152	0.413591	0.000101422	0.413572	0.000133044	0.414	0.00490539	0.332109	-0.00403712	0.413033	0.000273474	0.413316	-0.00240085
1.39135	-0.00582354	0.414424	0.000105802	0.414405	0.000136526	0.414833	0.00491064	0.332775	-0.00403658	0.413865	0.000278997	0.414145	-0.00239308
1.3941	-0.00582337	0.415257	0.00010672	0.415238	0.000132848	0.415665	0.00491953	0.333442	-0.00404168	0.414697	0.000276843	0.414975	-0.00239163
1.39685	-0.00582307	0.41609	0.000116778	0.416071	0.000125358	0.416498	0.00488718	0.334108	-0.00403913	0.415528	0.000267532	0.415804	-0.00238174
1.3996	-0.0058219	0.416922	0.000108897	0.416904	0.000140332	0.417331	0.00486413	0.334774	-0.00403642	0.41636	0.000258406	0.416633	-0.0023734
1.40235	-0.00581875	0.417755	0.000109744	0.417736	0.00014494	0.418163	0.00484561	0.33544	-0.00403917	0.417192	0.000259213	0.417462	-0.00237434
1.4051	-0.00581522	0.418588	0.00010765	0.418569	0.000142259	0.418996	0.00483981	0.336107	-0.00403528	0.418024	0.000257536	0.418292	-0.0023666
1.40785	-0.00581087	0.419421	0.000105386	0.419402	0.000146818	0.419828	0.0048255	0.336773	-0.00403933	0.418856	0.000258671	0.419121	-0.00236663
1.4106	-0.00581387	0.420254	0.000111608	0.420235	0.000143985	0.420661	0.00479817	0.337439	-0.00403968	0.419687	0.000258257	0.41995	-0.00237177
1.41334	-0.0058129	0.421087	0.000108502	0.421068	0.000147956	0.421493	0.00479402	0.338105	-0.00404159	0.420519	0.000258326	0.420779	-0.0023841
1.41609	-0.00580751	0.42192	0.000118883	0.4219	0.000145576	0.422326	0.00477873	0.338772	-0.0040455	0.421351	0.000260051	0.421609	-0.00238332
1.41884	-0.00580498	0.422752	0.000114771	0.422733	0.000136452	0.423159	0.00479014	0.339438	-0.00404464	0.422183	0.000256432	0.422438	-0.00238872
1.42159	-0.00581147	0.423585	0.00011532	0.423566	0.000117905	0.423991	0.00476244	0.340104	-0.00404408	0.423015	0.00025891	0.423267	-0.00239249
1.42434	-0.00581944	0.424418	0.000112671	0.424399	0.000110648	0.424824	0.00471883	0.34077	-0.00404314	0.423846	0.000266582	0.424096	-0.00238942
1.42709	-0.00582676	0.425251	0.000117158	0.425232	0.000117232	0.425656	0.0047059	0.341437	-0.00404819	0.424678	0.000270582	0.424926	-0.00238288
1.42984	-0.00582832	0.426084	0.000125829	0.426065	0.000107698	0.426489	0.00470549	0.342103	-0.00404647	0.42551	0.000272142	0.425755	-0.00238236
1.43258	-0.00582538	0.426917	0.000125855	0.426897	9.85254e-05	0.427321	0.00471414	0.342769	-0.00404917	0.426342	0.000275294	0.426584	-0.00239967
1.43533	-0.00583122	0.427749	0.000123098	0.42773	9.45235e-05	0.428154	0.00470655	0.343435	-0.00405041	0.427174	0.000282266	0.427413	-0.00242524
1.43808	-0.00583747	0.428582	0.000119961	0.428563	9.94556e-05	0.428987	0.00472226	0.344102	-0.00404963	0.428006	0.000283141	0.428243	-0.00244311
1.44083	-0.00583088	0.429415	0.000117954	0.429396	9.19901e-05	0.429819	0.00469277	0.344768	-0.00405265	0.428837	0.000280546	0.429072	-0.00244936
1.44358	-0.00582941	0.430248	0.000117214	0.430229	0.000107429	0.430652	0.00469702	0.345434	-0.00405533	0.429669	0.00027879	0.429901	-0.00245237
1.44633	-0.00583357	0.431081	0.000114406	0.431061	0.000123119	0.431484	0.00469942	0.346101	-0.00406025	0.430501	0.000276116	0.43073	-0.00245843
1.44908	-0.00583665	0.431914	0.000116614	0.431894	0.00013458	0.432317	0.00468802	0.346767	-0.00406582	0.431333	0.000277411	0.43156	-0.00247029
1.45183	-0.00583358	0.432747	0.000122302	0.432727	0.000134561	0.433149	0.00468699	0.347433	-0.00405749	0.432165	0.000274567	0.432389	-0.00248928
1.45458	-0.00583351	0.433579	0.000128884	0.43356	0.000123608	0.433982	0.00466683	0.348099	-0.00405029	0.432996	0.000260921	0.433218	-0.0024974
1.45732	-0.00582736	0.434412	0.000126794	0.434393	0.000109252	0.434815	0.00465794	0.348766	-0.00404978	0.433828	0.000246447	0.434047	-0.00249995
1.46007	-0.00582377	0.435245	0.000132781	0.435226	0.000113983	0.435647	0.00464135	0.349432	-0.00405321	0.43466	0.000245609	0.434877	-0.00250867
1.46282	-0.0058197	0.436078	0.000134249	0.436058	0.000103421	0.43648	0.00462695	0.350098	-0.00405189	0.435492	0.000257616	0.435706	-0.00251641
1.46557	-0.00581103	0.436911	0.000130414	0.436891	0.000105348	0.437312	0.00464837	0.350764	-0.00405518	0.436324	0.000272779	0.436535	-0.00253113
1.46832	-0.00581587	0.437744	0.000134382	0.437724	0.000102992	0.438145	0.00466658	0.351431	-0.00405864	0.437155	0.000284733	0.437364	-0.00254942
1.47107	-0.00581008	0.438576	0.000138218	0.438557	0.000106793	0.438977	0.0046791	0.352097	-0.0040566	0.437987	0.000289847	0.438194	-0.00255378
1.47382	-0.00580889	0.439409	0.000137663	0.43939	0.00010738	0.43981	0.00467363	0.352763	-0.00405819	0.438819	0.000292808	0.439023	-0.00255706
1.47657	-0.00581124	0.440242	0.000150421	0.440222	0.000102729	0.440643	0.00466208	0.353429	-0.0040619	0.439651	0.000291635	0.439852	-0.00255909
1.47932	-0.00581672	0.441075	0.000150016	0.441055	0.000100123	0.441475	0.00464842	0.354096	-0.00405954	0.440483	0.000293089	0.440681	-0.00255148
1.48206	-0.00582691	0.441908	0.000152274	0.441888	8.35946e-05	0.442308	0.00464531	0.354762	-0.0040575	0.441315	0.000296172	0.441511	-0.00253697
1.48481	-0.00582525	0.442741	0.000148547	0.442721	7.89746e-05	0.44314	0.00464638	0.355428	-0.00405316	0.442146	0.000301063	0.44234	-0.00252351
1.48756	-0.00582769	0.443574	0.000157855	0.443554	8.93772e-05	0.443973	0.00464415	0.356094	-0.00405173	0.442978	0.00030639	0.443169	-0.00252388
1.49031	-0.00582866	0.444406	0.000157003	0.444387	9.37157e-05	0.444805	0.00466215	0.356761	-0.00405164	0.44381	0.000304342	0.443998	-0.00252946
1.49306	-0.00582664	0.445239	0.000158507	0.445219	9.81338e-05	0.445638	0.00470108	0.357427	-0.00406039	0.444642	0.000300697	0.444828	-0.00254953
1.49581	-0.00582253	0.446072	0.000148208	0.446052	0.000100985	0.44647	0.00471145	0.358093	-0.00405979	0.445474	0.000302008	0.445657	-0.00257194
1.49856	-0.00581889	0.446905	0.000137566	0.446885	0.000108959	0.447303	0.00471499	0.358759	-0.00406087	0.446305	0.000311314	0.446486	-0.00258279
1.50131	-0.00580218	0.447738	0.000128668	0.447718	0.000120836	0.448136	0.00471351	0.359426	-0.00406163	0.447137	0.000314184	0.447315	-0.00258962
1.50406	-0.00580178	0.448571	0.000124895	0.448551	0.000115586	0.448968	0.00468169	0.360092	-0.00406847	0.447969	0.000307117	0.448145	-0.00258945
1.5068	-0.00580694	0.449404	0.000117974	0.449383	0.000111033	0.449801	0.00465881	0.360758	-0.00406889	0.448801	0.000307006	0.448974	-0.00258486
1.50955	-0.00581182	0.450236	0.000114483	0.450216	0.000108622	0.450633	0.00465252	0.361424	-0.0040655	0.449633	0.000309308	0.449803	-0.0025858
1.5123	-0.00581534	0.451069	0.000110212	0.451049	0.000103396	0.451466	0.0046475	0.362091	-0.00406199	0.450464	0.000310407	0.450632	-0.00259251
1.51505	-0.00582118	0.451902	0.000115803	0.451882	8.67092e-05	0.452298	0.00463667	0.362757	-0.00406063	0.451296	0.000307844	0.451462	-0.00259993
1.5178	-0.0058301	0.452735	0.000110884	0.452715	7.74815e-05	0.453131	0.00462769	0.363423	-0.00405736	0.452128	0.000301843	0.452291	-0.00259981
1.52055	-0.00584029	0.453568	0.000107583	0.453548	6.99059e-05	0.453964	0.00463427	0.364089	-0.0040599	0.45296	0.000303233	0.45312	-0.00258815
1.5233	-0.00584477	0.454401	0.000109693	0.45438	6.83149e-05	0.454796	0.00465531	0.364756	-0.00406628	0.453792	0.000310428	0.453949	-0.0025814
1.52605	-0.0058414	0.455233	0.000121173	0.455213	8.86735e-05	0.455629	0.00465732	0.365422	-0.00406601	0.454623	0.000316715	0.454779	-0.00259195
1.52879	-0.00583378	0.456066	0.000117533	0.456046	8.7003e-05	0.456461	0.00465138	0.366088	-0.00406246	0.455455	0.000313001	0.455608	-0.00259477
1.53154	-0.00583452	0.456899	0.00013122	0.456879	9.27795e-05	0.457294	0.00465476	0.366754	-0.00406112	0.456287	0.000294458	0.456437	-0.00259823
1.53429	-0.00583033	0.457732	0.000133772	0.457712	9.2908e-05	0.458126	0.00464487	0.367421	-0.0040656	0.457119	0.000276265	0.457266	-0.00259795
1.53704	-0.00582295	0.458565	0.000135255	0.458544	9.55821e-05	0.458959	0.00464472	0.368087	-0.00406663	0.457951	0.000268991	0.458096	-0.00260645
1.53979	-0.00580938	0.459398	0.000127354	0.459377	9.36974e-05	0.459792	0.00462302	0.368753	-0.00406809	0.458783	0.000265415	0.458925	-0.00260911
1.54254	-0.00579236	0.460231	0.000131759	0.46021	9.25592e-05	0.460624	0.00464017	0.36942	-0.00406878	0.459614	0.00026524	0.459754	-0.00260208
1.54529	-0.00578748	0.461063	0.000127878	0.461043	8.83553e-05	0.461457	0.00464531	0.370086	-0.0040637	0.460446	0.000267086	0.460583	-0.00260474
1.54804	-0.00578461	0.461896	0.000122174	0.461876	8.51611e-05	0.462289	0.00467123	0.370752	-0.00406452	0.461278	0.000269962	0.461413	-0.00260999
1.55079	-0.00578284	0.462729	0.000120043	0.462709	9.77911e-05	0.463122	0.00466597	0.371418	-0.00406752	0.46211	0.000271941	0.462242	-0.00262341
1.55354	-0.00577724	0.463562	0.000122482	0.463541	9.48968e-05	0.463954	0.00467567	0.372085	-0.00406944	0.462942	0.000268466	0.463071	-0.00263367
1.55628	-0.00577304	0.464395	0.000115823	0.464374	8.54793e-05	0.464787	0.00465335	0.372751	-0.00407264	0.463773	0.000266709	0.4639	-0.00263472
1.55903	-0.00577598	0.465228	0.000123385	0.465207	8.94139e-05	0.46562	0.0046282	0.373417	-0.00407786	0.464605	0.000271601	0.46473	-0.00262711
1.56178	-0.00578025	0.466061	0.000124623	0.46604	9.01054e-05	0.466452	0.00459704	0.374083	-0.00407007	0.465437	0.000276705	0.465559	-0.00261626
1.56453	-0.00579293	0.466893	0.000128951	0.466873	8.16303e-05	0.467285	0.004596	0.37475	-0.00406696	0.466269	0.000282998	0.466388	-0.00260857
1.56728	-0.00580095	0.467726	0.000131328	0.467705	6.3444e-05	0.468117	0.00457481	0.375416	-0.00406323	0.467101	0.000276604	0.467217	-0.00260275
1.57003	-0.00579811	0.468559	0.000130963	0.468538	6.0623e-05	0.46895	0.00456416	0.376082	-0.00406274	0.467932	0.000265579	0.468047	-0.00258677
1.57278	-0.0058004	0.469392	0.000125213	0.469371	5.80836e-05	0.469782	0.00458081	0.376748	-0.00405935	0.468764	0.000263595	0.468876	-0.00257667
1.57553	-0.00582558	0.470225	0.000137134	0.470204	5.77654e-05	0.470615	0.00458827	0.377415	-0.00406039	0.469596	0.000260194	0.469705	-0.00258063
1.57828	-0.00584426	0.471058	0.000150262	0.471037	6.27831e-05	0.471447	0.00459173	0.378081	-0.00406179	0.470428	0.000253366	0.470534	-0.00257971
1.58102	-0.00584835	0.47189	0.000164242	0.47187	5.6156e-05	0.47228	0.00456193	0.378747	-0.0040646	0.47126	0.000246537	0.471364	-0.00257962
1.58377	-0.00584733	0.472723	0.000158353	0.472702	6.03293e-05	0.473113	0.00457837	0.379413	-0.00406542	0.472092	0.000244431	0.472193	-0.00257279
1.58652	-0.00584675	0.473556	0.000161197	0.473535	5.86098e-05	0.473945	0.0046093	0.38008	-0.00407091	0.472923	0.000248007	0.473022	-0.00256645
1.58927	-0.00584632	0.474389	0.000172626	0.474368	5.99255e-05	0.474778	0.00459939	0.380746	-0.00407317	0.473755	0.000251079	0.473851	-0.00256924
1.59202	-0.00583693	0.475222	0.000161079	0.475201	5.91361e-05	0.47561	0.00458585	0.381412	-0.00406765	0.474587	0.000247365	0.474681	-0.00257524
1.59477	-0.00581707	0.476055	0.000151058	0.476034	4.77237e-05	0.476443	0.00459946	0.382078	-0.00406828	0.475419	0.000243407	0.47551	-0.00256893
1.59752	-0.00580391	0.476888	0.000148901	0.476866	4.44255e-05	0.477275	0.00461926	0.382745	-0.00407082	0.476251	0.000246983	0.476339	-0.00256749
1.60027	-0.00578654	0.47772	0.000137797	0.477699	4.34709e-05	0.478108	0.0046108	0.383411	-0.00406986	0.477082	0.000258104	0.477168	-0.00256802
1.60301	-0.00577547	0.478553	0.000138623	0.478532	4.85866e-05	0.478941	0.00461809	0.384077	-0.00406513	0.477914	0.000265792	0.477998	-0.00256989
1.60576	-0.00577715	0.479386	0.000135702	0.479365	4.98838e-05	0.479773	0.00462058	0.384743	-0.00406688	0.478746	0.000265378	0.478827	-0.00256239
1.60851	-0.00576799	0.480219	0.000135527	0.480198	4.94983e-05	0.480606	0.00463912	0.38541	-0.00406487	0.479578	0.00026039	0.479656	-0.002563
1.61126	-0.00576849	0.481052	0.000129464	0.481031	5.29679e-05	0.481438	0.00463543	0.386076	-0.00406486	0.48041	0.000254337	0.480485	-0.00257278
1.61401	-0.0057821	0.481885	0.000126815	0.481863	5.06671e-05	0.482271	0.00465122	0.386742	-0.00406778	0.481241	0.000250771	0.481315	-0.002571
1.61676	-0.00579462	0.482718	0.000132072	0.482696	4.54596e-05	0.483103	0.00463643	0.387408	-0.0040694	0.482073	0.000249004	0.482144	-0.00256297
1.61951	-0.00580018	0.48355	0.000135805	0.483529	4.79318e-05	0.483936	0.00464349	0.388075	-0.00407439	0.482905	0.000244935	0.482973	-0.00255225
1.62226	-0.0058013	0.484383	0.00012776	0.484362	4.90761e-05	0.484769	0.00462744	0.388741	-0.00407361	0.483737	0.000242341	0.483802	-0.00255399
1.62501	-0.00580978	0.485216	0.000119961	0.485195	5.32555e-05	0.485601	0.00462693	0.389407	-0.0040744	0.484569	0.000241927	0.484632	-0.00255901
1.62775	-0.00581842	0.486049	0.000115027	0.486027	4.91801e-05	0.486434	0.0046333	0.390073	-0.00407151	0.4854	0.000241789	0.485461	-0.00255999
1.6305	-0.00582807	0.486882	0.000112635	0.48686	5.22642e-05	0.487266	0.00464631	0.39074	-0.00407912	0.486232	0.000238611	0.48629	-0.00256344
1.63325	-0.00583311	0.487715	0.000113795	0.487693	5.32922e-05	0.488099	0.00465631	0.391406	-0.00408203	0.487064	0.000230392	0.487119	-0.00256655
1.636	-0.00583139	0.488547	0.000109267	0.488526	5.11689e-05	0.488931	0.00466576	0.392072	-0.00408612	0.487896	0.000230175	0.487949	-0.00256384
1.63875	-0.00582472	0.48938	0.000109375	0.489359	3.22727e-05	0.489764	0.00467073	0.392738	-0.00408787	0.488728	0.000236414	0.488778	-0.0025764
1.6415	-0.00582497	0.490213	0.000111233	0.490192	3.50692e-05	0.490597	0.00467805	0.393405	-0.00408789	0.48956	0.000241126	0.489607	-0.00260489
1.64425	-0.00581749	0.491046	0.000107044	0.491024	3.99462e-05	0.491429	0.00467135	0.394071	-0.00409043	0.490391	0.000246065	0.490436	-0.00260173
1.647	-0.00581251	0.491879	0.000104944	0.491857	3.63481e-05	0.492262	0.00466273	0.394737	-0.00409075	0.491223	0.000251111	0.491266	-0.00261017
1.64975	-0.0058063	0.492712	9.77155e-05	0.49269	4.50007e-05	0.493094	0.00468266	0.395404	-0.00409035	0.492055	0.000252204	0.492095	-0.00261007
1.65249	-0.00579914	0.493545	8.4865e-05	0.493523	3.81961e-05	0.493927	0.00469026	0.39607	-0.00409053	0.492887	0.000248607	0.492924	-0.00261002
1.65524	-0.00580982	0.494377	7.84886e-05	0.494356	4.56187e-05	0.494759	0.00466886	0.396736	-0.00408521	0.493719	0.00024285	0.493753	-0.00259631
1.65799	-0.00580697	0.49521	6.93809e-05	0.495188	4.92291e-05	0.495592	0.00465259	0.397402	-0.00408753	0.49455	0.000238361	0.494583	-0.00259676
1.66074	-0.00580709	0.496043	6.80153e-05	0.496021	4.56187e-05	0.496424	0.00464907	0.398069	-0.00409128	0.495382	0.00024502	0.495412	-0.00259215
1.66349	-0.00580498	0.496876	7.92382e-05	0.496854	4.59431e-05	0.497257	0.00463665	0.398735	-0.00409421	0.496214	0.000249986	0.496241	-0.00259087
1.66624	-0.00580595	0.497709	8.31503e-05	0.497687	4.34525e-05	0.49809	0.00461849	0.399401	-0.00409286	0.497046	0.000248304	0.497071	-0.00260063
1.66899	-0.00581592	0.498542	8.71291e-05	0.49852	3.87346e-05	0.498922	0.0045823	0.400067	-0.00409547	0.497878	0.000250384	0.4979	-0.00260077
1.67174	-0.00582621	0.499375	9.04714e-05	0.499353	4.01237e-05	0.499755	0.00456309	0.400734	-0.00409289	0.498709	0.000249111	0.498729	-0.00258931
1.67448	-0.00582365	0.500207	8.94548e-05	0.500185	3.75291e-05	0.500587	0.00456228	0.4014	-0.00408676	0.499541	0.000248888	0.499558	-0.00258664
1.67723	-0.00582354	0.50104	9.69608e-05	0.501018	2.98556e-05	0.50142	0.0045567	0.402066	-0.00408885	0.500373	0.000254528	0.500388	-0.0025885
1.67998	-0.00582394	0.501873	9.83161e-05	0.501851	2.35834e-05	0.502252	0.00455937	0.402732	-0.00408493	0.501205	0.000260878	0.501217	-0.00259253
1.68273	-0.00582857	0.502706	9.68529e-05	0.502684	1.64423e-05	0.503085	0.00454074	0.403399	-0.00408506	0.502037	0.000260236	0.502046	-0.00259777
1.68548	-0.00584082	0.503539	8.77042e-05	0.503517	2.05667e-05	0.503918	0.00452367	0.404065	-0.00408219	0.502869	0.000254708	0.502875	-0.00262026
1.68823	-0.00584294	0.504372	7.93152e-05	0.504349	1.1394e-05	0.50475	0.00450515	0.404731	-0.00407399	0.5037	0.000253318	0.503705	-0.0026287
1.69098	-0.00583081	0.505204	8.60253e-05	0.505182	1.37927e-05	0.505583	0.00449754	0.405397	-0.00407512	0.504532	0.000253604	0.504534	-0.00263377
1.69373	-0.00582173	0.506037	9.83367e-05	0.506015	1.69502e-05	0.506415	0.00451092	0.406064	-0.00407268	0.505364	0.000248097	0.505363	-0.00264523
1.69647	-0.00581617	0.50687	9.96253e-05	0.506848	1.97467e-05	0.507248	0.00453324	0.40673	-0.00407476	0.506196	0.000239051	0.506192	-0.00264806
1.69922	-0.00581382	0.507703	9.82648e-05	0.507681	1.80333e-05	0.50808	0.00452466	0.407396	-0.00406702	0.507028	0.000233761	0.507022	-0.00264405
1.70197	-0.00581832	0.508536	0.000103116	0.508514	2.15886e-05	0.508913	0.00450303	0.408062	-0.00406422	0.507859	0.000234982	0.507851	-0.00264548
1.70472	-0.00581348	0.509369	9.96612e-05	0.509346	2.30205e-05	0.509746	0.00449372	0.408729	-0.00406076	0.508691	0.000237799	0.50868	-0.00264246
1.70747	-0.00581494	0.510202	9.51331e-05	0.510179	3.34231e-05	0.510578	0.00447114	0.409395	-0.00405958	0.509523	0.000235756	0.509509	-0.00265072
1.71022	-0.00581554	0.511034	9.56259e-05	0.511012	4.15556e-05	0.511411	0.00445832	0.410061	-0.00405825	0.510355	0.000238738	0.510339	-0.00264816
1.71297	-0.00581836	0.511867	9.12466e-05	0.511845	3.99523e-05	0.512243	0.00445108	0.410727	-0.00405667	0.511187	0.000236796	0.511168	-0.00266624
1.71572	-0.0058263	0.5127	8.55941e-05	0.512678	4.14515e-05	0.513076	0.00444786	0.411394	-0.00405716	0.512018	0.000229909	0.511997	-0.00267004
1.71847	-0.00582963	0.513533	7.8658e-05	0.51351	3.9371e-05	0.513908	0.00444511	0.41206	-0.00405587	0.51285	0.000226328	0.512826	-0.00266156
1.72121	-0.00582099	0.514366	9.01839e-05	0.514343	4.0448e-05	0.514741	0.00443748	0.412726	-0.00405342	0.513682	0.000229591	0.513656	-0.00266833
1.72396	-0.00581778	0.515199	9.48712e-05	0.515176	4.08519e-05	0.515574	0.0044474	0.413392	-0.00405227	0.514514	0.000239237	0.514485	-0.00268586
1.72671	-0.00581614	0.516032	9.2679e-05	0.516009	3.66418e-05	0.516406	0.00445802	0.414059	-0.00405516	0.515346	0.000246177	0.515314	-0.0026959
1.72946	-0.00581897	0.516864	9.76949e-05	0.516842	2.88031e-05	0.517239	0.00446692	0.414725	-0.00405891	0.516178	0.000245179	0.516143	-0.00271133
1.73221	-0.00582801	0.517697	8.6816e-05	0.517675	2.54682e-05	0.518071	0.00447687	0.415391	-0.00406054	0.517009	0.000243407	0.516973	-0.00270606
1.73496	-0.00582254	0.51853	9.00093e-05	0.518507	2.52846e-05	0.518904	0.00449002	0.416057	-0.00406295	0.517841	0.000245853	0.517802	-0.00270748
1.73771	-0.00582741	0.519363	8.39769e-05	0.51934	2.42504e-05	0.519736	0.00454087	0.416724	-0.00405927	0.518673	0.00023981	0.518631	-0.00271699
1.74046	-0.00583155	0.520196	7.42993e-05	0.520173	1.69257e-05	0.520569	0.00455091	0.41739	-0.00405887	0.519505	0.000236664	0.51946	-0.00272402
1.74321	-0.0058313	0.521029	8.36534e-05	0.521006	1.68707e-05	0.521401	0.0045412	0.418056	-0.00406135	0.520337	0.000242282	0.52029	-0.00272619
1.74595	-0.00582875	0.521861	8.37869e-05	0.521839	1.33032e-05	0.522234	0.00452678	0.418723	-0.00405904	0.521168	0.00024398	0.521119	-0.00272597
1.7487	-0.00583034	0.522694	8.80738e-05	0.522671	1.4166e-05	0.523067	0.00452127	0.419389	-0.00406243	0.522	0.00023956	0.521948	-0.00272085
1.75145	-0.00581556	0.523527	9.02814e-05	0.523504	2.66002e-05	0.523899	0.0045216	0.420055	-0.00406362	0.522832	0.000238552	0.522777	-0.00271937
1.7542	-0.00581638	0.52436	9.6242e-05	0.524337	3.27745e-05	0.524732	0.00454297	0.420721	-0.00406724	0.523664	0.000246192	0.523607	-0.00272059
1.75695	-0.00581738	0.525193	0.000103147	0.52517	3.35884e-05	0.525564	0.00458205	0.421388	-0.00407087	0.524496	0.0002511	0.524436	-0.00272073
1.7597	-0.00581756	0.526026	0.000109986	0.526003	2.91825e-05	0.526397	0.00459277	0.422054	-0.00407622	0.525327	0.000252225	0.525265	-0.00271942
1.76245	-0.00581861	0.526859	0.000102357	0.526836	2.90846e-05	0.527229	0.00457819	0.42272	-0.00407523	0.526159	0.000259239	0.526094	-0.00270609
1.7652	-0.00581465	0.527691	0.000100108	0.527668	1.71766e-05	0.528062	0.00455683	0.423386	-0.00407489	0.526991	0.000269288	0.526924	-0.00272434
1.76795	-0.00581387	0.528524	9.17189e-05	0.528501	1.4784e-05	0.528895	0.00455994	0.424053	-0.00407567	0.527823	0.000274243	0.527753	-0.00272758
1.77069	-0.00581403	0.529357	8.3407e-05	0.529334	1.57386e-05	0.529727	0.00457649	0.424719	-0.00407526	0.528655	0.000277273	0.528582	-0.00272381
1.77344	-0.00581978	0.53019	8.72678e-05	0.530167	2.48256e-05	0.53056	0.00459712	0.425385	-0.0040808	0.529486	0.000279252	0.529411	-0.00273741
1.77619	-0.00582385	0.531023	8.71908e-05	0.531	2.54988e-05	0.531392	0.00463773	0.426051	-0.00408239	0.530318	0.000276705	0.530241	-0.0027348
1.77894	-0.00581825	0.531856	9.69351e-05	0.531832	1.61853e-05	0.532225	0.00464578	0.426718	-0.00408298	0.53115	0.000267463	0.53107	-0.00272962
1.78169	-0.0058147	0.532688	0.000107521	0.532665	1.60017e-05	0.533057	0.00464274	0.427384	-0.0040841	0.531982	0.000267351	0.531899	-0.00267299
1.78444	-0.00580953	0.533521	0.000109216	0.533498	1.34684e-05	0.53389	0.00464815	0.42805	-0.00408339	0.532814	0.000271458	0.532728	-0.00259919
1.78719	-0.00580613	0.534354	0.000103635	0.534331	1.85351e-05	0.534723	0.00465051	0.428716	-0.00408476	0.533646	0.000266487	0.533558	-0.0025276
1.78994	-0.0058082	0.535187	0.000111408	0.535164	1.86146e-05	0.535555	0.00465541	0.429383	-0.00408986	0.534477	0.000264736	0.534387	-0.00247488
1.79269	-0.00580986	0.53602	0.000106649	0.535996	6.29667e-06	0.536388	0.0046442	0.430049	-0.00409159	0.535309	0.000262412	0.535216	-0.00245369
1.79543	-0.00580237	0.536853	0.000106931	0.536829	-1.45025e-06	0.53722	0.00464029	0.430715	-0.00408928	0.536141	0.000264306	0.536045	-0.00245538
1.79818	-0.00579836	0.537686	0.000108055	0.537662	-2.3253e-06	0.538053	0.00462073	0.431381	-0.00408589	0.536973	0.000269054	0.536875	-0.00244632
1.80093	-0.00580052	0.538518	0.000112507	0.538495	-3.20647e-06	0.538885	0.00460733	0.432048	-0.00408444	0.537805	0.000278292	0.537704	-0.00244739
1.80368	-0.00580962	0.539351	0.000109863	0.539328	4.08152e-06	0.539718	0.00460278	0.432714	-0.00408517	0.538636	0.000282541	0.538533	-0.00243366
1.80643	-0.00581654	0.540184	0.000108091	0.540161	2.50276e-06	0.540551	0.00459416	0.43338	-0.00408981	0.539468	0.000282271	0.539362	-0.00242657
1.80918	-0.00581312	0.541017	0.000106505	0.540993	9.39911e-06	0.541383	0.00459671	0.434046	-0.00409087	0.5403	0.000279682	0.540192	-0.00241514
1.81193	-0.00580057	0.54185	9.35107e-05	0.541826	2.40485e-06	0.542216	0.00458904	0.434713	-0.00408863	0.541132	0.000271893	0.541021	-0.00241484
1.81468	-0.00579599	0.542683	8.73499e-05	0.542659	7.99169e-06	0.543048	0.00458313	0.435379	-0.00409046	0.541964	0.000261945	0.54185	-0.00241143
1.81743	-0.00579685	0.543516	7.71332e-05	0.543492	1.78681e-06	0.543881	0.00456539	0.436045	-0.00409049	0.542795	0.000259446	0.542679	-0.00240814
1.82017	-0.00580375	0.544348	6.75429e-05	0.544325	-3.54914e-06	0.544713	0.00456875	0.436711	-0.00408669	0.543627	0.000265075	0.543509	-0.00240202
1.82292	-0.00580645	0.545181	6.48219e-05	0.545157	-8.73824e-06	0.545546	0.00456992	0.437378	-0.0040856	0.544459	0.000265526	0.544338	-0.00238897
1.82567	-0.0057976	0.546014	6.01859e-05	0.54599	7.20231e-06	0.546378	0.0045412	0.438044	-0.00408333	0.545291	0.000262836	0.545167	-0.00238477
1.82842	-0.00579342	0.546847	5.25773e-05	0.546823	7.82647e-06	0.547211	0.00452879	0.43871	-0.00408233	0.546123	0.000262189	0.545996	-0.00238667
1.83117	-0.00580137	0.54768	4.42756e-05	0.547656	4.13047e-06	0.548044	0.00453795	0.439377	-0.00408305	0.546955	0.000258459	0.546826	-0.00239642
1.83392	-0.00580063	0.548513	4.49379e-05	0.548489	1.78742e-05	0.548876	0.00455312	0.440043	-0.00407719	0.547786	0.000256984	0.547655	-0.00239896
1.83667	-0.0057998	0.549345	4.67502e-05	0.549322	1.19937e-05	0.549709	0.00455227	0.440709	-0.00407803	0.548618	0.000256841	0.548484	-0.00240251
1.83942	-0.00579784	0.550178	4.90965e-05	0.550154	9.97432e-07	0.550541	0.00453288	0.441375	-0.00408074	0.54945	0.000257488	0.549313	-0.00240752
1.84216	-0.00578963	0.551011	5.0421e-05	0.550987	-2.1662e-06	0.551374	0.00451316	0.442042	-0.00407923	0.550282	0.000257817	0.550143	-0.00240023
1.84491	-0.00578312	0.551844	5.18637e-05	0.55182	1.61547e-06	0.552206	0.00450463	0.442708	-0.00407859	0.551114	0.000261388	0.550972	-0.00239195
1.84766	-0.00578994	0.552677	4.18678e-05	0.552653	4.0142e-06	0.553039	0.00450762	0.443374	-0.00407991	0.551945	0.000265983	0.551801	-0.00237986
1.85041	-0.00579356	0.55351	2.70203e-05	0.553486	4.76687e-06	0.553872	0.00452437	0.44404	-0.00407671	0.552777	0.000268418	0.55263	-0.00241212
1.85316	-0.00579505	0.554343	1.69833e-05	0.554318	5.58072e-06	0.554704	0.00453802	0.444707	-0.00408058	0.553609	0.000269686	0.55346	-0.00246828
1.85591	-0.00579492	0.555175	2.61167e-05	0.555151	8.68928e-07	0.555537	0.00453817	0.445373	-0.00408045	0.554441	0.000271654	0.554289	-0.00253219
1.85866	-0.00579128	0.556008	2.3103e-05	0.555984	-5.287e-06	0.556369	0.00453012	0.446039	-0.00407767	0.555273	0.00026594	0.555118	-0.00256815
1.86141	-0.00578842	0.556841	2.24099e-05	0.556817	-1.30951e-06	0.557202	0.00453841	0.446705	-0.00408213	0.556104	0.000259451	0.555947	-0.00258547
1.86416	-0.00578602	0.557674	2.28155e-05	0.55765	8.40168e-06	0.558034	0.00454205	0.447372	-0.00408199	0.556936	0.000256496	0.556777	-0.00258844
1.8669	-0.00578253	0.558507	1.74197e-05	0.558483	2.13316e-05	0.558867	0.0045622	0.448038	-0.004088	0.557768	0.000252294	0.557606	-0.00258923
1.86965	-0.00578225	0.55934	1.00678e-05	0.559315	2.09155e-05	0.5597	0.00458861	0.448704	-0.00408838	0.5586	0.000238834	0.558435	-0.00259556
1.8724	-0.00578603	0.560172	9.03071e-06	0.560148	1.73174e-05	0.560532	0.00460586	0.44937	-0.00408315	0.559432	0.000231878	0.559264	-0.00259609
1.87515	-0.00578082	0.561005	1.00575e-05	0.560981	1.02007e-05	0.561365	0.00458855	0.450037	-0.00408359	0.560264	0.000230122	0.560094	-0.00259554
1.8779	-0.00578809	0.561838	1.71886e-05	0.561814	5.06671e-06	0.562197	0.00457542	0.450703	-0.00408547	0.561095	0.000230339	0.560923	-0.0026036
1.88065	-0.00579364	0.562671	2.203e-05	0.562647	1.96427e-06	0.56303	0.00458554	0.451369	-0.00408617	0.561927	0.00023947	0.561752	-0.00260163
1.8834	-0.00579233	0.563504	2.79033e-05	0.563479	3.82451e-06	0.563862	0.00460088	0.452035	-0.0040867	0.562759	0.000246564	0.562581	-0.00260984
1.88615	-0.00578998	0.564337	3.1302e-05	0.564312	1.57937e-05	0.564695	0.00461957	0.452702	-0.00408926	0.563591	0.000253047	0.563411	-0.00261968
1.88889	-0.00579489	0.56517	3.23801e-05	0.565145	1.74092e-05	0.565527	0.00461042	0.453368	-0.00409608	0.564423	0.000247864	0.56424	-0.00263279
1.89164	-0.00580229	0.566002	3.17949e-05	0.565978	1.92939e-05	0.56636	0.00459736	0.454034	-0.00409651	0.565254	0.000239698	0.565069	-0.00264295
1.89439	-0.00580609	0.566835	3.2108e-05	0.566811	1.95142e-05	0.567193	0.00460817	0.4547	-0.00409594	0.566086	0.000237756	0.565898	-0.00264735
1.89714	-0.00581443	0.567668	3.59688e-05	0.567644	2.04443e-05	0.568025	0.00460717	0.455367	-0.00409516	0.566918	0.000242861	0.566728	-0.00263928
1.89989	-0.00581711	0.568501	4.47685e-05	0.568476	1.76784e-05	0.568858	0.00460645	0.456033	-0.00410024	0.56775	0.000246659	0.567557	-0.00263832
1.90264	-0.00581755	0.569334	3.80943e-05	0.569309	8.04677e-06	0.56969	0.00459197	0.456699	-0.00410568	0.568582	0.000238913	0.568386	-0.0026212
1.90539	-0.00582698	0.570167	3.7355e-05	0.570142	1.18162e-05	0.570523	0.00459407	0.457365	-0.00410537	0.569413	0.000243736	0.569215	-0.0026183
1.90814	-0.00582547	0.571	3.24315e-05	0.570975	1.31563e-05	0.571356	0.00459441	0.458032	-0.00410708	0.570245	0.000240791	0.570045	-0.00261681
1.91089	-0.00582157	0.571832	3.84742e-05	0.571808	2.2892e-05	0.572188	0.00460856	0.458698	-0.00411077	0.571077	0.000237067	0.570874	-0.00261772
1.91363	-0.0058215	0.572665	3.32786e-05	0.57264	2.48807e-05	0.573021	0.00459957	0.459364	-0.00410816	0.571909	0.000234886	0.571703	-0.00261975
1.91638	-0.00582139	0.573498	4.80645e-05	0.573473	2.26717e-05	0.573853	0.00459016	0.46003	-0.0041045	0.572741	0.000235825	0.572532	-0.00261998
1.91913	-0.00581658	0.574331	6.28504e-05	0.574306	1.43618e-05	0.574686	0.00457687	0.460697	-0.00410447	0.573573	0.000227453	0.573362	-0.00260796
1.92188	-0.00580899	0.575164	6.81231e-05	0.575139	1.76478e-05	0.575518	0.00456473	0.461363	-0.00410469	0.574404	0.000224625	0.574191	-0.00260735
1.92463	-0.00580288	0.575997	7.02485e-05	0.575972	2.68389e-05	0.576351	0.00455375	0.462029	-0.00410552	0.575236	0.000231321	0.57502	-0.00261896
1.92738	-0.00579957	0.576829	7.21379e-05	0.576805	3.73639e-05	0.577183	0.00454119	0.462695	-0.0041026	0.576068	0.00023582	0.575849	-0.00264056
1.93013	-0.00580018	0.577662	7.64093e-05	0.577637	3.96953e-05	0.578016	0.00451561	0.463362	-0.00409978	0.5769	0.000238542	0.576679	-0.00265211
1.93288	-0.00580263	0.578495	7.73129e-05	0.57847	4.04541e-05	0.578849	0.00451193	0.464028	-0.00410021	0.577732	0.000240972	0.577508	-0.00264786
1.93562	-0.00580372	0.579328	7.62245e-05	0.579303	3.67459e-05	0.579681	0.00450561	0.464694	-0.00409091	0.578563	0.000235173	0.578337	-0.00264552
1.93837	-0.00580186	0.580161	8.14869e-05	0.580136	4.46519e-05	0.580514	0.00448172	0.465361	-0.00408886	0.579395	0.000233942	0.579166	-0.00264421
1.94112	-0.00579993	0.580994	8.44389e-05	0.580969	4.77115e-05	0.581346	0.00445809	0.466027	-0.00409181	0.580227	0.000227257	0.579996	-0.00265147
1.94387	-0.00580029	0.581827	8.02342e-05	0.581801	5.48893e-05	0.582179	0.00446933	0.466693	-0.00408908	0.581059	0.000226503	0.580825	-0.0026405
1.94662	-0.00580076	0.582659	7.95257e-05	0.582634	4.09865e-05	0.583011	0.00445887	0.467359	-0.00409244	0.581891	0.000222322	0.581654	-0.00264076
1.94937	-0.00580233	0.583492	8.28012e-05	0.583467	3.52711e-05	0.583844	0.00444791	0.468026	-0.00409272	0.582722	0.000214751	0.582483	-0.00264188
1.95212	-0.00580593	0.584325	7.62964e-05	0.5843	3.05043e-05	0.584677	0.00445057	0.468692	-0.00409348	0.583554	0.000211058	0.583313	-0.00263186
1.95487	-0.00580002	0.585158	7.99723e-05	0.585133	1.72072e-05	0.585509	0.00446528	0.469358	-0.00409184	0.584386	0.000212443	0.584142	-0.00261968
1.95762	-0.00580569	0.585991	8.13021e-05	0.585966	1.22629e-05	0.586342	0.00447593	0.470024	-0.00408668	0.585218	0.000212618	0.584971	-0.00262422
1.96036	-0.00579998	0.586824	7.64812e-05	0.586798	5.58684e-06	0.587174	0.0044727	0.470691	-0.00408528	0.58605	0.000205923	0.5858	-0.00261968
1.96311	-0.0057942	0.587656	7.89866e-05	0.587631	-1.20548e-06	0.588007	0.0044622	0.471357	-0.00408859	0.586881	0.000198134	0.58663	-0.00261327
1.96586	-0.00579703	0.588489	7.83551e-05	0.588464	-6.35174e-06	0.588839	0.00445678	0.472023	-0.00408991	0.587713	0.000192818	0.587459	-0.00261782
1.96861	-0.00579302	0.589322	7.69536e-05	0.589297	-5.49505e-06	0.589672	0.00444211	0.472689	-0.00408858	0.588545	0.000191656	0.588288	-0.00260468
1.97136	-0.00579589	0.590155	8.2257e-05	0.59013	2.90663e-06	0.590505	0.00444354	0.473356	-0.00408881	0.589377	0.000193481	0.589117	-0.00259465
1.97411	-0.00579313	0.590988	8.9424e-05	0.590962	-5.64191e-06	0.591337	0.00445082	0.474022	-0.00408806	0.590209	0.000191571	0.589947	-0.00257896
1.97686	-0.00579613	0.591821	9.0841e-05	0.591795	-2.19068e-06	0.59217	0.00446413	0.474688	-0.00408778	0.591041	0.000190722	0.590776	-0.00257836
1.97961	-0.00580187	0.592654	8.3253e-05	0.592628	-1.15102e-05	0.593002	0.00447091	0.475354	-0.00408557	0.591872	0.000191194	0.591605	-0.00258382
1.98236	-0.00580269	0.593486	8.73602e-05	0.593461	-1.58549e-05	0.593835	0.00447683	0.476021	-0.00409254	0.592704	0.000187475	0.592434	-0.00259522
1.9851	-0.00579828	0.594319	8.25958e-05	0.594294	-1.30033e-05	0.594667	0.00448126	0.476687	-0.00409712	0.593536	0.000184122	0.593264	-0.00261228
1.98785	-0.00579882	0.595152	7.13216e-05	0.595127	-1.40742e-05	0.5955	0.00448129	0.477353	-0.00409555	0.594368	0.000188748	0.594093	-0.00262543
1.9906	-0.00580416	0.595985	6.52121e-05	0.595959	-3.19178e-05	0.596332	0.00449185	0.478019	-0.00409139	0.5952	0.000186286	0.594922	-0.00263129
1.99335	-0.0058046	0.596818	6.31996e-05	0.596792	-5.369e-05	0.597165	0.00451317	0.478686	-0.00408934	0.596031	0.000182679	0.595751	-0.00264226
1.9961	-0.00580091	0.597651	6.6511e-05	0.597625	-5.73982e-05	0.597998	0.00452779	0.479352	-0.00409115	0.596863	0.000186286	0.596581	-0.00265358
1.99885	-0.00580091	0.598484	6.83592e-05	0.598458	-5.67067e-05	0.59883	0.00453682	0.480018	-0.00409517	0.597695	0.000184796	0.59741	-0.00265431
2.0016	-0.00581086	0.599316	6.68036e-05	0.599291	-5.3843e-05	0.599663	0.00453871	0.480684	-0.00409806	0.598527	0.000178705	0.598239	-0.00264582
2.00435	-0.00581732	0.600149	6.38362e-05	0.600123	-5.79734e-05	0.600495	0.0045306	0.481351	-0.00410106	0.599359	0.000182488	0.599068	-0.00264616
2.0071	-0.00582362	0.600982	6.20444e-05	0.600956	-6.71216e-05	0.601328	0.00451749	0.482017	-0.00410215	0.60019	0.000186806	0.599898	-0.00265363
2.00984	-0.00581881	0.601815	5.92515e-05	0.601789	-7.55172e-05	0.60216	0.0045178	0.482683	-0.0041064	0.601022	0.000195094	0.600727	-0.00265296
2.01259	-0.00580608	0.602648	6.87083e-05	0.602622	-7.98068e-05	0.602993	0.004514	0.483349	-0.00410747	0.601854	0.000203249	0.601556	-0.00265826
2.01534	-0.00580279	0.603481	6.40261e-05	0.603455	-7.41526e-05	0.603826	0.00451073	0.484016	-0.00410604	0.602686	0.000210348	0.602385	-0.00265963
2.01809	-0.00579249	0.604313	5.94466e-05	0.604288	-6.20243e-05	0.604658	0.00451832	0.484682	-0.00410485	0.603518	0.000212576	0.603215	-0.00264824
2.02084	-0.00578816	0.605146	5.63508e-05	0.60512	-5.28578e-05	0.605491	0.00451713	0.485348	-0.00410634	0.604349	0.000213255	0.604044	-0.00263775
2.02359	-0.00578374	0.605979	5.65459e-05	0.605953	-4.9382e-05	0.606323	0.00450186	0.486014	-0.00410691	0.605181	0.000205923	0.604873	-0.00263958
2.02634	-0.0057818	0.606812	5.4061e-05	0.606786	-4.16596e-05	0.607156	0.00448896	0.486681	-0.00410931	0.606013	0.000207408	0.605702	-0.00263644
2.02909	-0.0057858	0.607645	5.38351e-05	0.607619	-4.12496e-05	0.607988	0.00448852	0.487347	-0.00411217	0.606845	0.000218964	0.606532	-0.00263253
2.03184	-0.00579231	0.608478	5.55242e-05	0.608452	-4.17453e-05	0.608821	0.00448616	0.488013	-0.00411017	0.607677	0.000227177	0.607361	-0.00263468
2.03458	-0.00580249	0.609311	5.28905e-05	0.609284	-4.53984e-05	0.609654	0.00449924	0.48868	-0.00410931	0.608509	0.000227108	0.60819	-0.00262455
2.03733	-0.00581106	0.610143	5.39276e-05	0.610117	-3.98544e-05	0.610486	0.004512	0.489346	-0.00411049	0.60934	0.000225081	0.609019	-0.00261347
2.04008	-0.00581168	0.610976	5.75778e-05	0.61095	-3.78351e-05	0.611319	0.00450515	0.490012	-0.00411081	0.610172	0.000225665	0.609849	-0.00260536
2.04283	-0.00580641	0.611809	6.22395e-05	0.611783	-3.36985e-05	0.612151	0.00450627	0.490678	-0.00411351	0.611004	0.000220083	0.610678	-0.00260034
2.04558	-0.00580135	0.612642	6.1531e-05	0.612616	-3.18811e-05	0.612984	0.00450106	0.491345	-0.00411301	0.611836	0.000219712	0.611507	-0.00259283
2.04833	-0.00579822	0.613475	6.15105e-05	0.613449	-2.84605e-05	0.613816	0.00449331	0.492011	-0.00411055	0.612668	0.000215871	0.612336	-0.00257546
2.05108	-0.00578481	0.614308	6.35692e-05	0.614281	-3.00392e-05	0.614649	0.00448474	0.492677	-0.00410546	0.613499	0.000216757	0.613166	-0.00255324
2.05383	-0.0057793	0.615141	5.86508e-05	0.615114	-2.98862e-05	0.615482	0.00449267	0.493343	-0.00410792	0.614331	0.000221346	0.613995	-0.00253314
2.05658	-0.00577733	0.615973	6.18493e-05	0.615947	-3.23033e-05	0.616314	0.00449009	0.49401	-0.00411291	0.615163	0.000217717	0.614824	-0.00252686
2.05932	-0.00578305	0.616806	7.07003e-05	0.61678	-2.39139e-05	0.617147	0.00448349	0.494676	-0.00411364	0.615995	0.000216762	0.615654	-0.00253489
2.06207	-0.00580146	0.617639	6.66753e-05	0.617613	-8.98912e-06	0.617979	0.00446374	0.495342	-0.00411167	0.616827	0.000223304	0.616483	-0.00252522
2.06482	-0.00580215	0.618472	5.9308e-05	0.618445	1.0525e-06	0.618812	0.00446027	0.496008	-0.00411154	0.617658	0.000219166	0.617312	-0.00250685
2.06757	-0.00579694	0.619305	5.47593e-05	0.619278	3.34109e-06	0.619644	0.00446427	0.496675	-0.00411067	0.61849	0.000227612	0.618141	-0.00250455
2.07032	-0.00579743	0.620138	4.73047e-05	0.620111	-2.27023e-06	0.620477	0.00446777	0.497341	-0.00410824	0.619322	0.000227739	0.618971	-0.00250557
2.07307	-0.00580154	0.62097	5.3522e-05	0.620944	-8.26094e-07	0.62131	0.00447008	0.498007	-0.0041062	0.620154	0.000224636	0.6198	-0.0024992
2.07582	-0.00580354	0.621803	5.19099e-05	0.621777	3.30438e-06	0.622142	0.00448291	0.498673	-0.0041047	0.620986	0.000215961	0.620629	-0.00248958
2.07857	-0.00580121	0.622636	5.76086e-05	0.62261	3.08408e-06	0.622975	0.00447507	0.49934	-0.0041002	0.621818	0.00021569	0.621458	-0.00248946
2.08131	-0.00579643	0.623469	5.78961e-05	0.623442	9.54597e-06	0.623807	0.00448489	0.500006	-0.00410351	0.622649	0.000210491	0.622288	-0.00248992
2.08406	-0.00579279	0.624302	6.31277e-05	0.624275	1.84739e-05	0.62464	0.0045011	0.500672	-0.0041024	0.623481	0.000209461	0.623117	-0.00248841
2.08681	-0.00579732	0.625135	6.02989e-05	0.625108	1.04394e-05	0.625472	0.00450944	0.501338	-0.00410655	0.624313	0.000214847	0.623946	-0.00249081
2.08956	-0.005801	0.625968	6.11049e-05	0.625941	1.04027e-06	0.626305	0.00450175	0.502005	-0.00410007	0.625145	0.000215208	0.624775	-0.00250049
2.09231	-0.00579494	0.6268	6.66342e-05	0.626774	-1.46861e-06	0.627137	0.00447871	0.502671	-0.00409752	0.625977	0.000219861	0.625605	-0.00250601
2.09506	-0.00579474	0.627633	7.37448e-05	0.627606	-9.84581e-06	0.62797	0.00447314	0.503337	-0.0040989	0.626808	0.000219303	0.626434	-0.0025067
2.09781	-0.00579867	0.628466	8.50807e-05	0.628439	-6.20488e-06	0.628803	0.00447207	0.504003	-0.00409384	0.62764	0.000220046	0.627263	-0.00250689
2.10056	-0.00580462	0.629299	8.46289e-05	0.629272	-7.28186e-06	0.629635	0.00448487	0.50467	-0.00409691	0.628472	0.000228891	0.628092	-0.0025103
2.10331	-0.0058088	0.630132	9.00299e-05	0.630105	6.57203e-06	0.630468	0.00449059	0.505336	-0.00409436	0.629304	0.000242988	0.628922	-0.00251878
2.10605	-0.00580974	0.630965	9.04303e-05	0.630938	5.42162e-06	0.6313	0.00448666	0.506002	-0.00409298	0.630136	0.000243964	0.629751	-0.00253393
2.1088	-0.00580812	0.631798	8.43927e-05	0.631771	-2.1968e-06	0.632133	0.00450192	0.506669	-0.00409445	0.630967	0.000241391	0.63058	-0.00256051
2.11155	-0.00580578	0.63263	7.27231e-05	0.632603	3.73272e-07	0.632965	0.00449839	0.507335	-0.00409182	0.631799	0.000248999	0.631409	-0.00257821
2.1143	-0.005809	0.633463	8.00134e-05	0.633436	2.71693e-06	0.633798	0.00450027	0.508001	-0.00409492	0.632631	0.000249975	0.632239	-0.00258542
2.11705	-0.00580814	0.634296	8.59381e-05	0.634269	-6.51084e-06	0.634631	0.0044974	0.508667	-0.00409324	0.633463	0.000254135	0.633068	-0.00259129
2.1198	-0.00580399	0.635129	7.90893e-05	0.635102	-9.36852e-06	0.635463	0.00450851	0.509333	-0.00409021	0.634295	0.000256538	0.633897	-0.00261046
2.12255	-0.00579882	0.635962	7.70819e-05	0.635935	-1.38661e-05	0.636296	0.00450017	0.51	-0.00408398	0.635127	0.000258369	0.634726	-0.00262781
2.1253	-0.00579715	0.636795	7.73129e-05	0.636767	-1.03537e-05	0.637128	0.00450721	0.510666	-0.00408293	0.635958	0.000258671	0.635556	-0.00263275
2.12805	-0.00579533	0.637627	7.1876e-05	0.6376	-9.32568e-06	0.637961	0.00450173	0.511332	-0.00408669	0.63679	0.000259133	0.636385	-0.00262371
2.13079	-0.00579761	0.63846	6.57666e-05	0.638433	-7.26351e-06	0.638793	0.00451633	0.511999	-0.0040932	0.637622	0.000254427	0.637214	-0.00262279
2.13354	-0.00580683	0.639293	5.93234e-05	0.639266	1.41354e-06	0.639626	0.00452509	0.512665	-0.00408913	0.638454	0.000259892	0.638043	-0.00262961
2.13629	-0.0058146	0.640126	5.56115e-05	0.640099	2.772e-06	0.640459	0.0045299	0.513331	-0.00408227	0.639286	0.000261001	0.638873	-0.00262957
2.13904	-0.00581512	0.640959	5.72236e-05	0.640932	3.62869e-06	0.641291	0.00451401	0.513997	-0.0040819	0.640117	0.000261865	0.639702	-0.00263856
2.14179	-0.00582225	0.641792	5.71466e-05	0.641764	-7.83259e-07	0.642124	0.0045015	0.514664	-0.00408352	0.640949	0.00026143	0.640531	-0.00265566
2.14454	-0.00581131	0.642625	6.08431e-05	0.642597	-7.03709e-06	0.642956	0.00449312	0.51533	-0.00408576	0.641781	0.00026542	0.64136	-0.0026713
2.14729	-0.00580322	0.643457	6.17518e-05	0.64343	-7.66737e-06	0.643789	0.00449711	0.515996	-0.00408359	0.642613	0.000269516	0.64219	-0.00268687
2.15004	-0.00580099	0.64429	5.72749e-05	0.644263	-8.0896e-06	0.644621	0.00449484	0.516662	-0.00408223	0.643445	0.000269272	0.643019	-0.00269612
2.15279	-0.00580069	0.645123	5.46771e-05	0.645096	-9.96208e-06	0.645454	0.00448824	0.517329	-0.00408127	0.644276	0.000264412	0.643848	-0.00270732
2.15553	-0.00579632	0.645956	5.26492e-05	0.645928	-4.34464e-06	0.646286	0.00447585	0.517995	-0.00407294	0.645108	0.000255743	0.644677	-0.00271022
2.15828	-0.00578971	0.646789	5.49544e-05	0.646761	1.97651e-06	0.647119	0.00447446	0.518661	-0.00407938	0.64594	0.000257775	0.645507	-0.00269887
2.16103	-0.00578276	0.647622	5.04108e-05	0.647594	6.4007e-06	0.647952	0.00449177	0.519327	-0.00407908	0.646772	0.000257255	0.646336	-0.00269031
2.16378	-0.00578339	0.648454	4.73714e-05	0.648427	1.90002e-05	0.648784	0.00450489	0.519994	-0.00407834	0.647604	0.000257255	0.647165	-0.00268508
2.16653	-0.0057939	0.649287	4.49328e-05	0.64926	1.54633e-05	0.649617	0.00450961	0.52066	-0.00408146	0.648436	0.000255159	0.647994	-0.00268115
2.16928	-0.00580479	0.65012	4.14827e-05	0.650093	2.66186e-06	0.650449	0.00450573	0.521326	-0.00407814	0.649267	0.000244065	0.648824	-0.00266062
2.17203	-0.00580197	0.650953	4.19243e-05	0.650925	-1.91287e-05	0.651282	0.00448401	0.521992	-0.00408203	0.650099	0.000234674	0.649653	-0.00265712
2.17477	-0.0057992	0.651786	3.87925e-05	0.651758	-2.61413e-05	0.652115	0.00448418	0.522659	-0.00408076	0.650931	0.000237873	0.650482	-0.00266027
2.17752	-0.00580438	0.652619	4.0728e-05	0.652591	-3.46347e-05	0.652947	0.00449312	0.523325	-0.00407756	0.651763	0.000239099	0.651311	-0.00265539
2.18027	-0.00580776	0.653452	4.74895e-05	0.653424	-2.90479e-05	0.65378	0.00449249	0.523991	-0.00408072	0.652595	0.000240022	0.652141	-0.00264575
2.18302	-0.00581274	0.654284	4.38392e-05	0.654257	-2.84543e-05	0.654612	0.00450983	0.524657	-0.00407955	0.653426	0.00023712	0.65297	-0.0026297
2.18577	-0.00581994	0.655117	4.70891e-05	0.655089	-2.53764e-05	0.655445	0.00451781	0.525324	-0.00408161	0.654258	0.000239369	0.653799	-0.00263953
2.18852	-0.00581073	0.65595	4.71096e-05	0.655922	-2.2378e-05	0.656277	0.00450636	0.52599	-0.00408381	0.65509	0.000238266	0.654628	-0.00264319
2.19127	-0.00581353	0.656783	4.97998e-05	0.656755	-2.65451e-05	0.65711	0.00450052	0.526656	-0.00408532	0.655922	0.000234112	0.655458	-0.00262079
2.19402	-0.00580796	0.657616	5.24438e-05	0.657588	-2.84605e-05	0.657942	0.00449889	0.527322	-0.00408526	0.656754	0.000234101	0.656287	-0.00259748
2.19677	-0.00580139	0.658449	5.58836e-05	0.658421	-2.33448e-05	0.658775	0.00449097	0.527989	-0.00408618	0.657585	0.00024389	0.657116	-0.00258225
2.19951	-0.0057972	0.659282	6.20393e-05	0.659254	-2.81055e-05	0.659608	0.0044845	0.528655	-0.00408456	0.658417	0.000244638	0.657945	-0.00257961
2.20226	-0.00579455	0.660114	6.56433e-05	0.660086	-4.91924e-05	0.66044	0.00447807	0.529321	-0.00408628	0.659249	0.00023929	0.658775	-0.00257946
2.20501	-0.00578841	0.660947	6.69063e-05	0.660919	-5.24906e-05	0.661273	0.00446773	0.529987	-0.00409061	0.660081	0.000232366	0.659604	-0.00258747
2.20776	-0.00578959	0.66178	7.40734e-05	0.661752	-5.55319e-05	0.662105	0.00446014	0.530654	-0.00409207	0.660913	0.000240919	0.660433	-0.00258888
2.21051	-0.00579633	0.662613	7.53671e-05	0.662585	-5.65109e-05	0.662938	0.00446182	0.53132	-0.00408977	0.661744	0.000248994	0.661262	-0.00258389
2.21326	-0.00579999	0.663446	7.31749e-05	0.663418	-5.32372e-05	0.66377	0.00446484	0.531986	-0.00408833	0.662576	0.000247933	0.662092	-0.00257638
2.21601	-0.00580322	0.664279	6.63929e-05	0.66425	-5.67312e-05	0.664603	0.004457	0.532652	-0.004089	0.663408	0.000248007	0.662921	-0.00256359
2.21876	-0.00581267	0.665111	6.26092e-05	0.665083	-6.67912e-05	0.665436	0.0044526	0.533319	-0.00408812	0.66424	0.000249843	0.66375	-0.00255523
2.22151	-0.00580591	0.665944	6.56279e-05	0.665916	-7.4379e-05	0.666268	0.00445186	0.533985	-0.00408731	0.665072	0.000255764	0.664579	-0.00255616
2.22425	-0.00580418	0.666777	7.72462e-05	0.666749	-8.45002e-05	0.667101	0.00444713	0.534651	-0.00409229	0.665904	0.000253026	0.665409	-0.00253956
2.227	-0.005797	0.66761	8.1225e-05	0.667582	-8.79759e-05	0.667933	0.00443435	0.535318	-0.00409323	0.666735	0.000249853	0.666238	-0.00255595
2.22975	-0.00578464	0.668443	8.0342e-05	0.668415	-9.52211e-05	0.668766	0.00443393	0.535984	-0.00409346	0.667567	0.000256374	0.667067	-0.00255833
2.2325	-0.00577245	0.669276	7.64556e-05	0.669247	-0.000101885	0.669598	0.00443146	0.53665	-0.00409216	0.668399	0.000264274	0.667896	-0.00255003
2.23525	-0.00576928	0.670109	7.2872e-05	0.67008	-9.35322e-05	0.670431	0.00443554	0.537316	-0.00409196	0.669231	0.000268879	0.668726	-0.00254827
2.238	-0.0057657	0.670941	7.19941e-05	0.670913	-8.20036e-05	0.671264	0.00445389	0.537983	-0.00409062	0.670063	0.000277029	0.669555	-0.00256867
2.24075	-0.00576821	0.671774	6.87494e-05	0.671746	-7.00528e-05	0.672096	0.00446934	0.538649	-0.00408799	0.670894	0.000278918	0.670384	-0.00257887
2.2435	-0.00577249	0.672607	6.92474e-05	0.672579	-7.46483e-05	0.672929	0.00445605	0.539315	-0.00408676	0.671726	0.000280414	0.671213	-0.00258314
2.24625	-0.00577277	0.67344	6.69885e-05	0.673411	-7.62454e-05	0.673761	0.00444892	0.539981	-0.00408613	0.672558	0.000279183	0.672043	-0.00258388
2.24899	-0.00576996	0.674273	6.85543e-05	0.674244	-8.54548e-05	0.674594	0.00444548	0.540648	-0.00408396	0.67339	0.000275087	0.672872	-0.00259575
2.25174	-0.00578632	0.675106	6.69268e-05	0.675077	-9.17392e-05	0.675426	0.00443422	0.541314	-0.00408675	0.674222	0.000283019	0.673701	-0.00261398
2.25449	-0.00578499	0.675939	6.27837e-05	0.67591	-8.78841e-05	0.676259	0.00443174	0.54198	-0.00408567	0.675053	0.000284802	0.67453	-0.00261856
2.25724	-0.00579426	0.676771	6.84362e-05	0.676743	-8.12937e-05	0.677091	0.00444541	0.542646	-0.0040871	0.675885	0.000283799	0.67536	-0.00261782
2.25999	-0.00580357	0.677604	6.70963e-05	0.677576	-8.16119e-05	0.677924	0.00444004	0.543313	-0.00408848	0.676717	0.000282594	0.676189	-0.0026331
2.26274	-0.00580711	0.678437	6.34614e-05	0.678408	-8.15202e-05	0.678757	0.00443684	0.543979	-0.00409183	0.677549	0.000294633	0.677018	-0.00264348
2.26549	-0.00580397	0.67927	6.13257e-05	0.679241	-9.64572e-05	0.679589	0.00443898	0.544645	-0.00409049	0.678381	0.00029519	0.677847	-0.00265351
2.26824	-0.0057923	0.680103	6.87494e-05	0.680074	-0.000101108	0.680422	0.0044432	0.545311	-0.00408959	0.679213	0.00029675	0.678677	-0.00265327
2.27099	-0.0057917	0.680936	7.66352e-05	0.680907	-9.70568e-05	0.681254	0.00444471	0.545978	-0.00408729	0.680044	0.000295063	0.679506	-0.00266049
2.27373	-0.00578952	0.681768	7.64093e-05	0.68174	-0.000104149	0.682087	0.00444357	0.546644	-0.00408726	0.680876	0.000302698	0.680335	-0.00265458
2.27648	-0.00578381	0.682601	7.7662e-05	0.682572	-9.76626e-05	0.682919	0.00445494	0.54731	-0.0040852	0.681708	0.000306491	0.681164	-0.00265541
2.27923	-0.00577747	0.683434	7.32057e-05	0.683405	-9.2908e-05	0.683752	0.00445379	0.547976	-0.00408397	0.68254	0.00030231	0.681994	-0.00266224
2.28198	-0.00577749	0.684267	7.97567e-05	0.684238	-9.23573e-05	0.684585	0.00445811	0.548643	-0.00408432	0.683372	0.00031281	0.682823	-0.0026584
2.28473	-0.00577177	0.6851	8.58251e-05	0.685071	-7.95865e-05	0.685417	0.00448319	0.549309	-0.00408472	0.684203	0.000315463	0.683652	-0.00266158
2.28748	-0.00578319	0.685933	8.04447e-05	0.685904	-7.00283e-05	0.68625	0.00448282	0.549975	-0.00408562	0.685035	0.000322328	0.684481	-0.00266608
2.29023	-0.00578488	0.686766	7.52799e-05	0.686737	-6.68891e-05	0.687082	0.00448624	0.550641	-0.0040873	0.685867	0.000325087	0.685311	-0.00266523
2.29298	-0.00578419	0.687598	6.98994e-05	0.687569	-6.35174e-05	0.687915	0.00449341	0.551308	-0.00408478	0.686699	0.000326026	0.68614	-0.00267492
2.29573	-0.00579469	0.688431	6.46987e-05	0.688402	-7.27636e-05	0.688747	0.00449458	0.551974	-0.00408141	0.687531	0.00034102	0.686969	-0.00268419
2.29847	-0.0058065	0.689264	6.85389e-05	0.689235	-7.50032e-05	0.68958	0.00449151	0.55264	-0.00408093	0.688362	0.000330823	0.687798	-0.00270373
2.30122	-0.00580207	0.690097	6.86621e-05	0.690068	-7.65391e-05	0.690413	0.00449868	0.553306	-0.00408167	0.689194	0.000326801	0.688628	-0.00270927
2.30397	-0.00580051	0.69093	6.62748e-05	0.690901	-8.32886e-05	0.691245	0.00450198	0.553973	-0.00407926	0.690026	0.000327974	0.689457	-0.00270897
2.30672	-0.00580515	0.691763	5.6972e-05	0.691733	-8.94139e-05	0.692078	0.00449287	0.554639	-0.00408083	0.690858	0.000329374	0.690286	-0.00270566
2.30947	-0.00581228	0.692596	5.30034e-05	0.692566	-9.03012e-05	0.69291	0.00449891	0.555305	-0.00408197	0.69169	0.000331709	0.691115	-0.00270366
2.31222	-0.00581539	0.693428	6.02013e-05	0.693399	-7.27942e-05	0.693743	0.0044976	0.555972	-0.00408571	0.692522	0.000329512	0.691945	-0.00271249
2.31497	-0.00581227	0.694261	6.18596e-05	0.694232	-6.51513e-05	0.694575	0.0044765	0.556638	-0.004089	0.693353	0.0003319	0.692774	-0.00271627
2.31772	-0.00580391	0.695094	5.9652e-05	0.695065	-5.92585e-05	0.695408	0.00445685	0.557304	-0.0040906	0.694185	0.000328907	0.693603	-0.00272181
2.32046	-0.00579008	0.695927	6.79434e-05	0.695898	-5.66884e-05	0.696241	0.00443705	0.55797	-0.00408669	0.695017	0.000333545	0.694432	-0.00272052
2.32321	-0.00577697	0.69676	6.75532e-05	0.69673	-5.18297e-05	0.697073	0.00443057	0.558637	-0.00408928	0.695849	0.000334786	0.695262	-0.00270805
2.32596	-0.00576745	0.697593	6.05607e-05	0.697563	-5.22091e-05	0.697906	0.00442011	0.559303	-0.00408625	0.696681	0.00033798	0.696091	-0.00269677
2.32871	-0.00576108	0.698425	5.97803e-05	0.698396	-4.06255e-05	0.698738	0.00442468	0.559969	-0.004084	0.697512	0.000341742	0.69692	-0.00268284
2.33146	-0.00575918	0.699258	6.1069e-05	0.699229	-3.45062e-05	0.699571	0.00443868	0.560635	-0.00407957	0.698344	0.000338707	0.697749	-0.00269015
2.33421	-0.00575495	0.700091	5.71414e-05	0.700062	-2.93049e-05	0.700403	0.0044418	0.561302	-0.00408079	0.699176	0.000335561	0.698579	-0.0027011
2.33696	-0.00575601	0.700924	5.31934e-05	0.700894	-2.10868e-05	0.701236	0.00443905	0.561968	-0.00408306	0.700008	0.000335545	0.699408	-0.00271269
2.33971	-0.0057672	0.701757	5.27724e-05	0.701727	-2.30327e-05	0.702069	0.00443473	0.562634	-0.00408633	0.70084	0.000340468	0.700237	-0.00269859
2.34246	-0.00578515	0.70259	5.31112e-05	0.70256	-2.27329e-05	0.702901	0.00443888	0.5633	-0.00408674	0.701671	0.000333773	0.701066	-0.00269819
2.3452	-0.00579207	0.703423	4.64011e-05	0.703393	-3.27929e-05	0.703734	0.00444974	0.563967	-0.00408763	0.702503	0.000331942	0.701896	-0.00269748
2.34795	-0.00580504	0.704255	3.90287e-05	0.704226	-4.31588e-05	0.704566	0.0044619	0.564633	-0.00409461	0.703335	0.000327438	0.702725	-0.00270032
2.3507	-0.0058088	0.705088	3.52039e-05	0.705059	-4.44132e-05	0.705399	0.00447408	0.565299	-0.00409795	0.704167	0.000323092	0.703554	-0.00269698
2.35345	-0.00581089	0.705921	2.76671e-05	0.705891	-4.80848e-05	0.706231	0.0044753	0.565965	-0.00409776	0.704999	0.000325538	0.704383	-0.00270552
2.3562	-0.00581228	0.706754	2.85964e-05	0.706724	-4.59553e-05	0.707064	0.00447436	0.566632	-0.00409791	0.705831	0.000314253	0.705213	-0.00270582
2.35895	-0.00581014	0.707587	3.22364e-05	0.707557	-3.49468e-05	0.707896	0.00447938	0.567298	-0.00409664	0.706662	0.00031177	0.706042	-0.0027047
2.3617	-0.00580188	0.70842	3.29808e-05	0.70839	-3.81411e-05	0.708729	0.00448966	0.567964	-0.00409725	0.707494	0.000317988	0.706871	-0.00271475
2.36445	-0.00579613	0.709252	3.25188e-05	0.709223	-3.26705e-05	0.709562	0.00450853	0.56863	-0.00409767	0.708326	0.0003148	0.7077	-0.002707
2.3672	-0.00578476	0.710085	3.01417e-05	0.710055	-2.62453e-05	0.710394	0.00452308	0.569297	-0.00409271	0.709158	0.00032696	0.70853	-0.00270278
2.36994	-0.00577326	0.710918	3.22723e-05	0.710888	-3.19301e-05	0.711227	0.00452668	0.569963	-0.00409368	0.70999	0.000333645	0.709359	-0.00270878
2.37269	-0.00576578	0.711751	3.59791e-05	0.711721	-4.19839e-05	0.712059	0.00452745	0.570629	-0.00409979	0.710821	0.000327661	0.710188	-0.00271443
2.37544	-0.00576274	0.712584	4.70326e-05	0.712554	-4.15617e-05	0.712892	0.00451836	0.571295	-0.00410312	0.711653	0.000323209	0.711017	-0.00271291
2.37819	-0.00575643	0.713417	5.46669e-05	0.713387	-4.84519e-05	0.713724	0.00450352	0.571962	-0.00410456	0.712485	0.000318264	0.711847	-0.00271259
2.38094	-0.00575949	0.71425	4.47069e-05	0.71422	-6.54389e-05	0.714557	0.00450444	0.572628	-0.0041021	0.713317	0.000320031	0.712676	-0.00269984
2.38369	-0.00576008	0.715082	4.00863e-05	0.715052	-7.15397e-05	0.71539	0.00452159	0.573294	-0.00410097	0.714149	0.000326881	0.713505	-0.00269783
2.38644	-0.00576164	0.715915	4.21758e-05	0.715885	-7.30879e-05	0.716222	0.00454133	0.57396	-0.00409976	0.71498	0.000329799	0.714334	-0.0026847
2.38919	-0.00576545	0.716748	3.83099e-05	0.716718	-7.47034e-05	0.717055	0.00455859	0.574627	-0.00410258	0.715812	0.000312041	0.715164	-0.00267402
2.39194	-0.00576493	0.717581	4.12671e-05	0.717551	-8.30683e-05	0.717887	0.00456509	0.575293	-0.00410055	0.716644	0.000308826	0.715993	-0.00268046
2.39468	-0.0057656	0.718414	4.32437e-05	0.718384	-8.99769e-05	0.71872	0.00456749	0.575959	-0.00410581	0.717476	0.000301557	0.716822	-0.00268029
2.39743	-0.00577332	0.719247	4.70531e-05	0.719216	-9.71976e-05	0.719552	0.00456538	0.576625	-0.00410556	0.718308	0.000301636	0.717651	-0.00270691
2.40018	-0.00578099	0.72008	5.04518e-05	0.720049	-0.00010257	0.720385	0.0045681	0.577292	-0.00410819	0.719139	0.000301939	0.718481	-0.00271074
2.40293	-0.00578803	0.720912	4.97279e-05	0.720882	-0.000101622	0.721218	0.00457884	0.577958	-0.00410558	0.719971	0.000297418	0.71931	-0.00271139
2.40568	-0.00579514	0.721745	4.46555e-05	0.721715	-0.000108702	0.72205	0.00457551	0.578624	-0.0041013	0.720803	0.000300013	0.720139	-0.00271539
2.40843	-0.00579649	0.722578	4.23966e-05	0.722548	-0.000111357	0.722883	0.00458465	0.579291	-0.00409789	0.721635	0.000296623	0.720968	-0.00272044
2.41118	-0.00579044	0.723411	4.15495e-05	0.723381	-0.000111504	0.723715	0.00459393	0.579957	-0.00409408	0.722467	0.000295227	0.721798	-0.00271544
2.41392	-0.00579146	0.724244	5.09396e-05	0.724213	-0.000111204	0.724548	0.00458032	0.580623	-0.004094	0.723299	0.000283926	0.722627	-0.0027252
2.41667	-0.00579235	0.725077	6.35076e-05	0.725046	-0.000109987	0.72538	0.00456535	0.581289	-0.00409116	0.72413	0.000283093	0.723456	-0.00272102
2.41942	-0.00578837	0.725909	6.89496e-05	0.725879	-0.00011528	0.726213	0.00455433	0.581956	-0.0040873	0.724962	0.000277501	0.724285	-0.00273035
2.42217	-0.00578139	0.726742	7.83295e-05	0.726712	-0.000115941	0.727045	0.00453158	0.582622	-0.00408685	0.725794	0.000272461	0.725115	-0.00273334
2.42492	-0.00578992	0.727575	8.24418e-05	0.727545	-0.000119441	0.727878	0.00451225	0.583288	-0.00408667	0.726626	0.000278281	0.725944	-0.00273194
2.42767	-0.00578346	0.728408	8.35559e-05	0.728377	-0.00012687	0.728711	0.0044991	0.583954	-0.00408755	0.727458	0.000277029	0.726773	-0.00272481
2.43042	-0.00578138	0.729241	7.8848e-05	0.72921	-0.00012605	0.729543	0.0044878	0.584621	-0.00408576	0.728289	0.000271315	0.727602	-0.00271025
2.43317	-0.00578175	0.730074	7.969e-05	0.730043	-0.00012575	0.730376	0.00447544	0.585287	-0.00408826	0.729121	0.000266269	0.728432	-0.00271691
2.43592	-0.00578041	0.730907	8.26215e-05	0.730876	-0.000134525	0.731208	0.00446123	0.585953	-0.00408987	0.729953	0.00025726	0.729261	-0.00270165
2.43866	-0.00577481	0.731739	8.77504e-05	0.731709	-0.000131324	0.732041	0.0044466	0.586619	-0.00408861	0.730785	0.000249392	0.73009	-0.00268663
2.44141	-0.00578122	0.732572	8.76836e-05	0.732542	-0.000128448	0.732873	0.00444288	0.587286	-0.00408682	0.731617	0.00025015	0.730919	-0.00268143
2.44416	-0.00576905	0.733405	8.84229e-05	0.733374	-0.000122574	0.733706	0.00445078	0.587952	-0.00408624	0.732448	0.000251583	0.731749	-0.00268967
2.44691	-0.00575831	0.734238	8.28217e-05	0.734207	-0.000121889	0.734539	0.00445908	0.588618	-0.00408325	0.73328	0.000252734	0.732578	-0.00268781
2.44966	-0.00575282	0.735071	9.48096e-05	0.73504	-0.000112624	0.735371	0.00446031	0.589284	-0.00408075	0.734112	0.000253673	0.733407	-0.00269721
2.45241	-0.00574927	0.735904	8.86847e-05	0.735873	-0.000112924	0.736204	0.00445657	0.589951	-0.00407683	0.734944	0.000243115	0.734236	-0.00269251
2.45516	-0.00574542	0.736737	8.67338e-05	0.736706	-0.000118407	0.737036	0.0044425	0.590617	-0.00407288	0.735776	0.000234939	0.735066	-0.00268918
2.45791	-0.00573929	0.737569	8.75655e-05	0.737538	-0.000126931	0.737869	0.00442964	0.591283	-0.00407191	0.736607	0.00023062	0.735895	-0.00269592
2.46066	-0.0057301	0.738402	8.05217e-05	0.738371	-0.000124373	0.738701	0.00441169	0.591949	-0.00407164	0.737439	0.000225978	0.736724	-0.00269274
2.4634	-0.00573243	0.739235	7.6969e-05	0.739204	-0.000122158	0.739534	0.00439479	0.592616	-0.00406748	0.738271	0.000233093	0.737553	-0.00269461
2.46615	-0.00574288	0.740068	6.94528e-05	0.740037	-0.000119025	0.740367	0.0043844	0.593282	-0.00406752	0.739103	0.000225792	0.738383	-0.00267684
2.4689	-0.0057502	0.740901	6.77945e-05	0.74087	-0.000125034	0.741199	0.00437021	0.593948	-0.00406675	0.739935	0.000221001	0.739212	-0.00268873
2.47165	-0.00575738	0.741734	7.15064e-05	0.741702	-0.000115586	0.742032	0.00436529	0.594614	-0.00406703	0.740767	0.000222742	0.740041	-0.002693
2.4744	-0.0057572	0.742566	7.84116e-05	0.742535	-0.000109974	0.742864	0.00437092	0.595281	-0.00406998	0.741598	0.000220359	0.74087	-0.0026719
2.47715	-0.00576127	0.743399	7.605e-05	0.743368	-0.000103201	0.743697	0.00435541	0.595947	-0.00407342	0.74243	0.000224503	0.7417	-0.00267174
2.4799	-0.00576936	0.744232	8.23802e-05	0.744201	-9.63837e-05	0.744529	0.00435415	0.596613	-0.0040756	0.743262	0.000222253	0.742529	-0.0026817
2.48265	-0.00577226	0.745065	7.72e-05	0.745034	-9.11824e-05	0.745362	0.00435347	0.597279	-0.00407555	0.744094	0.00023079	0.743358	-0.00267136
2.4854	-0.00576091	0.745898	7.91714e-05	0.745867	-9.30732e-05	0.746195	0.00435284	0.597946	-0.00407594	0.744926	0.000227389	0.744187	-0.00266898
2.48814	-0.00576153	0.746731	7.06695e-05	0.746699	-8.94078e-05	0.747027	0.00435463	0.598612	-0.00407453	0.745757	0.00023088	0.745017	-0.00266309
2.49089	-0.00576085	0.747564	6.54996e-05	0.747532	-9.43399e-05	0.74786	0.00437198	0.599278	-0.00407482	0.746589	0.00022315	0.745846	-0.00270017
2.49364	-0.0057612	0.748396	6.00884e-05	0.748365	-9.76382e-05	0.748692	0.00438582	0.599944	-0.00407441	0.747421	0.000224254	0.746675	-0.00269039
2.49639	-0.00575768	0.749229	5.23052e-05	0.749198	-0.000107943	0.749525	0.0043928	0.600611	-0.00407163	0.748253	0.000226286	0.747504	-0.00268498
2.49914	-0.0057491	0.750062	5.05032e-05	0.750031	-0.000109252	0.750357	0.0043876	0.601277	-0.00407415	0.749085	0.000232106	0.748334	-0.00269617
2.50189	-0.00574785	0.750895	5.43126e-05	0.750863	-0.000108604	0.75119	0.00439763	0.601943	-0.00406933	0.749916	0.000222959	0.749163	-0.00269031
2.50464	-0.00574984	0.751728	5.15094e-05	0.751696	-0.000100398	0.752023	0.00441016	0.60261	-0.00407177	0.750748	0.000219155	0.749992	-0.0026736
2.50739	-0.00574359	0.752561	3.85923e-05	0.752529	-0.000101487	0.752855	0.00441261	0.603276	-0.00407495	0.75158	0.000215934	0.750821	-0.00266947
2.51014	-0.00574173	0.753394	2.87504e-05	0.753362	-9.44501e-05	0.753688	0.00440577	0.603942	-0.00407042	0.752412	0.000204607	0.751651	-0.00266663
2.51288	-0.00574675	0.754226	2.28309e-05	0.754195	-9.60472e-05	0.75452	0.00439094	0.604608	-0.00406399	0.753244	0.000202103	0.75248	-0.00266261
2.51563	-0.00575354	0.755059	2.184e-05	0.755028	-9.20574e-05	0.755353	0.00438232	0.605275	-0.00406728	0.754076	0.000196935	0.753309	-0.00265967
2.51838	-0.00575265	0.755892	1.53147e-05	0.75586	-9.15679e-05	0.756185	0.00435889	0.605941	-0.00407198	0.754907	0.000194457	0.754138	-0.00266755
2.52113	-0.00576236	0.756725	1.62697e-05	0.756693	-8.4029e-05	0.757018	0.00435305	0.606607	-0.00407556	0.755739	0.000196181	0.754968	-0.00266358
2.52388	-0.00576577	0.757558	1.51812e-05	0.757526	-8.3974e-05	0.75785	0.00435629	0.607273	-0.00407455	0.756571	0.000202363	0.755797	-0.00266308
2.52663	-0.0057704	0.758391	9.81108e-06	0.758359	-7.23719e-05	0.758683	0.00436987	0.60794	-0.00407299	0.757403	0.000209313	0.756626	-0.00267461
2.52938	-0.00577312	0.759223	1.27477e-05	0.759192	-7.62332e-05	0.759516	0.00439708	0.608606	-0.00407074	0.758235	0.000208915	0.757455	-0.00267294
2.53213	-0.00576625	0.760056	1.41493e-05	0.760024	-7.32592e-05	0.760348	0.00441777	0.609272	-0.0040738	0.759066	0.0002083	0.758285	-0.0026639
2.53487	-0.00576463	0.760889	1.47346e-05	0.760857	-6.81436e-05	0.761181	0.004419	0.609938	-0.0040761	0.759898	0.000216799	0.759114	-0.00266339
2.53762	-0.0057624	0.761722	1.57768e-05	0.76169	-5.12668e-05	0.762013	0.00443279	0.610605	-0.00407575	0.76073	0.000216311	0.759943	-0.00266576
2.54037	-0.00576081	0.762555	1.60386e-05	0.762523	-6.24894e-05	0.762846	0.00443952	0.611271	-0.00407734	0.761562	0.000215202	0.760772	-0.00265772
2.54312	-0.00576325	0.763388	1.19571e-05	0.763356	-5.27843e-05	0.763678	0.00443503	0.611937	-0.00407676	0.762394	0.000206676	0.761602	-0.00265142
2.54587	-0.00577179	0.764221	1.11613e-05	0.764189	-5.52198e-05	0.764511	0.00443538	0.612603	-0.00407299	0.763225	0.000204888	0.762431	-0.00266001
2.54862	-0.00578921	0.765053	1.11767e-05	0.765021	-6.375e-05	0.765344	0.00444484	0.61327	-0.00407158	0.764057	0.000202315	0.76326	-0.00266657
2.55137	-0.00579775	0.765886	9.56978e-06	0.765854	-7.11603e-05	0.766176	0.00444804	0.613936	-0.00407247	0.764889	0.000197853	0.76409	-0.00268911
2.55412	-0.00579143	0.766719	4.11747e-06	0.766687	-6.80028e-05	0.767009	0.00445536	0.614602	-0.00407168	0.765721	0.00020076	0.764919	-0.00270629
2.55687	-0.00579495	0.767552	5.49338e-07	0.76752	-7.10073e-05	0.767841	0.00444997	0.615268	-0.00407359	0.766553	0.000199805	0.765748	-0.00268927
2.55961	-0.00579922	0.768385	5.02619e-06	0.768353	-7.80444e-05	0.768674	0.00444731	0.615935	-0.00407459	0.767385	0.000213605	0.766577	-0.00265671
2.56236	-0.00579056	0.769218	1.03039e-05	0.769185	-8.31295e-05	0.769506	0.00444134	0.616601	-0.00407649	0.768216	0.000208708	0.767407	-0.00264663
2.56511	-0.00578936	0.770051	1.32098e-05	0.770018	-8.17588e-05	0.770339	0.00444081	0.617267	-0.00407917	0.769048	0.000205413	0.768236	-0.00263515
2.56786	-0.00577979	0.770883	1.52634e-05	0.770851	-7.91153e-05	0.771172	0.00444667	0.617933	-0.00407926	0.76988	0.000199991	0.769065	-0.00261499
2.57061	-0.00576978	0.771716	1.29788e-05	0.771684	-7.49359e-05	0.772004	0.00444237	0.6186	-0.00408558	0.770712	0.000210448	0.769894	-0.00258839
2.57336	-0.00576992	0.772549	1.63107e-05	0.772517	-7.11787e-05	0.772837	0.00442479	0.619266	-0.00408978	0.771544	0.000213462	0.770724	-0.0025786
2.57611	-0.00577256	0.773382	2.35189e-05	0.77335	-7.06708e-05	0.773669	0.00442416	0.619932	-0.00408461	0.772375	0.000228838	0.771553	-0.00256709
2.57886	-0.00576608	0.774215	2.65171e-05	0.774182	-7.8999e-05	0.774502	0.00444024	0.620598	-0.00408994	0.773207	0.000228021	0.772382	-0.00255281
2.58161	-0.00577165	0.775048	3.06397e-05	0.775015	-8.19913e-05	0.775334	0.00445503	0.621265	-0.00409383	0.774039	0.000227485	0.773211	-0.00254733
2.58435	-0.00576495	0.77588	3.31554e-05	0.775848	-7.88399e-05	0.776167	0.00447376	0.621931	-0.0040929	0.774871	0.00022827	0.774041	-0.00255019
2.5871	-0.00576041	0.776713	4.34799e-05	0.776681	-7.60067e-05	0.777	0.00448934	0.622597	-0.00409141	0.775703	0.000227952	0.77487	-0.00255171
2.58985	-0.00575594	0.777546	4.80491e-05	0.777514	-8.09939e-05	0.777832	0.00450197	0.623263	-0.0040915	0.776534	0.000223755	0.775699	-0.00254646
2.5926	-0.00575343	0.778379	5.90256e-05	0.778346	-7.96293e-05	0.778665	0.00451242	0.62393	-0.00409374	0.777366	0.000219797	0.776528	-0.00254462
2.59535	-0.00575658	0.779212	6.96017e-05	0.779179	-8.37659e-05	0.779497	0.00449546	0.624596	-0.00409348	0.778198	0.000224254	0.777358	-0.00254485
2.5981	-0.00575181	0.780045	7.02588e-05	0.780012	-8.41881e-05	0.78033	0.00446465	0.625262	-0.00409584	0.77903	0.000232233	0.778187	-0.00252539
2.60085	-0.00576301	0.780878	7.55109e-05	0.780845	-8.46777e-05	0.781162	0.00446153	0.625929	-0.00409348	0.779862	0.000231666	0.779016	-0.00251353
2.6036	-0.00576835	0.78171	7.84321e-05	0.781678	-8.93711e-05	0.781995	0.00446788	0.626595	-0.00409267	0.780694	0.00023166	0.779845	-0.00248132
2.60635	-0.00576931	0.782543	8.16409e-05	0.782511	-9.60043e-05	0.782827	0.00446211	0.627261	-0.00408901	0.781525	0.000231517	0.780675	-0.00246618
2.60909	-0.00577239	0.783376	7.98491e-05	0.783343	-0.000100753	0.78366	0.00445687	0.627927	-0.0040905	0.782357	0.000231857	0.781504	-0.00246385
2.61184	-0.00577259	0.784209	7.52285e-05	0.784176	-0.000107166	0.784493	0.00447117	0.628594	-0.00409191	0.783189	0.000235793	0.782333	-0.00246295
2.61459	-0.00576405	0.785042	7.30209e-05	0.785009	-0.000109577	0.785325	0.00448431	0.62926	-0.00409183	0.784021	0.000232074	0.783162	-0.00243727
2.61734	-0.00576327	0.785875	7.1912e-05	0.785842	-0.000102038	0.786158	0.00448005	0.629926	-0.00409089	0.784853	0.000238849	0.783992	-0.0024321
2.62009	-0.00576216	0.786707	6.9653e-05	0.786675	-9.47132e-05	0.78699	0.00447885	0.630592	-0.00409042	0.785684	0.000243343	0.784821	-0.00242308
2.62284	-0.00576202	0.78754	6.85646e-05	0.787507	-9.46459e-05	0.787823	0.00448958	0.631259	-0.00409013	0.786516	0.000246776	0.78565	-0.00240894
2.62559	-0.00576755	0.788373	6.95606e-05	0.78834	-9.11457e-05	0.788655	0.00449383	0.631925	-0.00409013	0.787348	0.000257382	0.786479	-0.00243743
2.62834	-0.0057752	0.789206	6.62389e-05	0.789173	-9.26143e-05	0.789488	0.00449129	0.632591	-0.00409057	0.78818	0.000247917	0.787309	-0.00247328
2.63109	-0.00578058	0.790039	6.494e-05	0.790006	-8.36374e-05	0.790321	0.00449969	0.633257	-0.00409091	0.789012	0.000241179	0.788138	-0.00248657
2.63383	-0.00578689	0.790872	6.34665e-05	0.790839	-6.85168e-05	0.791153	0.00450812	0.633924	-0.00409218	0.789843	0.000245031	0.788967	-0.00250258
2.63658	-0.00579501	0.791705	6.13e-05	0.791672	-6.27281e-05	0.791986	0.00451444	0.63459	-0.00409412	0.790675	0.000247816	0.789796	-0.00252811
2.63933	-0.00580055	0.792537	6.03553e-05	0.792504	-5.92401e-05	0.792818	0.00452145	0.635256	-0.00409338	0.791507	0.000249317	0.790626	-0.0025612
2.64208	-0.00579772	0.79337	6.15875e-05	0.793337	-5.76613e-05	0.793651	0.00453011	0.635922	-0.00409176	0.792339	0.000246161	0.791455	-0.00257861
2.64483	-0.00579267	0.794203	6.57614e-05	0.79417	-5.53544e-05	0.794483	0.00453311	0.636589	-0.00409573	0.793171	0.000230769	0.792284	-0.00259597
2.64758	-0.00577992	0.795036	7.20198e-05	0.795003	-4.88986e-05	0.795316	0.00453574	0.637255	-0.00409555	0.794002	0.000233623	0.793113	-0.00261728
2.65033	-0.00576272	0.795869	6.87032e-05	0.795836	-5.42529e-05	0.796149	0.00453154	0.637921	-0.00409533	0.794834	0.000229262	0.793943	-0.00262364
2.65308	-0.00575603	0.796702	7.21173e-05	0.796668	-5.41918e-05	0.796981	0.00452709	0.638587	-0.00409591	0.795666	0.000229894	0.794772	-0.00262897
2.65582	-0.00576309	0.797535	6.39132e-05	0.797501	-5.03183e-05	0.797814	0.00452997	0.639254	-0.00409331	0.796498	0.000229055	0.795601	-0.00262241
2.65857	-0.00575622	0.798367	6.41956e-05	0.798334	-4.3838e-05	0.798646	0.00453232	0.63992	-0.00409286	0.79733	0.000232313	0.79643	-0.00262985
2.66132	-0.00575671	0.7992	5.71106e-05	0.799167	-4.67385e-05	0.799479	0.0045251	0.640586	-0.00409548	0.798162	0.000234154	0.79726	-0.00263519
2.66407	-0.00575908	0.800033	4.47736e-05	0.8	-4.32322e-05	0.800311	0.00452446	0.641252	-0.00410044	0.798993	0.000234297	0.798089	-0.00264371
2.66682	-0.00576176	0.800866	4.58928e-05	0.800833	-4.46703e-05	0.801144	0.00451986	0.641919	-0.00410109	0.799825	0.000233156	0.798918	-0.00267607
2.66957	-0.00576925	0.801699	5.2105e-05	0.801665	-4.83969e-05	0.801977	0.00451273	0.642585	-0.00410075	0.800657	0.000232928	0.799747	-0.0026977
2.67232	-0.00578325	0.802532	5.29778e-05	0.802498	-5.75757e-05	0.802809	0.00449171	0.643251	-0.00410094	0.801489	0.000224476	0.800577	-0.00272241
2.67507	-0.00578872	0.803364	5.06469e-05	0.803331	-6.57999e-05	0.803642	0.00448085	0.643917	-0.00410276	0.802321	0.000226631	0.801406	-0.00273862
2.67781	-0.00578265	0.804197	5.00565e-05	0.804164	-6.07271e-05	0.804474	0.00448285	0.644584	-0.00410259	0.803152	0.00022844	0.802235	-0.00276149
2.68056	-0.00578235	0.80503	5.84044e-05	0.804997	-6.32421e-05	0.805307	0.00447369	0.64525	-0.00409954	0.803984	0.000222062	0.803064	-0.00276891
2.68331	-0.00577881	0.805863	6.19828e-05	0.805829	-6.56469e-05	0.806139	0.004458	0.645916	-0.00409986	0.804816	0.000223081	0.803894	-0.00279675
2.68606	-0.00577547	0.806696	6.04837e-05	0.806662	-7.16988e-05	0.806972	0.00444498	0.646582	-0.00410105	0.805648	0.000225442	0.804723	-0.00280442
2.68881	-0.00578097	0.807529	5.70798e-05	0.807495	-7.75977e-05	0.807804	0.00443677	0.647249	-0.00410174	0.80648	0.000218566	0.805552	-0.00281588
2.69156	-0.00578154	0.808362	5.41791e-05	0.808328	-7.76039e-05	0.808637	0.00442408	0.647915	-0.0041029	0.807311	0.00021134	0.806381	-0.00282158
2.69431	-0.00578073	0.809194	5.87997e-05	0.809161	-7.35652e-05	0.80947	0.00442369	0.648581	-0.00410201	0.808143	0.000203291	0.807211	-0.00282562
2.69706	-0.0057708	0.810027	5.90564e-05	0.809994	-6.83149e-05	0.810302	0.00443019	0.649247	-0.00409883	0.808975	0.000201821	0.80804	-0.00281625
2.69981	-0.00576588	0.81086	5.78859e-05	0.810826	-7.49726e-05	0.811135	0.00442141	0.649914	-0.00409611	0.809807	0.000200909	0.808869	-0.00282034
2.70255	-0.00576814	0.811693	6.43034e-05	0.811659	-8.59688e-05	0.811967	0.0044119	0.65058	-0.00409319	0.810639	0.000191311	0.809698	-0.00282433
2.7053	-0.00576709	0.812526	7.00945e-05	0.812492	-9.3165e-05	0.8128	0.00440019	0.651246	-0.00409198	0.811471	0.000193369	0.810528	-0.00281909
2.70805	-0.00575813	0.813359	6.70911e-05	0.813325	-9.83358e-05	0.813632	0.00438862	0.651913	-0.00409229	0.812302	0.000185427	0.811357	-0.002816
2.7108	-0.00574934	0.814192	6.18391e-05	0.814158	-0.00010071	0.814465	0.00439194	0.652579	-0.00409496	0.813134	0.000192823	0.812186	-0.00282743
2.71355	-0.00574665	0.815024	5.8656e-05	0.81499	-0.000102179	0.815298	0.00438649	0.653245	-0.00409416	0.813966	0.00019972	0.813015	-0.00282034
2.7163	-0.00575044	0.815857	5.80758e-05	0.815823	-0.000112061	0.81613	0.00438308	0.653911	-0.0040925	0.814798	0.000196134	0.813845	-0.00281675
2.71905	-0.00575653	0.81669	6.15824e-05	0.816656	-0.000109148	0.816963	0.00439078	0.654578	-0.00408971	0.81563	0.000199911	0.814674	-0.00281963
2.7218	-0.00575626	0.817523	5.7203e-05	0.817489	-0.000115555	0.817795	0.00439454	0.655244	-0.00408841	0.816461	0.000199131	0.815503	-0.00281875
2.72455	-0.00575827	0.818356	5.49903e-05	0.818322	-0.000121448	0.818628	0.00438606	0.65591	-0.00408941	0.817293	0.000203498	0.816332	-0.00282113
2.72729	-0.00576566	0.819189	5.64946e-05	0.819155	-0.000126294	0.81946	0.00438195	0.656576	-0.00409168	0.818125	0.000200002	0.817162	-0.00282084
2.73004	-0.00576985	0.820021	5.22282e-05	0.819987	-0.000121258	0.820293	0.00437751	0.657243	-0.00409161	0.818957	0.000192648	0.817991	-0.00282135
2.73279	-0.0057715	0.820854	5.28237e-05	0.82082	-0.000125689	0.821126	0.00438259	0.657909	-0.00408839	0.819789	0.000182599	0.81882	-0.00282078
2.73554	-0.00577628	0.821687	5.402e-05	0.821653	-0.000136367	0.821958	0.00441039	0.658575	-0.00408969	0.82062	0.000182695	0.819649	-0.00281629
2.73829	-0.00578401	0.82252	4.95226e-05	0.822486	-0.000143612	0.822791	0.00443679	0.659241	-0.00409064	0.821452	0.000176949	0.820479	-0.00281243
2.74104	-0.00577484	0.823353	5.56577e-05	0.823319	-0.000137327	0.823623	0.00446102	0.659908	-0.00408818	0.822284	0.00018574	0.821308	-0.00282023
2.74379	-0.00577246	0.824186	5.48106e-05	0.824151	-0.000122941	0.824456	0.00447816	0.660574	-0.00408821	0.823116	0.000183077	0.822137	-0.00282638
2.74654	-0.00577249	0.825019	5.43331e-05	0.824984	-0.000119784	0.825288	0.00447309	0.66124	-0.00408879	0.823948	0.000176492	0.822966	-0.00282835
2.74928	-0.00577155	0.825851	4.9692e-05	0.825817	-0.00012053	0.826121	0.00448917	0.661906	-0.00408825	0.82478	0.000188557	0.823796	-0.00283341
2.75203	-0.0057704	0.826684	4.5785e-05	0.82665	-0.000122048	0.826954	0.00449569	0.662573	-0.00408785	0.825611	0.000192754	0.824625	-0.00283153
2.75478	-0.00577477	0.827517	4.79413e-05	0.827483	-0.000123822	0.827786	0.00449253	0.663239	-0.00408903	0.826443	0.000188393	0.825454	-0.00283158
2.75753	-0.0057677	0.82835	5.13708e-05	0.828315	-0.000121717	0.828619	0.00449656	0.663905	-0.00408733	0.827275	0.000191475	0.826283	-0.00282408
2.76028	-0.00576707	0.829183	5.08061e-05	0.829148	-0.000122464	0.829451	0.00450825	0.664571	-0.004087	0.828107	0.000194924	0.827113	-0.00282334
2.76303	-0.00577287	0.830016	4.38084e-05	0.829981	-0.000124593	0.830284	0.00451763	0.665238	-0.0040878	0.828939	0.000193741	0.827942	-0.00281872
2.76578	-0.00577778	0.830849	4.44091e-05	0.830814	-0.000117183	0.831116	0.00451937	0.665904	-0.00409267	0.82977	0.000193343	0.828771	-0.00282046
2.76853	-0.0057703	0.831681	4.96715e-05	0.831647	-0.000108488	0.831949	0.00452398	0.66657	-0.00409303	0.830602	0.000194993	0.8296	-0.00280906
2.77128	-0.00577112	0.832514	5.66999e-05	0.83248	-0.000113511	0.832781	0.00452639	0.667236	-0.0040945	0.831434	0.000198076	0.83043	-0.00280946
2.77402	-0.00576945	0.833347	6.35179e-05	0.833312	-0.000121399	0.833614	0.00453516	0.667903	-0.00409154	0.832266	0.000196988	0.831259	-0.00281058
2.77677	-0.00577301	0.83418	7.1722e-05	0.834145	-0.000121479	0.834447	0.0045379	0.668569	-0.00408924	0.833098	0.000204702	0.832088	-0.00280118
2.77952	-0.00577887	0.835013	7.26461e-05	0.834978	-0.000116804	0.835279	0.00453505	0.669235	-0.00408429	0.833929	0.000209674	0.832917	-0.00278469
2.78227	-0.00577977	0.835846	7.40066e-05	0.835811	-0.000113352	0.836112	0.00453381	0.669901	-0.00408269	0.834761	0.000212443	0.833747	-0.0027887
2.78502	-0.00577608	0.836678	7.46638e-05	0.836644	-0.000104553	0.836944	0.00452523	0.670568	-0.00408644	0.835593	0.000217388	0.834576	-0.00278544
2.78777	-0.00577528	0.837511	7.09468e-05	0.837476	-0.00010038	0.837777	0.00450931	0.671234	-0.00408252	0.836425	0.000217202	0.835405	-0.00278315
2.79052	-0.00577241	0.838344	7.51669e-05	0.838309	-9.3728e-05	0.838609	0.00450054	0.6719	-0.00408025	0.837257	0.000217897	0.836234	-0.00278928
2.79327	-0.00577556	0.839177	7.11521e-05	0.839142	-9.39666e-05	0.839442	0.00449549	0.672566	-0.00407765	0.838089	0.00021377	0.837064	-0.00279897
2.79602	-0.00577987	0.84001	6.9001e-05	0.839975	-9.87702e-05	0.840275	0.00449302	0.673233	-0.00407765	0.83892	0.000215425	0.837893	-0.00279328
2.79876	-0.00577445	0.840843	6.44574e-05	0.840808	-0.000106034	0.841107	0.00449458	0.673899	-0.00407586	0.839752	0.000228212	0.838722	-0.00277968
2.80151	-0.00576939	0.841676	6.30763e-05	0.841641	-0.000109503	0.84194	0.00449339	0.674565	-0.00407671	0.840584	0.000239576	0.839551	-0.00277358
2.80426	-0.00578297	0.842508	5.92053e-05	0.842473	-9.82807e-05	0.842772	0.00447865	0.675232	-0.00407466	0.841416	0.000232806	0.840381	-0.00278643
2.80701	-0.00579143	0.843341	5.60171e-05	0.843306	-9.49579e-05	0.843605	0.00446339	0.675898	-0.00407776	0.842248	0.000231496	0.84121	-0.00279223
2.80976	-0.00579614	0.844174	4.31102e-05	0.844139	-0.000102332	0.844437	0.00445893	0.676564	-0.00408387	0.843079	0.00023339	0.842039	-0.00279169
2.81251	-0.00579887	0.845007	4.59236e-05	0.844972	-0.000112049	0.84527	0.0044639	0.67723	-0.0040895	0.843911	0.000231735	0.842868	-0.00278575
2.81526	-0.00579737	0.84584	4.49636e-05	0.845805	-0.00011342	0.846103	0.00445959	0.677897	-0.00408698	0.844743	0.000239964	0.843698	-0.00276923
2.81801	-0.0058008	0.846673	4.38803e-05	0.846637	-0.00011774	0.846935	0.00444505	0.678563	-0.00408783	0.845575	0.000239566	0.844527	-0.00276203
2.82076	-0.00580222	0.847505	4.1683e-05	0.84747	-0.000121607	0.847768	0.00444328	0.679229	-0.00408779	0.846407	0.000233878	0.845356	-0.00275312
2.8235	-0.0057921	0.848338	3.75142e-05	0.848303	-0.000121668	0.8486	0.00444251	0.679895	-0.00408524	0.847238	0.000233406	0.846185	-0.00273986
2.82625	-0.00577936	0.849171	4.1493e-05	0.849136	-0.00012657	0.849433	0.00443748	0.680562	-0.00408297	0.84807	0.000233708	0.847015	-0.00273558
2.829	-0.00577646	0.850004	4.24787e-05	0.849969	-0.000127261	0.850265	0.00442335	0.681228	-0.00408152	0.848902	0.00023539	0.847844	-0.00273438
2.83175	-0.00577921	0.850837	5.05032e-05	0.850802	-0.000136091	0.851098	0.00441123	0.681894	-0.00407785	0.849734	0.000240255	0.848673	-0.0027305
2.8345	-0.0057586	0.85167	5.30034e-05	0.851634	-0.000144169	0.851931	0.00440234	0.68256	-0.0040728	0.850566	0.000246113	0.849502	-0.00273218
2.83725	-0.00575055	0.852503	4.48609e-05	0.852467	-0.000153225	0.852763	0.00439208	0.683227	-0.00407193	0.851397	0.000244834	0.850332	-0.00274333
2.84	-0.0057473	0.853335	3.37099e-05	0.8533	-0.000149725	0.853596	0.00439319	0.683893	-0.00407071	0.852229	0.000248867	0.851161	-0.00274395
2.84275	-0.00574614	0.854168	2.81241e-05	0.854133	-0.000143037	0.854428	0.00440668	0.684559	-0.00407201	0.853061	0.000250336	0.85199	-0.00274683
2.8455	-0.00574742	0.855001	2.2297e-05	0.854966	-0.000146451	0.855261	0.00440554	0.685225	-0.00407624	0.853893	0.000236817	0.852819	-0.00274405
2.84824	-0.00574226	0.855834	2.89506e-05	0.855798	-0.000158267	0.856093	0.00439917	0.685892	-0.00407866	0.854725	0.000229283	0.853649	-0.00274308
2.85099	-0.00573821	0.856667	3.20413e-05	0.856631	-0.000167923	0.856926	0.00440114	0.686558	-0.00407928	0.855557	0.000227251	0.854478	-0.00274117
2.85374	-0.00573492	0.8575	3.08245e-05	0.857464	-0.000174085	0.857759	0.00439711	0.687224	-0.00407709	0.856388	0.000227225	0.855307	-0.00275271
2.85649	-0.00573236	0.858333	3.00236e-05	0.858297	-0.00017772	0.858591	0.00439487	0.68789	-0.00407912	0.85722	0.000228885	0.856136	-0.00275855
2.85924	-0.00573288	0.859165	2.59216e-05	0.85913	-0.000183215	0.859424	0.00439293	0.688557	-0.00408584	0.858052	0.000229034	0.856966	-0.00273822
2.86199	-0.00573874	0.859998	2.78828e-05	0.859963	-0.000181973	0.860256	0.00439089	0.689223	-0.00409069	0.858884	0.000236711	0.857795	-0.00269302
2.86474	-0.00573704	0.860831	3.01879e-05	0.860795	-0.00017083	0.861089	0.0043886	0.689889	-0.00409122	0.859716	0.000242208	0.858624	-0.00265526
2.86749	-0.00573608	0.861664	3.07219e-05	0.861628	-0.000167385	0.861921	0.00438298	0.690555	-0.0040897	0.860547	0.00023626	0.859453	-0.00263594
2.87024	-0.00574228	0.862497	3.35969e-05	0.862461	-0.000169545	0.862754	0.00438908	0.691222	-0.00408723	0.861379	0.00022471	0.860283	-0.00261789
2.87298	-0.00575224	0.86333	3.39717e-05	0.863294	-0.000170047	0.863586	0.00439289	0.691888	-0.00408479	0.862211	0.000228668	0.861112	-0.00259357
2.87573	-0.00576025	0.864162	3.49985e-05	0.864127	-0.000166418	0.864419	0.00439174	0.692554	-0.00408146	0.863043	0.000231061	0.861941	-0.0025826
2.87848	-0.00576593	0.864995	3.66414e-05	0.864959	-0.000160752	0.865252	0.00438461	0.69322	-0.00407545	0.863875	0.000230249	0.86277	-0.00258979
2.88123	-0.00576825	0.865828	3.53989e-05	0.865792	-0.000158928	0.866084	0.00437221	0.693887	-0.00406819	0.864706	0.000225978	0.8636	-0.00258985
2.88398	-0.0057638	0.866661	3.10658e-05	0.866625	-0.000157576	0.866917	0.0043761	0.694553	-0.00406611	0.865538	0.00021777	0.864429	-0.00259418
2.88673	-0.00576179	0.867494	2.98131e-05	0.867458	-0.000156419	0.867749	0.00437666	0.695219	-0.0040676	0.86637	0.000217972	0.865258	-0.00259407
2.88948	-0.00576362	0.868327	2.84372e-05	0.868291	-0.00015298	0.868582	0.00437583	0.695885	-0.0040689	0.867202	0.000223813	0.866087	-0.00260096
2.89223	-0.00576555	0.86916	2.92587e-05	0.869124	-0.00014918	0.869414	0.00436597	0.696552	-0.00407222	0.868034	0.000222009	0.866917	-0.00261549
2.89498	-0.0057642	0.869992	3.51987e-05	0.869956	-0.000145986	0.870247	0.0043824	0.697218	-0.00407699	0.868865	0.000216916	0.867746	-0.00261212
2.89772	-0.00576664	0.870825	4.08513e-05	0.870789	-0.000142669	0.87108	0.00440805	0.697884	-0.0040801	0.869697	0.000211679	0.868575	-0.00260481
2.90047	-0.00577412	0.871658	3.908e-05	0.871622	-0.000128253	0.871912	0.00442379	0.698551	-0.00408329	0.870529	0.000211738	0.869404	-0.00260754
2.90322	-0.00578311	0.872491	3.40384e-05	0.872455	-0.000131722	0.872745	0.00441422	0.699217	-0.00408779	0.871361	0.000210454	0.870234	-0.00261392
2.90597	-0.00579156	0.873324	3.33761e-05	0.873288	-0.000125793	0.873577	0.00442822	0.699883	-0.00409087	0.872193	0.000214879	0.871063	-0.00260956
2.90872	-0.0057983	0.874157	3.1035e-05	0.87412	-0.000124238	0.87441	0.00442936	0.700549	-0.00409469	0.873025	0.000206522	0.871892	-0.00260467
2.91147	-0.0057958	0.87499	2.78263e-05	0.874953	-0.000126649	0.875242	0.0044213	0.701216	-0.00409695	0.873856	0.000203264	0.872721	-0.00259761
2.91422	-0.00579816	0.875822	2.89301e-05	0.875786	-0.000128724	0.876075	0.00440788	0.701882	-0.0040957	0.874688	0.000209382	0.873551	-0.00259377
2.91696	-0.0057957	0.876655	2.55006e-05	0.876619	-0.000131018	0.876908	0.0044063	0.702548	-0.00409359	0.87552	0.000210289	0.87438	-0.00259803
2.91971	-0.00579747	0.877488	1.97094e-05	0.877452	-0.000124073	0.87774	0.00440299	0.703214	-0.00409348	0.876352	0.000201402	0.875209	-0.00259241
2.92246	-0.005805	0.878321	1.55201e-05	0.878285	-0.000120438	0.878573	0.0044092	0.703881	-0.00409605	0.877184	0.000194829	0.876038	-0.00257931
2.92521	-0.00579463	0.879154	1.64904e-05	0.879117	-0.000121662	0.879405	0.00441734	0.704547	-0.00409479	0.878015	0.000192621	0.876868	-0.00257321
2.92796	-0.00578004	0.879987	2.40733e-05	0.87995	-0.000119545	0.880238	0.00441191	0.705213	-0.00409041	0.878847	0.000188653	0.877697	-0.00258215
2.93071	-0.00577263	0.880819	2.86631e-05	0.880783	-0.000116718	0.88107	0.00442275	0.705879	-0.00408843	0.879679	0.000177463	0.878526	-0.00261627
2.93346	-0.00576906	0.881652	2.81292e-05	0.881616	-0.000124557	0.881903	0.00442439	0.706546	-0.0040869	0.880511	0.00016613	0.879355	-0.00265689
2.93621	-0.00576705	0.882485	2.82729e-05	0.882449	-0.000131777	0.882735	0.00442887	0.707212	-0.00408703	0.881343	0.000165945	0.880185	-0.00268565
2.93896	-0.00576583	0.883318	2.73899e-05	0.883281	-0.000127769	0.883568	0.00442482	0.707878	-0.0040894	0.882174	0.000177511	0.881014	-0.00270774
2.9417	-0.00576676	0.884151	2.5593e-05	0.884114	-0.000126117	0.884401	0.00442093	0.708544	-0.0040915	0.883006	0.000182026	0.881843	-0.00271979
2.94445	-0.00577274	0.884984	2.72718e-05	0.884947	-0.000130192	0.885233	0.00441523	0.709211	-0.0040932	0.883838	0.000177076	0.882672	-0.00272019
2.9472	-0.00578553	0.885817	3.03625e-05	0.88578	-0.000141207	0.886066	0.0044163	0.709877	-0.00409698	0.88467	0.000173187	0.883502	-0.00270734
2.94995	-0.00579212	0.886649	3.27241e-05	0.886613	-0.000152197	0.886898	0.00441899	0.710543	-0.00409856	0.885502	0.000174375	0.884331	-0.00270376
2.9527	-0.00579151	0.887482	3.68467e-05	0.887446	-0.000155208	0.887731	0.00440946	0.711209	-0.00409969	0.886334	0.000181692	0.88516	-0.00270463
2.95545	-0.00579176	0.888315	3.13944e-05	0.888278	-0.000146353	0.888563	0.00440816	0.711876	-0.00409966	0.887165	0.000189385	0.885989	-0.00270868
2.9582	-0.0057943	0.889148	2.84424e-05	0.889111	-0.000146733	0.889396	0.00440681	0.712542	-0.00409735	0.887997	0.000190955	0.886819	-0.00270149
2.96095	-0.00578563	0.889981	2.5516e-05	0.889944	-0.000152993	0.890229	0.00441443	0.713208	-0.00409639	0.888829	0.000191109	0.887648	-0.00269835
2.9637	-0.00578198	0.890814	1.75891e-05	0.890777	-0.000150753	0.891061	0.00442005	0.713874	-0.00409494	0.889661	0.000198813	0.888477	-0.00271282
2.96645	-0.00577643	0.891647	9.84188e-06	0.89161	-0.000153868	0.891894	0.00441346	0.714541	-0.00409389	0.890493	0.000201885	0.889306	-0.00271682
2.96919	-0.00577205	0.892479	5.24695e-06	0.892442	-0.000155508	0.892726	0.00441453	0.715207	-0.0040926	0.891324	0.000192759	0.890136	-0.00271826
2.97194	-0.00578188	0.893312	1.39131e-06	0.893275	-0.000153513	0.893559	0.00440526	0.715873	-0.00409236	0.892156	0.000188929	0.890965	-0.00271399
2.97469	-0.00578689	0.894145	2.49512e-06	0.894108	-0.000156071	0.894391	0.0044013	0.716539	-0.0040932	0.892988	0.000189523	0.891794	-0.0027157
2.97744	-0.00578567	0.894978	6.6434e-06	0.894941	-0.000157013	0.895224	0.00439566	0.717206	-0.00409252	0.89382	0.000185018	0.892623	-0.00272298
2.98019	-0.00578302	0.895811	6.23781e-06	0.895774	-0.000161088	0.896057	0.00437806	0.717872	-0.00409177	0.894652	0.000184132	0.893453	-0.00272508
2.98294	-0.00577952	0.896644	7.15166e-06	0.896607	-0.000167538	0.896889	0.00437472	0.718538	-0.00409241	0.895483	0.000187581	0.894282	-0.00273183
2.98569	-0.00577623	0.897476	1.48527e-05	0.897439	-0.000170151	0.897722	0.00437677	0.719204	-0.00409417	0.896315	0.000189831	0.895111	-0.00274088
2.98844	-0.0057821	0.898309	2.11624e-05	0.898272	-0.000178816	0.898554	0.00437668	0.719871	-0.00409512	0.897147	0.000195152	0.89594	-0.00274988
2.99118	-0.00577654	0.899142	2.29387e-05	0.899105	-0.00017523	0.899387	0.00436771	0.720537	-0.00409528	0.897979	0.000203073	0.89677	-0.0027619
2.99393	-0.00577348	0.899975	2.09673e-05	0.899938	-0.000159773	0.900219	0.00436784	0.721203	-0.0040989	0.898811	0.000208315	0.897599	-0.00275857
2.99668	-0.00577646	0.900808	1.54482e-05	0.900771	-0.000157992	0.901052	0.00437998	0.72187	-0.00409808	0.899643	0.000211881	0.898428	-0.00274977
2.99943	-0.00577918	0.901641	3.72215e-06	0.901603	-0.000165151	0.901885	0.00439363	0.722536	-0.00409788	0.900474	0.000217314	0.899257	-0.00274484
3.00218	-0.00577478	0.902474	-3.79916e-07	0.902436	-0.000161945	0.902717	0.00440423	0.723202	-0.00409905	0.901306	0.000222259	0.900087	-0.00274226
3.00493	-0.00578067	0.903306	-2.57213e-06	0.903269	-0.000156224	0.90355	0.00441242	0.723868	-0.00409847	0.902138	0.000220593	0.900916	-0.00274745
3.00768	-0.00577276	0.904139	-2.19222e-06	0.904102	-0.000150441	0.904382	0.00442455	0.724535	-0.00409724	0.90297	0.000214932	0.901745	-0.0027519
3.01043	-0.00576764	0.904972	1.69422e-06	0.904935	-0.000155116	0.905215	0.00442762	0.725201	-0.00409648	0.903802	0.000212295	0.902574	-0.00275643
3.01317	-0.00577172	0.905805	-6.62286e-07	0.905768	-0.000152277	0.906047	0.00443886	0.725867	-0.00409718	0.904633	0.000211732	0.903404	-0.00275859
3.01592	-0.00577819	0.906638	2.62861e-06	0.9066	-0.000134757	0.90688	0.00444635	0.726533	-0.0040963	0.905465	0.000211387	0.904233	-0.00276124
3.01867	-0.00577451	0.907471	4.80029e-06	0.907433	-0.000118541	0.907713	0.0044435	0.7272	-0.00409693	0.906297	0.000209398	0.905062	-0.00276864
3.02142	-0.00577864	0.908303	2.30517e-06	0.908266	-0.00011736	0.908545	0.00444269	0.727866	-0.00409701	0.907129	0.00020136	0.905891	-0.00276487
3.02417	-0.00577885	0.909136	2.60807e-06	0.909099	-0.000130278	0.909378	0.00444314	0.728532	-0.00409546	0.907961	0.000186202	0.906721	-0.00276411
3.02692	-0.00577797	0.909969	4.01479e-06	0.909932	-0.000127512	0.91021	0.0044523	0.729198	-0.00409642	0.908792	0.000177129	0.90755	-0.00277397
3.02967	-0.00577946	0.910802	3.97372e-06	0.910764	-0.000126833	0.911043	0.00445464	0.729865	-0.00409808	0.909624	0.000174683	0.908379	-0.00276761
3.03242	-0.00578222	0.911635	1.21162e-06	0.911597	-0.000136079	0.911875	0.00442918	0.730531	-0.00409836	0.910456	0.000170958	0.909209	-0.00275903
3.03517	-0.0057718	0.912468	1.12435e-06	0.91243	-0.000134011	0.912708	0.0044097	0.731197	-0.00409769	0.911288	0.000172778	0.910038	-0.00276395
3.03791	-0.00576812	0.913301	2.40271e-06	0.913263	-0.000137786	0.91354	0.00439351	0.731863	-0.00409834	0.91212	0.000177585	0.910867	-0.0027619
3.04066	-0.00576483	0.914133	1.75069e-06	0.914096	-0.000138196	0.914373	0.00439957	0.73253	-0.00409482	0.912952	0.00017775	0.911696	-0.00276034
3.04341	-0.00576125	0.914966	7.65993e-06	0.914929	-0.000127996	0.915206	0.00442261	0.733196	-0.00409253	0.913783	0.000176344	0.912526	-0.00275739
3.04616	-0.00575894	0.915799	1.21779e-05	0.915761	-0.000116663	0.916038	0.00441888	0.733862	-0.00409076	0.914615	0.000177808	0.913355	-0.00275178
3.04891	-0.0057597	0.916632	1.32355e-05	0.916594	-0.000108243	0.916871	0.00443302	0.734528	-0.00409157	0.915447	0.000180381	0.914184	-0.00276121
3.05166	-0.00576209	0.917465	1.30609e-05	0.917427	-9.48356e-05	0.917703	0.00445161	0.735195	-0.00409161	0.916279	0.000178864	0.915013	-0.0027704
3.05441	-0.00575181	0.918298	8.30168e-06	0.91826	-9.27611e-05	0.918536	0.00446335	0.735861	-0.00409014	0.917111	0.000171929	0.915843	-0.00276344
3.05716	-0.00575209	0.919131	1.57614e-06	0.919093	-8.41025e-05	0.919368	0.00445439	0.736527	-0.00408762	0.917942	0.000166496	0.916672	-0.0027597
3.05991	-0.00575547	0.919963	2.92638e-07	0.919925	-8.73089e-05	0.920201	0.00445272	0.737193	-0.00408431	0.918774	0.000161578	0.917501	-0.00274759
3.06265	-0.00575744	0.920796	5.64227e-06	0.920758	-0.000101597	0.921034	0.00446215	0.73786	-0.00408137	0.919606	0.000157816	0.91833	-0.00273439
3.0654	-0.00575891	0.921629	7.21327e-06	0.921591	-0.000102325	0.921866	0.00445545	0.738526	-0.00408281	0.920438	0.000156877	0.91916	-0.00273257
3.06815	-0.00576459	0.922462	7.45457e-06	0.922424	-9.22716e-05	0.922699	0.0044439	0.739192	-0.00408428	0.92127	0.00015562	0.919989	-0.00272998
3.0709	-0.00576743	0.923295	9.02558e-06	0.923257	-8.45247e-05	0.923531	0.00442835	0.739858	-0.00408113	0.922101	0.000156617	0.920818	-0.0027268
3.07365	-0.00577154	0.924128	1.34973e-05	0.92409	-8.54242e-05	0.924364	0.0044163	0.740525	-0.00408012	0.922933	0.000154331	0.921647	-0.0027271
3.0764	-0.00577599	0.92496	2.25331e-05	0.924922	-9.36362e-05	0.925196	0.00441214	0.741191	-0.00408035	0.923765	0.000157848	0.922477	-0.00272548
3.07915	-0.00577727	0.925793	2.29233e-05	0.925755	-9.11151e-05	0.926029	0.00441225	0.741857	-0.00408036	0.924597	0.000168104	0.923306	-0.00273269
3.0819	-0.00576733	0.926626	2.34573e-05	0.926588	-8.61463e-05	0.926862	0.0043842	0.742523	-0.00407781	0.925429	0.000173516	0.924135	-0.00273549
3.08465	-0.00576994	0.927459	1.81076e-05	0.927421	-9.1727e-05	0.927694	0.00436657	0.74319	-0.00407496	0.92626	0.000172534	0.924964	-0.00274429
3.08739	-0.00576958	0.928292	6.29942e-06	0.928254	-0.00010224	0.928527	0.00436129	0.743856	-0.00407591	0.927092	0.000179697	0.925794	-0.00274474
3.09014	-0.00576565	0.929125	4.27662e-06	0.929086	-0.000102515	0.929359	0.00436869	0.744522	-0.0040763	0.927924	0.00018679	0.926623	-0.00274783
3.09289	-0.00576564	0.929958	7.48537e-06	0.929919	-9.59125e-05	0.930192	0.00436049	0.745189	-0.00407677	0.928756	0.000189618	0.927452	-0.00275735
3.09564	-0.00577407	0.93079	1.31944e-05	0.930752	-9.4499e-05	0.931024	0.00435172	0.745855	-0.0040789	0.929588	0.000191253	0.928281	-0.00274747
3.09839	-0.00577423	0.931623	1.66701e-05	0.931585	-9.5527e-05	0.931857	0.0043498	0.746521	-0.00407853	0.93042	0.00019	0.929111	-0.00272883
3.10114	-0.00577061	0.932456	2.67071e-05	0.932418	-8.90651e-05	0.93269	0.00436828	0.747187	-0.00407933	0.931251	0.000189411	0.92994	-0.00273325
3.10389	-0.00577077	0.933289	3.99169e-05	0.933251	-8.43534e-05	0.933522	0.00437957	0.747854	-0.00408151	0.932083	0.000191088	0.930769	-0.00272095
3.10664	-0.00576681	0.934122	4.55489e-05	0.934083	-8.46532e-05	0.934355	0.00438548	0.74852	-0.00408284	0.932915	0.000197704	0.931598	-0.00271188
3.10939	-0.00576178	0.934955	4.29819e-05	0.934916	-8.46838e-05	0.935187	0.00439585	0.749186	-0.0040845	0.933747	0.000197455	0.932428	-0.00269897
3.11213	-0.00576408	0.935787	3.5594e-05	0.935749	-9.15557e-05	0.93602	0.0043879	0.749852	-0.00408497	0.934579	0.000194669	0.933257	-0.00269843
3.11488	-0.00576643	0.93662	3.20464e-05	0.936582	-9.17331e-05	0.936852	0.00438924	0.750519	-0.00408435	0.93541	0.000200028	0.934086	-0.0026862
3.11763	-0.00576806	0.937453	3.52295e-05	0.937415	-8.46532e-05	0.937685	0.00438208	0.751185	-0.0040833	0.936242	0.000200962	0.934915	-0.00268467
3.12038	-0.00576965	0.938286	3.50498e-05	0.938247	-9.01238e-05	0.938518	0.00437411	0.751851	-0.00408331	0.937074	0.000195768	0.935745	-0.00267828
3.12313	-0.00577256	0.939119	2.9654e-05	0.93908	-9.08091e-05	0.93935	0.00438264	0.752517	-0.00408306	0.937906	0.000201535	0.936574	-0.00268762
3.12588	-0.00577697	0.939952	2.86529e-05	0.939913	-9.00197e-05	0.940183	0.00438793	0.753184	-0.00408094	0.938738	0.000214396	0.937403	-0.00269721
3.12863	-0.00578191	0.940785	3.50909e-05	0.940746	-9.03135e-05	0.941015	0.00440809	0.75385	-0.00408254	0.939569	0.00022176	0.938232	-0.00269909
3.13138	-0.00578795	0.941617	3.67132e-05	0.941579	-8.30194e-05	0.941848	0.00441256	0.754516	-0.0040837	0.940401	0.000224392	0.939062	-0.00269253
3.13413	-0.00579002	0.94245	3.72729e-05	0.942412	-9.0754e-05	0.94268	0.00441735	0.755182	-0.0040825	0.941233	0.00022723	0.939891	-0.00268356
3.13687	-0.00578718	0.943283	4.85831e-05	0.943244	-0.000104271	0.943513	0.00441445	0.755849	-0.00408265	0.942065	0.00022879	0.94072	-0.00268385
3.13962	-0.00578217	0.944116	5.81785e-05	0.944077	-0.000108139	0.944345	0.00440991	0.756515	-0.00408483	0.942897	0.000224423	0.941549	-0.00267613
3.14237	-0.00577935	0.944949	6.05453e-05	0.94491	-0.000114484	0.945178	0.00441606	0.757181	-0.00408621	0.943729	0.000224105	0.942379	-0.00268691
3.14512	-0.00578278	0.945782	5.64278e-05	0.945743	-0.000116785	0.946011	0.004414	0.757847	-0.00408594	0.94456	0.000226524	0.943208	-0.00267508
3.14787	-0.00577834	0.946615	5.58117e-05	0.946576	-0.000116002	0.946843	0.00441198	0.758514	-0.00408605	0.945392	0.000223421	0.944037	-0.00266586
3.15062	-0.00577346	0.947447	5.52419e-05	0.947408	-0.000121264	0.947676	0.00444503	0.75918	-0.0040896	0.946224	0.000219229	0.944866	-0.00265272
3.15337	-0.00577196	0.94828	6.34511e-05	0.948241	-0.000125468	0.948508	0.00445018	0.759846	-0.00409214	0.947056	0.000222147	0.945696	-0.00263644
3.15612	-0.00577294	0.949113	7.337e-05	0.949074	-0.000129195	0.949341	0.00444762	0.760512	-0.00408963	0.947888	0.000225676	0.946525	-0.00261563
3.15886	-0.00577191	0.949946	7.15988e-05	0.949907	-0.000130927	0.950173	0.00445126	0.761179	-0.00408946	0.948719	0.000224323	0.947354	-0.00260564
3.16161	-0.00576267	0.950779	7.39707e-05	0.95074	-0.000137743	0.951006	0.00446129	0.761845	-0.00408835	0.949551	0.000223415	0.948183	-0.00259393
3.16436	-0.00575909	0.951612	8.30938e-05	0.951573	-0.000146482	0.951839	0.00446317	0.762511	-0.00408865	0.950383	0.000221771	0.949013	-0.00258552
3.16711	-0.00576135	0.952444	9.16522e-05	0.952405	-0.000145943	0.952671	0.00446531	0.763177	-0.00409016	0.951215	0.000222444	0.949842	-0.00259573
3.16986	-0.00576135	0.953277	8.43003e-05	0.953238	-0.000145527	0.953504	0.00447779	0.763844	-0.00408964	0.952047	0.000226551	0.950671	-0.0025766
3.17261	-0.00576004	0.95411	7.03769e-05	0.954071	-0.000146439	0.954336	0.00448918	0.76451	-0.00408882	0.952878	0.000221325	0.9515	-0.00257578
3.17536	-0.00576553	0.954943	6.77842e-05	0.954904	-0.000142945	0.955169	0.00449267	0.765176	-0.00408686	0.95371	0.00021533	0.95233	-0.00256916
3.17811	-0.00577366	0.955776	7.12343e-05	0.955737	-0.00013603	0.956001	0.00450351	0.765842	-0.00408517	0.954542	0.000210512	0.953159	-0.00256509
3.18086	-0.00578201	0.956609	6.98276e-05	0.956569	-0.000137444	0.956834	0.00450231	0.766509	-0.0040879	0.955374	0.000217611	0.953988	-0.0025665
3.1836	-0.00578973	0.957442	6.65521e-05	0.957402	-0.000149474	0.957667	0.00449493	0.767175	-0.00409291	0.956206	0.000217176	0.954817	-0.00256797
3.18635	-0.0057949	0.958274	6.28145e-05	0.958235	-0.000159754	0.958499	0.00449798	0.767841	-0.00409582	0.957038	0.000214215	0.955647	-0.00255176
3.1891	-0.00579665	0.959107	6.08482e-05	0.959068	-0.000160017	0.959332	0.00450058	0.768507	-0.00409485	0.957869	0.000221261	0.956476	-0.00254851
3.19185	-0.00579852	0.95994	6.13308e-05	0.959901	-0.000159962	0.960164	0.00449819	0.769174	-0.00409771	0.958701	0.000220704	0.957305	-0.00253191
3.1946	-0.00579968	0.960773	5.26441e-05	0.960734	-0.000155679	0.960997	0.00450042	0.76984	-0.00410245	0.959533	0.000215759	0.958134	-0.00252706
3.19735	-0.00579814	0.961606	3.84639e-05	0.961566	-0.00015541	0.961829	0.00447856	0.770506	-0.00410155	0.960365	0.00021533	0.958964	-0.00251996
3.2001	-0.00579231	0.962439	3.63693e-05	0.962399	-0.000157135	0.962662	0.00447325	0.771173	-0.0041015	0.961197	0.000214459	0.959793	-0.00251587
3.20285	-0.00578764	0.963271	3.67749e-05	0.963232	-0.000149523	0.963494	0.00448391	0.771839	-0.00410027	0.962028	0.000203954	0.960622	-0.00252712
3.2056	-0.0057897	0.964104	2.99518e-05	0.964065	-0.000141562	0.964327	0.00451553	0.772505	-0.00410033	0.96286	0.000203068	0.961451	-0.00251423
3.20834	-0.00579017	0.964937	2.53671e-05	0.964898	-0.000144517	0.96516	0.00454106	0.773171	-0.00410228	0.963692	0.000210878	0.962281	-0.00251306
3.21109	-0.00578291	0.96577	2.81035e-05	0.96573	-0.000135167	0.965992	0.00453734	0.773838	-0.00410453	0.964524	0.000211955	0.96311	-0.00249757
3.21384	-0.00578944	0.966603	2.80881e-05	0.966563	-0.000133148	0.966825	0.00452696	0.774504	-0.0041051	0.965356	0.000206267	0.963939	-0.00248452
3.21659	-0.00579545	0.967436	3.08091e-05	0.967396	-0.000134898	0.967657	0.00452387	0.77517	-0.00410439	0.966187	0.000204119	0.964768	-0.00247229
3.21934	-0.00579565	0.968269	3.23185e-05	0.968229	-0.000134225	0.96849	0.00449486	0.775836	-0.00410253	0.967019	0.000208262	0.965598	-0.00246274
3.22209	-0.00579457	0.969101	3.21543e-05	0.969062	-0.000128357	0.969322	0.00448419	0.776503	-0.00410316	0.967851	0.000212205	0.966427	-0.00247263
3.22484	-0.0057931	0.969934	3.09067e-05	0.969895	-0.000125046	0.970155	0.00448111	0.777169	-0.00410522	0.968683	0.000208406	0.967256	-0.00246987
3.22759	-0.00580171	0.970767	3.44337e-05	0.970727	-0.000127072	0.970988	0.00448208	0.777835	-0.00410556	0.969515	0.000205541	0.968085	-0.00246689
3.23034	-0.00580883	0.9716	3.61177e-05	0.97156	-0.000113095	0.97182	0.00446989	0.778501	-0.00410955	0.970347	0.000212507	0.968915	-0.0024642
3.23308	-0.0058095	0.972433	2.42684e-05	0.972393	-9.74852e-05	0.972653	0.00446658	0.779168	-0.00410948	0.971178	0.000218667	0.969744	-0.00245221
3.23583	-0.0058033	0.973266	1.20803e-05	0.973226	-8.88449e-05	0.973485	0.00447398	0.779834	-0.0041081	0.97201	0.000218083	0.970573	-0.00244867
3.23858	-0.00579361	0.974099	1.19879e-05	0.974059	-9.38871e-05	0.974318	0.00446523	0.7805	-0.00410623	0.972842	0.000213335	0.971402	-0.00245009
3.24133	-0.00577899	0.974931	1.78047e-05	0.974891	-0.000101536	0.97515	0.00444244	0.781166	-0.00410522	0.973674	0.000211361	0.972232	-0.00244835
3.24408	-0.00577409	0.975764	1.73478e-05	0.975724	-0.000111602	0.975983	0.00442657	0.781833	-0.00410563	0.974506	0.000208804	0.973061	-0.00244749
3.24683	-0.0057719	0.976597	1.61875e-05	0.976557	-0.000121007	0.976816	0.00440998	0.782499	-0.0041039	0.975337	0.000212454	0.97389	-0.00245582
3.24958	-0.00576904	0.97743	1.7163e-05	0.97739	-0.000125193	0.977648	0.00439744	0.783165	-0.00410128	0.976169	0.000214083	0.974719	-0.00244116
3.25232	-0.00576622	0.978263	2.24407e-05	0.978223	-0.000128552	0.978481	0.00441216	0.783831	-0.00409743	0.977001	0.000216422	0.975549	-0.00244088
3.25507	-0.00576956	0.979096	2.72718e-05	0.979056	-0.000123522	0.979313	0.00441452	0.784498	-0.0040975	0.977833	0.000218269	0.976378	-0.00244047
3.25782	-0.0057706	0.979928	3.16357e-05	0.979888	-0.000116449	0.980146	0.00440174	0.785164	-0.00409843	0.978665	0.000214003	0.977207	-0.00242291
3.26057	-0.00578898	0.980761	3.64925e-05	0.980721	-0.000116094	0.980978	0.00440364	0.78583	-0.00409668	0.979496	0.00020961	0.978036	-0.00242818
3.26332	-0.00580199	0.981594	3.97166e-05	0.981554	-0.000124844	0.981811	0.00440425	0.786496	-0.00409777	0.980328	0.000204288	0.978866	-0.00241638
3.26607	-0.00580201	0.982427	4.52306e-05	0.982387	-0.000132554	0.982644	0.00441405	0.787163	-0.00410031	0.98116	0.00020154	0.979695	-0.00241647
3.26882	-0.00579533	0.98326	4.46247e-05	0.98322	-0.000132609	0.983476	0.00441098	0.787829	-0.00410079	0.981992	0.000204835	0.980524	-0.00242291
3.27157	-0.00578868	0.984093	4.31718e-05	0.984052	-0.000132915	0.984309	0.00440616	0.788495	-0.00410106	0.982824	0.000209727	0.981353	-0.00242062
3.27432	-0.0057843	0.984926	4.84804e-05	0.984885	-0.000134476	0.985141	0.00438327	0.789162	-0.00410301	0.983655	0.000204617	0.982183	-0.00242546
3.27706	-0.00578305	0.985758	4.75152e-05	0.985718	-0.000140142	0.985974	0.00434456	0.789828	-0.0041034	0.984487	0.000203578	0.983012	-0.00243052
3.27981	-0.00577906	0.986591	4.3675e-05	0.986551	-0.000152258	0.986806	0.00434158	0.790494	-0.00410249	0.985319	0.000209133	0.983841	-0.00244301
3.28256	-0.00577155	0.987424	4.43578e-05	0.987384	-0.000160923	0.987639	0.00434421	0.79116	-0.00410349	0.986151	0.000210857	0.98467	-0.00244653
3.28531	-0.00576545	0.988257	4.5785e-05	0.988217	-0.000159632	0.988472	0.00434587	0.791826	-0.004107	0.986983	0.00021352	0.9855	-0.00245393
3.28806	-0.00576409	0.98909	4.51689e-05	0.989049	-0.000160568	0.989304	0.00434471	0.792493	-0.00410931	0.987815	0.000215653	0.986329	-0.00246873
3.29081	-0.00575376	0.989923	4.42756e-05	0.989882	-0.000158665	0.990137	0.00434549	0.793159	-0.00411023	0.988646	0.000211005	0.987158	-0.00245994
3.29356	-0.00574709	0.990755	4.62933e-05	0.990715	-0.000152479	0.990969	0.00435803	0.793825	-0.00411121	0.989478	0.000208321	0.987987	-0.00246862
3.29631	-0.00574772	0.991588	4.8963e-05	0.991548	-0.000145203	0.991802	0.00436396	0.794492	-0.00411213	0.99031	0.000212931	0.988817	-0.00247851
3.29906	-0.00575394	0.992421	5.21461e-05	0.992381	-0.000147632	0.992634	0.00438473	0.795158	-0.00410964	0.991142	0.000213435	0.989646	-0.00248608
3.3018	-0.00575686	0.993254	5.52419e-05	0.993213	-0.000155275	0.993467	0.00440597	0.795824	-0.00410651	0.991974	0.000217271	0.990475	-0.00249641
3.30455	-0.0057572	0.994087	6.16594e-05	0.994046	-0.000163793	0.994299	0.00439565	0.79649	-0.00410621	0.992805	0.000227405	0.991304	-0.00249458
3.3073	-0.00577036	0.99492	6.46422e-05	0.994879	-0.000162037	0.995132	0.00438719	0.797157	-0.00410386	0.993637	0.000236791	0.992134	-0.0024923
3.31005	-0.00578301	0.995753	6.53815e-05	0.995712	-0.000149908	0.995965	0.00438784	0.797823	-0.00410415	0.994469	0.000241592	0.992963	-0.00249612
3.3128	-0.00578951	0.996586	6.80153e-05	0.996545	-0.00013499	0.996797	0.00439845	0.798489	-0.00410583	0.995301	0.00024355	0.993792	-0.00250292
3.31555	-0.00579062	0.997418	6.75173e-05	0.997378	-0.000116791	0.99763	0.00438418	0.799155	-0.00410708	0.996133	0.000251084	0.994621	-0.00250512
3.3183	-0.00578723	0.998251	6.27375e-05	0.99821	-0.000104981	0.998462	0.00437869	0.799822	-0.00410734	0.996964	0.000246463	0.995451	-0.00252465
3.32105	-0.00577966	0.999084	5.68488e-05	0.999043	-9.49151e-05	0.999295	0.00435851	0.800488	-0.0041043	0.997796	0.000248798	0.99628	-0.0025282
3.3238	-0.0057744	0.999917	5.16686e-05	0.999876	-9.21492e-05	1.00013	0.00435035	0.801154	-0.00409952	0.998628	0.000253042	0.997109	-0.00252946
3.32654	-0.00576694	1.00075	4.4327e-05	1.00071	-0.000100881	1.00096	0.00436364	0.80182	-0.00409424	0.99946	0.000253493	0.997938	-0.00253702
3.32929	-0.00576098	1.00158	3.36072e-05	1.00154	-0.000108634	1.00179	0.00437146	0.802487	-0.00409104	1.00029	0.00025422	0.998768	-0.00254125
3.33204	-0.00576526	1.00242	3.51166e-05	1.00237	-0.000110556	1.00263	0.00437384	0.803153	-0.00408703	1.00112	0.000261351	0.999597	-0.00254556
3.33479	-0.00577324	1.00325	3.908e-05	1.00321	-0.000113224	1.00346	0.0043644	0.803819	-0.00408426	1.00195	0.000261674	1.00043	-0.00254633
3.33754	-0.0057732	1.00408	3.83459e-05	1.00404	-0.00011949	1.00429	0.00435366	0.804485	-0.00408554	1.00279	0.000260825	1.00126	-0.00253677
3.34029	-0.00577284	1.00491	4.01017e-05	1.00487	-0.000118033	1.00512	0.00434983	0.805152	-0.00408767	1.00362	0.000251843	1.00208	-0.00252034
3.34304	-0.00577256	1.00575	3.68313e-05	1.00571	-0.000114032	1.00595	0.00436089	0.805818	-0.0040872	1.00445	0.000253774	1.00291	-0.00249109
3.34579	-0.00577448	1.00658	3.10196e-05	1.00654	-0.00011025	1.00679	0.00437349	0.806484	-0.00408365	1.00528	0.000251779	1.00374	-0.00245841
3.34854	-0.00578651	1.00741	2.83089e-05	1.00737	-0.000103201	1.00762	0.00437024	0.80715	-0.00408105	1.00611	0.000249079	1.00457	-0.00241325
3.35128	-0.00578667	1.00825	2.88839e-05	1.0082	-0.000101181	1.00845	0.00436852	0.807817	-0.00407989	1.00695	0.000245619	1.0054	-0.00236606
3.35403	-0.00577903	1.00908	3.15074e-05	1.00904	-9.64082e-05	1.00929	0.004381	0.808483	-0.00407976	1.00778	0.00024085	1.00623	-0.00231414
3.35678	-0.00577703	1.00991	3.02033e-05	1.00987	-9.85805e-05	1.01012	0.00440234	0.809149	-0.00407855	1.00861	0.000235602	1.00706	-0.00226541
3.35953	-0.00578432	1.01074	3.05678e-05	1.0107	-0.000106603	1.01095	0.00441362	0.809815	-0.00407549	1.00944	0.000236945	1.00789	-0.00224534
3.36228	-0.00579512	1.01158	3.39922e-05	1.01154	-0.00011003	1.01178	0.00439263	0.810482	-0.00407203	1.01027	0.000240781	1.00872	-0.00221393
3.36503	-0.00579284	1.01241	2.80162e-05	1.01237	-0.000115574	1.01262	0.00437437	0.811148	-0.00407051	1.0111	0.000239274	1.00955	-0.00218716
3.36778	-0.00579049	1.01324	2.16039e-05	1.0132	-0.000117379	1.01345	0.00435257	0.811814	-0.00407315	1.01194	0.000236122	1.01038	-0.0021641
3.37053	-0.00578383	1.01408	1.91601e-05	1.01403	-0.00011394	1.01428	0.00434132	0.81248	-0.00407294	1.01277	0.000229363	1.01121	-0.00215416
3.37328	-0.00578277	1.01491	1.38875e-05	1.01487	-0.000119594	1.01511	0.0043486	0.813147	-0.00407141	1.0136	0.000218577	1.01204	-0.00215182
3.37602	-0.00578732	1.01574	8.30168e-06	1.0157	-0.00012359	1.01595	0.00435828	0.813813	-0.00407118	1.01443	0.000213605	1.01286	-0.00215521
3.37877	-0.00579066	1.01657	7.23381e-06	1.01653	-0.000124801	1.01678	0.00435704	0.814479	-0.00407151	1.01526	0.000212008	1.01369	-0.00214945
3.38152	-0.00579415	1.01741	8.19387e-06	1.01737	-0.000132995	1.01761	0.00434307	0.815145	-0.00407297	1.0161	0.000208878	1.01452	-0.00214071
3.38427	-0.00578556	1.01824	9.17446e-06	1.0182	-0.000147149	1.01844	0.0043486	0.815812	-0.00407178	1.01693	0.000197089	1.01535	-0.00213349
3.38702	-0.00578705	1.01907	1.72605e-05	1.01903	-0.000157649	1.01928	0.00435375	0.816478	-0.00407209	1.01776	0.000190462	1.01618	-0.00211707
3.38977	-0.0057957	1.01991	2.89044e-05	1.01986	-0.000161633	1.02011	0.00436806	0.817144	-0.00407472	1.01859	0.000186663	1.01701	-0.00211314
3.39252	-0.00580329	1.02074	3.53425e-05	1.0207	-0.000158598	1.02094	0.00438443	0.817811	-0.00407762	1.01942	0.000185501	1.01784	-0.00211667
3.39527	-0.00580103	1.02157	3.95832e-05	1.02153	-0.000149786	1.02177	0.00437814	0.818477	-0.00407828	1.02025	0.000185284	1.01867	-0.002117
3.39802	-0.00578529	1.0224	4.68786e-05	1.02236	-0.000139867	1.02261	0.00436432	0.819143	-0.00407809	1.02109	0.000184483	1.0195	-0.00210895
3.40076	-0.00578252	1.02324	5.38865e-05	1.0232	-0.000141048	1.02344	0.00435104	0.819809	-0.00408207	1.02192	0.00017967	1.02033	-0.00210676
3.40351	-0.00578275	1.02407	5.05751e-05	1.02403	-0.000145454	1.02427	0.0043598	0.820476	-0.00408486	1.02275	0.000174725	1.02116	-0.00210649
3.40626	-0.00578369	1.0249	5.25773e-05	1.02486	-0.000143428	1.0251	0.00436222	0.821142	-0.0040856	1.02358	0.000171998	1.02199	-0.00211228
3.40901	-0.00578282	1.02574	5.40302e-05	1.02569	-0.000145643	1.02594	0.00437216	0.821808	-0.00408407	1.02441	0.000176333	1.02282	-0.00213037
3.41176	-0.00576528	1.02657	4.99795e-05	1.02653	-0.000143563	1.02677	0.00435302	0.822474	-0.00408395	1.02525	0.000176322	1.02364	-0.00215332
3.41451	-0.00577032	1.0274	5.50314e-05	1.02736	-0.000136269	1.0276	0.00434558	0.823141	-0.0040843	1.02608	0.000181018	1.02448	-0.00217481
3.41726	-0.0057754	1.02823	5.76035e-05	1.02819	-0.000130468	1.02843	0.00434844	0.823807	-0.00408422	1.02691	0.00018366	1.0253	-0.00221009
3.42001	-0.00577793	1.02907	5.32191e-05	1.02903	-0.000132683	1.02927	0.00435662	0.824473	-0.0040819	1.02774	0.000188748	1.02613	-0.00226495
3.42275	-0.00578231	1.0299	4.70634e-05	1.02986	-0.000138466	1.0301	0.0043714	0.825139	-0.00407921	1.02857	0.000189327	1.02696	-0.00231519
3.4255	-0.00579155	1.03073	4.52614e-05	1.03069	-0.000141097	1.03093	0.00436584	0.825806	-0.0040796	1.0294	0.000185135	1.02779	-0.00235534
3.42825	-0.00578517	1.03157	4.64884e-05	1.03152	-0.000139133	1.03177	0.00434606	0.826472	-0.00408239	1.03024	0.000182031	1.02862	-0.0023843
3.431	-0.00579127	1.0324	4.50919e-05	1.03236	-0.000137119	1.0326	0.00436966	0.827138	-0.00408636	1.03107	0.000182159	1.02945	-0.00241168
3.43375	-0.0057989	1.03323	4.9194e-05	1.03319	-0.000136361	1.03343	0.00436699	0.827804	-0.00408723	1.0319	0.000180986	1.03028	-0.00243395
3.4365	-0.00580059	1.03406	5.2567e-05	1.03402	-0.000140632	1.03426	0.0043716	0.828471	-0.00408683	1.03273	0.000180689	1.03111	-0.00244191
3.43925	-0.00579769	1.0349	5.31934e-05	1.03485	-0.000149768	1.0351	0.00436083	0.829137	-0.00408751	1.03356	0.000184302	1.03194	-0.0024445
3.442	-0.00579731	1.03573	5.42048e-05	1.03569	-0.000151622	1.03593	0.00435731	0.829803	-0.00409055	1.0344	0.000193285	1.03277	-0.00245035
3.44475	-0.00578841	1.03656	5.47695e-05	1.03652	-0.000150147	1.03676	0.00435153	0.830469	-0.00409603	1.03523	0.000203058	1.0336	-0.00244531
3.44749	-0.00579276	1.0374	5.07804e-05	1.03735	-0.000157741	1.03759	0.00435543	0.831136	-0.00409449	1.03606	0.000207318	1.03442	-0.0024351
3.45024	-0.00579189	1.03823	4.36031e-05	1.03819	-0.000164784	1.03843	0.00438028	0.831802	-0.00408871	1.03689	0.000210162	1.03526	-0.00243165
3.45299	-0.00579179	1.03906	4.15238e-05	1.03902	-0.000169306	1.03926	0.00439796	0.832468	-0.00408789	1.03772	0.000209886	1.03608	-0.00242653
3.45574	-0.00579514	1.03989	3.8849e-05	1.03985	-0.000163622	1.04009	0.0044014	0.833134	-0.00408624	1.03855	0.00021152	1.03691	-0.00242738
3.45849	-0.00578447	1.04073	3.4557e-05	1.04068	-0.000165635	1.04092	0.00440379	0.833801	-0.00408485	1.03939	0.00020753	1.03774	-0.00243393
3.46124	-0.00577871	1.04156	3.38895e-05	1.04152	-0.000175279	1.04176	0.0044075	0.834467	-0.00408565	1.04022	0.000209546	1.03857	-0.00242722
3.46399	-0.00578155	1.04239	3.37304e-05	1.04235	-0.000185008	1.04259	0.00441654	0.835133	-0.00408922	1.04105	0.000214152	1.0394	-0.00241774
3.46674	-0.00578091	1.04323	3.47572e-05	1.04318	-0.00018242	1.04342	0.00440611	0.835799	-0.00409147	1.04188	0.000215574	1.04023	-0.00241599
3.46949	-0.00577312	1.04406	3.51833e-05	1.04401	-0.000171271	1.04425	0.00438398	0.836466	-0.00408996	1.04271	0.000218216	1.04106	-0.00240904
3.47223	-0.00576186	1.04489	3.64052e-05	1.04485	-0.000161394	1.04509	0.00439623	0.837132	-0.00408753	1.04355	0.00021977	1.04189	-0.00240778
3.47498	-0.00575555	1.04572	3.52449e-05	1.04568	-0.000162753	1.04592	0.00439819	0.837798	-0.0040836	1.04438	0.000228445	1.04272	-0.0024122
3.47773	-0.00575027	1.04656	3.39871e-05	1.04651	-0.000168743	1.04675	0.00439102	0.838464	-0.00408488	1.04521	0.000232812	1.04355	-0.0024101
3.48048	-0.00574635	1.04739	3.81251e-05	1.04735	-0.000173143	1.04758	0.00439596	0.839131	-0.00408789	1.04604	0.000237772	1.04438	-0.00242043
3.48323	-0.00574884	1.04822	3.84331e-05	1.04818	-0.000178748	1.04842	0.00440926	0.839797	-0.00409078	1.04687	0.000246224	1.04521	-0.00243832
3.48598	-0.00575467	1.04906	3.87104e-05	1.04901	-0.000183295	1.04925	0.00441066	0.840463	-0.00409399	1.04771	0.000239422	1.04604	-0.00244115
3.48873	-0.00575558	1.04989	3.95113e-05	1.04984	-0.000179966	1.05008	0.0044082	0.84113	-0.004096	1.04854	0.000242484	1.04686	-0.00243301
3.49148	-0.0057563	1.05072	3.58148e-05	1.05068	-0.000178975	1.05091	0.00440164	0.841796	-0.00409403	1.04937	0.000248851	1.04769	-0.00243259
3.49422	-0.00576002	1.05155	3.65438e-05	1.05151	-0.000171589	1.05175	0.00439925	0.842462	-0.00409371	1.0502	0.000258799	1.04852	-0.00243953
3.49697	-0.00576571	1.05239	3.36842e-05	1.05234	-0.000171883	1.05258	0.00440499	0.843128	-0.00409233	1.05103	0.000268503	1.04935	-0.00244549
3.49972	-0.00577558	1.05322	2.30517e-05	1.05318	-0.000189946	1.05341	0.00441607	0.843795	-0.00408953	1.05186	0.000271081	1.05018	-0.00243494
3.50247	-0.00578371	1.05405	2.15731e-05	1.05401	-0.000196678	1.05424	0.0044165	0.844461	-0.00408653	1.0527	0.00027331	1.05101	-0.00243165
3.50522	-0.00577748	1.05489	2.34316e-05	1.05484	-0.000196745	1.05508	0.00441667	0.845127	-0.00408381	1.05353	0.000272429	1.05184	-0.0024462
3.50797	-0.00577517	1.05572	2.23637e-05	1.05567	-0.000191115	1.05591	0.00442685	0.845793	-0.00408259	1.05436	0.000269622	1.05267	-0.00246073
3.51072	-0.00577993	1.05655	2.27539e-05	1.05651	-0.000185945	1.05674	0.00441418	0.84646	-0.00408018	1.05519	0.000260194	1.0535	-0.00246595
3.51347	-0.00578027	1.05738	2.34162e-05	1.05734	-0.000179189	1.05757	0.00439982	0.847126	-0.00407521	1.05602	0.000249944	1.05433	-0.00248802
3.51621	-0.00578074	1.05822	2.85502e-05	1.05817	-0.000169037	1.05841	0.00439229	0.847792	-0.00407433	1.05686	0.000255101	1.05516	-0.00250429
3.51896	-0.00578854	1.05905	3.32529e-05	1.05901	-0.000160837	1.05924	0.0043859	0.848458	-0.00407761	1.05769	0.000247285	1.05599	-0.00250743
3.52171	-0.00578839	1.05988	3.35096e-05	1.05984	-0.000156793	1.06007	0.00437007	0.849125	-0.00408084	1.05852	0.000256162	1.05682	-0.0025166
3.52446	-0.00579459	1.06072	2.79649e-05	1.06067	-0.000152986	1.0609	0.00435934	0.849791	-0.00408269	1.05935	0.000259488	1.05764	-0.00252745
3.52721	-0.0057973	1.06155	2.04231e-05	1.0615	-0.000145337	1.06174	0.00434574	0.850457	-0.00408534	1.06018	0.000263972	1.05847	-0.00253396
3.52996	-0.00579649	1.06238	1.26502e-05	1.06234	-0.000141648	1.06257	0.00434161	0.851123	-0.00408755	1.06101	0.000269925	1.0593	-0.00253844
3.53271	-0.0057967	1.06321	1.14386e-05	1.06317	-0.000139071	1.0634	0.0043309	0.85179	-0.00409009	1.06185	0.000261022	1.06013	-0.00255341
3.53546	-0.00580279	1.06405	7.60859e-06	1.064	-0.000140681	1.06424	0.00434154	0.852456	-0.00408956	1.06268	0.000257456	1.06096	-0.00256069
3.53821	-0.00580764	1.06488	9.08718e-06	1.06484	-0.000143098	1.06507	0.00436024	0.853122	-0.0040899	1.06351	0.000255987	1.06179	-0.00256699
3.54095	-0.00581148	1.06571	1.19366e-05	1.06567	-0.000143954	1.0659	0.00434548	0.853788	-0.0040915	1.06434	0.000263568	1.06262	-0.00257752
3.5437	-0.0058135	1.06655	8.37869e-06	1.0665	-0.000140858	1.06673	0.00434141	0.854455	-0.00409124	1.06517	0.000259223	1.06345	-0.00258254
3.54645	-0.00580688	1.06738	8.52244e-06	1.06733	-0.000129562	1.06757	0.00433236	0.855121	-0.00408977	1.06601	0.000252315	1.06428	-0.0025886
3.5492	-0.00579844	1.06821	8.10145e-06	1.06817	-0.000121277	1.0684	0.00433276	0.855787	-0.00408605	1.06684	0.000251551	1.06511	-0.00258583
3.55195	-0.00580433	1.06904	8.57892e-06	1.069	-0.000120873	1.06923	0.00434153	0.856453	-0.00408618	1.06767	0.000246792	1.06594	-0.00258887
3.5547	-0.00580635	1.06988	4.92351e-06	1.06983	-0.000122568	1.07006	0.00435041	0.85712	-0.00408751	1.0685	0.000245131	1.06677	-0.00260383
3.55745	-0.00580146	1.07071	-7.34162e-07	1.07066	-0.00011446	1.0709	0.00433833	0.857786	-0.00408862	1.06933	0.000238908	1.0676	-0.00261868
3.5602	-0.00579649	1.07154	3.46545e-06	1.0715	-0.00010093	1.07173	0.00432023	0.858452	-0.00409169	1.07016	0.000231416	1.06842	-0.00262641
3.56295	-0.00579204	1.07238	6.38156e-06	1.07233	-9.76504e-05	1.07256	0.00431604	0.859118	-0.00409404	1.071	0.000231692	1.06925	-0.00263179
3.56569	-0.0057877	1.07321	6.61259e-06	1.07316	-9.24858e-05	1.07339	0.00431619	0.859785	-0.00409394	1.07183	0.000233592	1.07008	-0.00263343
3.56844	-0.00578447	1.07404	1.30044e-05	1.074	-8.12387e-05	1.07423	0.004306	0.860451	-0.00409719	1.07266	0.000231342	1.07091	-0.00263884
3.57119	-0.00580339	1.07487	1.00626e-05	1.07483	-7.81974e-05	1.07506	0.00431445	0.861117	-0.00410129	1.07349	0.00022896	1.07174	-0.0026481
3.57394	-0.00580053	1.07571	9.38496e-06	1.07566	-7.65391e-05	1.07589	0.00431497	0.861784	-0.00410416	1.07432	0.000229066	1.07257	-0.00265448
3.57669	-0.00579076	1.07654	1.86108e-05	1.07649	-7.61536e-05	1.07672	0.00430443	0.86245	-0.00410396	1.07516	0.00022142	1.0734	-0.0026512
3.57944	-0.00578588	1.07737	2.01048e-05	1.07733	-7.97945e-05	1.07756	0.00430782	0.863116	-0.00410227	1.07599	0.000229761	1.07423	-0.00265096
3.58219	-0.00578853	1.07821	1.63313e-05	1.07816	-8.30622e-05	1.07839	0.00431558	0.863782	-0.00410413	1.07682	0.000232196	1.07506	-0.00264661
3.58494	-0.00578161	1.07904	1.82e-05	1.07899	-8.38026e-05	1.07922	0.00432279	0.864449	-0.00410406	1.07765	0.000231459	1.07589	-0.00263424
3.58769	-0.00578253	1.07987	1.57306e-05	1.07983	-8.644e-05	1.08005	0.00431974	0.865115	-0.00410408	1.07848	0.000236786	1.07672	-0.00265241
3.59043	-0.0057749	1.0807	1.32457e-05	1.08066	-9.05093e-05	1.08089	0.00431658	0.865781	-0.00410503	1.07931	0.000242028	1.07755	-0.00264724
3.59318	-0.0057671	1.08154	1.46165e-05	1.08149	-9.77544e-05	1.08172	0.00432711	0.866447	-0.0041049	1.08015	0.000249477	1.07838	-0.00264809
3.59593	-0.00576318	1.08237	1.61824e-05	1.08232	-0.00010872	1.08255	0.00432689	0.867114	-0.00410298	1.08098	0.000255339	1.0792	-0.00263402
3.59868	-0.0057615	1.0832	1.74607e-05	1.08316	-0.000108738	1.08338	0.00431116	0.86778	-0.00409926	1.08181	0.000251954	1.08003	-0.00263637
3.60143	-0.00576698	1.08404	1.84157e-05	1.08399	-0.000104828	1.08422	0.00430609	0.868446	-0.00409786	1.08264	0.000261308	1.08086	-0.00264925
3.60418	-0.00577713	1.08487	1.74967e-05	1.08482	-0.000113444	1.08505	0.00431981	0.869112	-0.00409964	1.08347	0.000268481	1.08169	-0.00264412
3.60693	-0.00577209	1.0857	2.00585e-05	1.08566	-0.000121968	1.08588	0.00430344	0.869779	-0.00409696	1.08431	0.000265144	1.08252	-0.00264822
3.60968	-0.00576641	1.08653	2.33392e-05	1.08649	-0.00011408	1.08672	0.00430762	0.870445	-0.00409259	1.08514	0.000253833	1.08335	-0.00264952
3.61242	-0.00576784	1.08737	2.71537e-05	1.08732	-0.000105532	1.08755	0.00429652	0.871111	-0.00409313	1.08597	0.000252941	1.08418	-0.00264729
3.61517	-0.00576831	1.0882	3.08605e-05	1.08815	-0.00010891	1.08838	0.00430006	0.871777	-0.00409852	1.0868	0.000259616	1.08501	-0.00264451
3.61792	-0.00577123	1.08903	3.65387e-05	1.08899	-0.000114129	1.08921	0.00429649	0.872444	-0.00410068	1.08763	0.000260634	1.08584	-0.0026522
3.62067	-0.00577115	1.08986	3.96448e-05	1.08982	-0.000114019	1.09004	0.00427797	0.87311	-0.00409688	1.08846	0.000255117	1.08667	-0.00264191
3.62342	-0.00576731	1.0907	4.50201e-05	1.09065	-0.000113071	1.09088	0.00427648	0.873776	-0.00409428	1.0893	0.000252591	1.0875	-0.0026467
3.62617	-0.00576376	1.09153	5.43383e-05	1.09149	-0.000117905	1.09171	0.00427597	0.874442	-0.00409557	1.09013	0.000255042	1.08833	-0.00263347
3.62892	-0.0057625	1.09236	5.16737e-05	1.09232	-0.000129011	1.09254	0.00428898	0.875109	-0.00409733	1.09096	0.000261048	1.08916	-0.00263417
3.63167	-0.00574871	1.0932	4.54462e-05	1.09315	-0.000135437	1.09337	0.00428766	0.875775	-0.00409701	1.09179	0.000256183	1.08998	-0.00264178
3.63442	-0.00575432	1.09403	4.19243e-05	1.09398	-0.000137688	1.09421	0.00428708	0.876441	-0.00409676	1.09262	0.000250909	1.09082	-0.00264749
3.63716	-0.00575288	1.09486	4.09077e-05	1.09482	-0.000134121	1.09504	0.0042793	0.877107	-0.00409588	1.09346	0.000249806	1.09164	-0.00265106
3.63991	-0.00575347	1.0957	4.33002e-05	1.09565	-0.000130755	1.09587	0.00428595	0.877774	-0.00409644	1.09429	0.00025543	1.09247	-0.00265772
3.64266	-0.00575761	1.09653	4.47223e-05	1.09648	-0.000126405	1.09671	0.00429379	0.87844	-0.00409698	1.09512	0.000259	1.0933	-0.00264661
3.64541	-0.0057601	1.09736	4.15854e-05	1.09732	-0.000126625	1.09754	0.00427904	0.879106	-0.00409937	1.09595	0.000267707	1.09413	-0.00264977
3.64816	-0.00576614	1.09819	3.89825e-05	1.09815	-0.000120628	1.09837	0.00429071	0.879772	-0.00410056	1.09678	0.000269134	1.09496	-0.00264833
3.65091	-0.00576582	1.09903	3.59637e-05	1.09898	-0.000114576	1.0992	0.00429103	0.880439	-0.00409956	1.09761	0.000264619	1.09579	-0.0026477
3.65366	-0.00577815	1.09986	3.08605e-05	1.09981	-0.00013245	1.10004	0.00429305	0.881105	-0.00409961	1.09844	0.000264099	1.09662	-0.00265963
3.65641	-0.00577763	1.10069	3.40384e-05	1.10065	-0.000144719	1.10087	0.00428623	0.881771	-0.00409941	1.09928	0.000263181	1.09745	-0.00264929
3.65916	-0.00576099	1.10152	3.7509e-05	1.10148	-0.000147999	1.1017	0.00429178	0.882437	-0.00409928	1.10011	0.000254904	1.09828	-0.00265654
3.6619	-0.00575512	1.10236	3.84947e-05	1.10231	-0.00014549	1.10253	0.0042948	0.883104	-0.00409784	1.10094	0.000248007	1.09911	-0.00265491
3.66465	-0.00576044	1.10319	3.78479e-05	1.10315	-0.000136342	1.10337	0.00430072	0.88377	-0.00409979	1.10177	0.000241173	1.09994	-0.00266529
3.6674	-0.00574671	1.10402	3.87463e-05	1.10398	-0.000130486	1.1042	0.00430502	0.884436	-0.00410089	1.10261	0.00023756	1.10077	-0.00267797
3.67015	-0.00574343	1.10486	4.18113e-05	1.10481	-0.000134923	1.10503	0.00431874	0.885103	-0.00409713	1.10344	0.000236361	1.1016	-0.00266952
3.6729	-0.00574575	1.10569	4.09283e-05	1.10564	-0.000136195	1.10586	0.00431322	0.885769	-0.00409372	1.10427	0.000234345	1.10242	-0.00266672
3.67565	-0.00573847	1.10652	3.34378e-05	1.10648	-0.000128956	1.1067	0.00432481	0.886435	-0.00409519	1.1051	0.00023973	1.10325	-0.00266637
3.6784	-0.00573643	1.10735	2.43762e-05	1.10731	-0.000130755	1.10753	0.00434008	0.887101	-0.00409958	1.10593	0.000248638	1.10408	-0.00265893
3.68115	-0.0057474	1.10819	1.80614e-05	1.10814	-0.000138374	1.10836	0.0043701	0.887767	-0.00409986	1.10676	0.000253971	1.10491	-0.00267864
3.6839	-0.00574821	1.10902	1.15156e-05	1.10898	-0.000145656	1.10919	0.00440489	0.888434	-0.00409785	1.1076	0.000261218	1.10574	-0.00269257
3.68664	-0.00574861	1.10985	5.49338e-06	1.10981	-0.000153513	1.11003	0.00440445	0.8891	-0.00409832	1.10843	0.000261298	1.10657	-0.00268571
3.68939	-0.00574768	1.11069	-4.30743e-06	1.11064	-0.000157453	1.11086	0.00440437	0.889766	-0.00410019	1.10926	0.000257796	1.1074	-0.00268468
3.69214	-0.00573801	1.11152	-1.21984e-05	1.11147	-0.00016334	1.11169	0.00440196	0.890433	-0.00410348	1.11009	0.000265606	1.10823	-0.00266584
3.69489	-0.00572832	1.11235	-1.48475e-05	1.11231	-0.000166608	1.11252	0.0044043	0.891099	-0.00410059	1.11092	0.000270365	1.10906	-0.00266129
3.69764	-0.00574418	1.11318	-1.02937e-05	1.11314	-0.000167103	1.11336	0.00440438	0.891765	-0.00409796	1.11175	0.000266513	1.10989	-0.00266253
3.70039	-0.00575044	1.11402	-9.04611e-06	1.11397	-0.00016397	1.11419	0.00440663	0.892431	-0.00409716	1.11259	0.000270816	1.11072	-0.00266285
3.70314	-0.00575322	1.11485	-1.55458e-05	1.11481	-0.000155042	1.11502	0.00441212	0.893098	-0.00409723	1.11342	0.000266221	1.11155	-0.0026559
3.70589	-0.00575669	1.11568	-1.98583e-05	1.11564	-0.000153384	1.11585	0.00441394	0.893764	-0.00409757	1.11425	0.000264423	1.11237	-0.00265174
3.70864	-0.00575823	1.11652	-1.96581e-05	1.11647	-0.000157056	1.11669	0.00441292	0.89443	-0.0040932	1.11508	0.000259812	1.1132	-0.00266563
3.71138	-0.00576224	1.11735	-2.07978e-05	1.1173	-0.000161003	1.11752	0.00442663	0.895096	-0.00408882	1.11591	0.000249859	1.11403	-0.00268615
3.71413	-0.00576346	1.11818	-1.91755e-05	1.11814	-0.000164472	1.11835	0.00446099	0.895763	-0.00408778	1.11675	0.000255021	1.11486	-0.00268569
3.71688	-0.00576171	1.11901	-1.8544e-05	1.11897	-0.000170965	1.11919	0.00445321	0.896429	-0.0040886	1.11758	0.00025161	1.11569	-0.00269603
3.71963	-0.00576099	1.11985	-1.66034e-05	1.1198	-0.000171809	1.12002	0.00445265	0.897095	-0.00408894	1.11841	0.000248675	1.11652	-0.00269538
3.72238	-0.00576281	1.12068	-2.15885e-05	1.12064	-0.000160715	1.12085	0.00445215	0.897761	-0.00408767	1.11924	0.000244861	1.11735	-0.00269532
3.72513	-0.00575885	1.12151	-2.57008e-05	1.12147	-0.0001497	1.12168	0.00444704	0.898428	-0.00408585	1.12007	0.000250718	1.11818	-0.00269699
3.72788	-0.00575966	1.12235	-2.76671e-05	1.1223	-0.000139708	1.12251	0.00445498	0.899094	-0.00408583	1.1209	0.000245115	1.11901	-0.00270559
3.73063	-0.00575769	1.12318	-2.98286e-05	1.12313	-0.000139787	1.12335	0.00445004	0.89976	-0.00408715	1.12174	0.000248909	1.11984	-0.00271399
3.73338	-0.00575338	1.12401	-2.72359e-05	1.12397	-0.000148532	1.12418	0.00445705	0.900426	-0.00408742	1.12257	0.000247652	1.12067	-0.00270726
3.73612	-0.00575037	1.12484	-2.21943e-05	1.1248	-0.000149774	1.12501	0.0044605	0.901093	-0.00408591	1.1234	0.000246511	1.1215	-0.00270145
3.73887	-0.00575105	1.12568	-2.05206e-05	1.12563	-0.000144566	1.12584	0.0044408	0.901759	-0.00408888	1.12423	0.000243269	1.12233	-0.002708
3.74162	-0.00574496	1.12651	-2.46381e-05	1.12646	-0.000137321	1.12668	0.00443824	0.902425	-0.00409079	1.12506	0.000243911	1.12315	-0.0027087
3.74437	-0.00574855	1.12734	-2.13985e-05	1.1273	-0.000133062	1.12751	0.00443597	0.903091	-0.00409141	1.1259	0.000240415	1.12399	-0.00271961
3.74712	-0.00575666	1.12818	-1.32611e-05	1.12813	-0.000139494	1.12834	0.00440826	0.903758	-0.00409262	1.12673	0.0002301	1.12481	-0.00271575
3.74987	-0.0057641	1.12901	-1.17569e-05	1.12896	-0.000145203	1.12918	0.00438833	0.904424	-0.00409355	1.12756	0.00021985	1.12564	-0.00269869
3.75262	-0.00576822	1.12984	-1.31276e-05	1.1298	-0.000140644	1.13001	0.00436149	0.90509	-0.00409273	1.12839	0.000207424	1.12647	-0.00268294
3.75536	-0.00576868	1.13067	-1.8734e-05	1.13063	-0.000136367	1.13084	0.0043761	0.905756	-0.00409354	1.12922	0.000206931	1.1273	-0.00269064
3.75811	-0.00576342	1.13151	-1.25937e-05	1.13146	-0.000139151	1.13167	0.00437661	0.906423	-0.00409553	1.13005	0.000213075	1.12813	-0.00269853
3.76086	-0.00575908	1.13234	-2.23329e-06	1.13229	-0.00013961	1.13251	0.00438645	0.907089	-0.00409264	1.13089	0.000222911	1.12896	-0.002712
3.76361	-0.00575687	1.13317	-1.36051e-06	1.13313	-0.000137223	1.13334	0.00438543	0.907755	-0.00408725	1.13172	0.000226185	1.12979	-0.00271727
3.76636	-0.00575877	1.13401	1.09354e-06	1.13396	-0.000135834	1.13417	0.00437757	0.908422	-0.00408639	1.13255	0.000222375	1.13062	-0.00272265
3.76911	-0.00576057	1.13484	2.567e-08	1.13479	-0.000142198	1.135	0.00438496	0.909088	-0.00408549	1.13338	0.000215918	1.13145	-0.00272362
3.77186	-0.00575292	1.13567	7.58805e-06	1.13563	-0.000152166	1.13584	0.00438969	0.909754	-0.00408206	1.13421	0.00022037	1.13228	-0.0027257
3.77461	-0.00574753	1.1365	1.33484e-05	1.13646	-0.000154498	1.13667	0.00439597	0.91042	-0.00407759	1.13505	0.000217314	1.13311	-0.00274508
3.77736	-0.0057452	1.13734	1.48167e-05	1.13729	-0.000155171	1.1375	0.00437669	0.911086	-0.00407818	1.13588	0.00021508	1.13394	-0.00274717
3.7801	-0.00574289	1.13817	1.67214e-05	1.13812	-0.000154841	1.13833	0.00436135	0.911753	-0.00408407	1.13671	0.000229549	1.13477	-0.00273082
3.78285	-0.00573966	1.139	2.41247e-05	1.13896	-0.000156199	1.13917	0.00433954	0.912419	-0.00409001	1.13754	0.000232743	1.13559	-0.00272812
3.7856	-0.00573711	1.13983	3.55427e-05	1.13979	-0.000160036	1.14	0.00431803	0.913085	-0.004095	1.13837	0.000234387	1.13642	-0.00272539
3.78835	-0.00574095	1.14067	4.33823e-05	1.14062	-0.000165512	1.14083	0.0043195	0.913752	-0.00409841	1.1392	0.000232668	1.13725	-0.00272423
3.7911	-0.00574216	1.1415	5.01027e-05	1.14146	-0.000169594	1.14166	0.00430253	0.914418	-0.00410004	1.14004	0.00023175	1.13808	-0.00271811
3.79385	-0.00573875	1.14233	5.91745e-05	1.14229	-0.000171405	1.1425	0.0042965	0.915084	-0.00410114	1.14087	0.000227182	1.13891	-0.00273384
3.7966	-0.00573893	1.14317	6.28248e-05	1.14312	-0.00018682	1.14333	0.004284	0.91575	-0.0041023	1.1417	0.000232828	1.13974	-0.00273405
3.79935	-0.00574603	1.144	7.05052e-05	1.14395	-0.000195748	1.14416	0.00428499	0.916417	-0.00410347	1.14253	0.000223941	1.14057	-0.00272693
3.8021	-0.00575727	1.14483	7.39553e-05	1.14479	-0.000192009	1.14499	0.00428196	0.917083	-0.00410303	1.14336	0.000232472	1.1414	-0.00273612
3.80484	-0.00576274	1.14566	6.6244e-05	1.14562	-0.000183852	1.14583	0.00428257	0.917749	-0.00410349	1.1442	0.000233422	1.14223	-0.00273463
3.80759	-0.00575563	1.1465	5.69823e-05	1.14645	-0.000185871	1.14666	0.00428651	0.918415	-0.00410478	1.14503	0.000228785	1.14306	-0.00274433
3.81034	-0.00575111	1.14733	6.0114e-05	1.14729	-0.000198477	1.14749	0.00427673	0.919082	-0.0041068	1.14586	0.000227395	1.14389	-0.00274957
3.81309	-0.00575685	1.14816	6.15926e-05	1.14812	-0.000216816	1.14832	0.00427149	0.919748	-0.00410542	1.14669	0.000226307	1.14472	-0.00275092
3.81584	-0.00576602	1.149	5.48209e-05	1.14895	-0.000223957	1.14916	0.00427466	0.920414	-0.00410507	1.14752	0.000231353	1.14555	-0.00276189
3.81859	-0.00576225	1.14983	5.613e-05	1.14978	-0.00022635	1.14999	0.00428019	0.92108	-0.00410675	1.14835	0.000238473	1.14637	-0.00276345
3.82134	-0.0057649	1.15066	6.09201e-05	1.15062	-0.000232041	1.15082	0.00427409	0.921747	-0.00410677	1.14919	0.000245121	1.1472	-0.00276982
3.82409	-0.00575056	1.15149	5.91899e-05	1.15145	-0.000243282	1.15166	0.00427653	0.922413	-0.0041042	1.15002	0.00024215	1.14803	-0.00277292
3.82683	-0.00574265	1.15233	5.37684e-05	1.15228	-0.000247761	1.15249	0.00430467	0.923079	-0.00410199	1.15085	0.000245046	1.14886	-0.00277061
3.82958	-0.00574038	1.15316	4.94353e-05	1.15311	-0.000242559	1.15332	0.0043023	0.923745	-0.00410478	1.15168	0.000234637	1.14969	-0.00277932
3.83233	-0.00573682	1.15399	4.56464e-05	1.15395	-0.000249743	1.15415	0.00431958	0.924412	-0.00410793	1.15251	0.000225294	1.15052	-0.002769
3.83508	-0.00573261	1.15483	4.12055e-05	1.15478	-0.000262673	1.15498	0.00434132	0.925078	-0.00411015	1.15335	0.000225187	1.15135	-0.00276819
3.83783	-0.00572939	1.15566	3.96653e-05	1.15561	-0.000271809	1.15582	0.00436096	0.925744	-0.00411286	1.15418	0.000234679	1.15218	-0.00276816
3.84058	-0.00572931	1.15649	4.06356e-05	1.15645	-0.000269918	1.15665	0.00434671	0.92641	-0.0041168	1.15501	0.000232515	1.15301	-0.00276898
3.84333	-0.00574035	1.15732	4.37212e-05	1.15728	-0.000267642	1.15748	0.00434405	0.927077	-0.00411895	1.15584	0.000240786	1.15384	-0.00276528
3.84608	-0.00575258	1.15816	4.6858e-05	1.15811	-0.000269839	1.15831	0.00436064	0.927743	-0.00411777	1.15667	0.000252087	1.15467	-0.00275358
3.84883	-0.00575128	1.15899	4.72123e-05	1.15894	-0.000269986	1.15915	0.0043516	0.928409	-0.00411456	1.1575	0.000243582	1.1555	-0.00275511
3.85157	-0.00575607	1.15982	3.75142e-05	1.15978	-0.000266278	1.15998	0.0043683	0.929075	-0.00411038	1.15834	0.000234287	1.15633	-0.00276494
3.85432	-0.00575937	1.16066	2.74977e-05	1.16061	-0.000260373	1.16081	0.00438223	0.929742	-0.00410762	1.15917	0.000234021	1.15715	-0.00276386
3.85707	-0.00577004	1.16149	2.70716e-05	1.16144	-0.000257197	1.16165	0.00438751	0.930408	-0.00410576	1.16	0.000233597	1.15798	-0.0027547
3.85982	-0.00577933	1.16232	2.51925e-05	1.16227	-0.000256162	1.16248	0.00439996	0.931074	-0.0041052	1.16083	0.000236101	1.15881	-0.00274714
3.86257	-0.00577907	1.16315	2.24459e-05	1.16311	-0.000257019	1.16331	0.00442134	0.93174	-0.00410666	1.16166	0.000242532	1.15964	-0.00274672
3.86532	-0.00576701	1.16399	2.53517e-05	1.16394	-0.000247498	1.16414	0.00443688	0.932407	-0.00410602	1.1625	0.000240876	1.16047	-0.00273514
3.86807	-0.00576128	1.16482	2.00483e-05	1.16477	-0.00024084	1.16498	0.00443012	0.933073	-0.00410704	1.16333	0.000238754	1.1613	-0.00274165
3.87082	-0.0057632	1.16565	1.26348e-05	1.16561	-0.000241574	1.16581	0.00442717	0.933739	-0.0041099	1.16416	0.000228498	1.16213	-0.00274512
3.87357	-0.00576291	1.16649	2.0192e-05	1.16644	-0.000242498	1.16664	0.0044279	0.934406	-0.00410885	1.16499	0.000225691	1.16296	-0.00275024
3.87631	-0.00576435	1.16732	3.3371e-05	1.16727	-0.000239665	1.16747	0.00444413	0.935072	-0.00410484	1.16582	0.000234234	1.16379	-0.00274416
3.87906	-0.00576826	1.16815	3.85666e-05	1.1681	-0.000230872	1.16831	0.00447207	0.935738	-0.00410502	1.16665	0.000232175	1.16462	-0.00273699
3.88181	-0.00576613	1.16898	3.84434e-05	1.16894	-0.000218511	1.16914	0.00449863	0.936404	-0.00410858	1.16749	0.00022758	1.16545	-0.00273419
3.88456	-0.00576078	1.16982	4.33207e-05	1.16977	-0.000204626	1.16997	0.00449744	0.937071	-0.00410691	1.16832	0.000223649	1.16628	-0.0027386
3.88731	-0.00576314	1.17065	4.61136e-05	1.1706	-0.000197014	1.1708	0.00449053	0.937737	-0.00410718	1.16915	0.000226036	1.16711	-0.00274293
3.89006	-0.00576519	1.17148	4.56772e-05	1.17144	-0.00019609	1.17164	0.00450717	0.938403	-0.00410857	1.16998	0.000229278	1.16793	-0.00272815
3.89281	-0.00576765	1.17232	4.8388e-05	1.17227	-0.000195362	1.17247	0.0045032	0.939069	-0.00410972	1.17081	0.00023634	1.16876	-0.00273219
3.89556	-0.00577235	1.17315	5.39327e-05	1.1731	-0.000196133	1.1733	0.00446985	0.939736	-0.00411154	1.17165	0.000229947	1.16959	-0.00272479
3.89831	-0.00575914	1.17398	6.03245e-05	1.17393	-0.000192486	1.17413	0.00444217	0.940402	-0.00411093	1.17248	0.00023391	1.17042	-0.00271751
3.90105	-0.00575394	1.17481	6.44266e-05	1.17477	-0.000186171	1.17497	0.00441309	0.941068	-0.00411395	1.17331	0.000226753	1.17125	-0.00273034
3.9038	-0.00575493	1.17565	6.76353e-05	1.1756	-0.000175713	1.1758	0.00439248	0.941734	-0.00411406	1.17414	0.000227156	1.17208	-0.00272555
3.90655	-0.00575919	1.17648	7.00072e-05	1.17643	-0.000166963	1.17663	0.00437225	0.942401	-0.00411234	1.17497	0.000221081	1.17291	-0.00271817
3.9093	-0.00576437	1.17731	6.95041e-05	1.17727	-0.000164319	1.17746	0.00437972	0.943067	-0.00411327	1.1758	0.000226137	1.17374	-0.00272357
3.91205	-0.00576893	1.17815	6.56998e-05	1.1781	-0.000167275	1.1783	0.00437512	0.943733	-0.00411394	1.17664	0.000209684	1.17457	-0.00273082
3.9148	-0.00576998	1.17898	5.95339e-05	1.17893	-0.000169625	1.17913	0.00437593	0.944399	-0.0041152	1.17747	0.000198229	1.1754	-0.00273028
3.91755	-0.00578214	1.17981	5.42151e-05	1.17976	-0.000164258	1.17996	0.00439109	0.945066	-0.00411584	1.1783	0.000194781	1.17623	-0.00272471
3.9203	-0.00579205	1.18064	5.74084e-05	1.1806	-0.000159259	1.18079	0.00437199	0.945732	-0.00411572	1.17913	0.000200193	1.17706	-0.00271234
3.92305	-0.00579432	1.18148	5.90462e-05	1.18143	-0.000165929	1.18163	0.00438227	0.946398	-0.00411569	1.17996	0.000202166	1.17789	-0.00271933
3.92579	-0.0057885	1.18231	6.26862e-05	1.18226	-0.000174098	1.18246	0.0043778	0.947064	-0.00411581	1.1808	0.000208883	1.17871	-0.00273322
3.92854	-0.0057783	1.18314	5.82709e-05	1.1831	-0.000178369	1.18329	0.0043694	0.947731	-0.00411744	1.18163	0.000208761	1.17954	-0.00274354
3.93129	-0.00576444	1.18398	5.84044e-05	1.18393	-0.000182304	1.18413	0.00436537	0.948397	-0.0041185	1.18246	0.000203524	1.18037	-0.0027425
3.93404	-0.00575981	1.18481	5.31934e-05	1.18476	-0.000189206	1.18496	0.00436888	0.949063	-0.00412053	1.18329	0.000203307	1.1812	-0.00275018
3.93679	-0.00576055	1.18564	5.74392e-05	1.18559	-0.00019568	1.18579	0.00439046	0.949729	-0.00411959	1.18412	0.00020301	1.18203	-0.00275733
3.93954	-0.00576107	1.18647	6.17364e-05	1.18643	-0.000197204	1.18662	0.00438921	0.950396	-0.00411708	1.18495	0.00020501	1.18286	-0.00275265
3.94229	-0.00575778	1.18731	5.79475e-05	1.18726	-0.000204798	1.18745	0.00440645	0.951062	-0.00411609	1.18579	0.000202166	1.18369	-0.00274776
3.94504	-0.00575616	1.18814	4.56207e-05	1.18809	-0.000219845	1.18829	0.0044188	0.951728	-0.00411509	1.18662	0.000195402	1.18452	-0.0027408
3.94779	-0.00575911	1.18897	4.02352e-05	1.18893	-0.00022657	1.18912	0.00440145	0.952394	-0.00411561	1.18745	0.000193921	1.18535	-0.00273855
3.95053	-0.00576436	1.18981	4.39933e-05	1.18976	-0.000229281	1.18995	0.00437868	0.953061	-0.00411667	1.18828	0.000196441	1.18618	-0.00273434
3.95328	-0.00577016	1.19064	5.04005e-05	1.19059	-0.000237744	1.19078	0.0043876	0.953727	-0.00411494	1.18911	0.000202007	1.18701	-0.00272397
3.95603	-0.00577109	1.19147	5.15813e-05	1.19142	-0.000235522	1.19162	0.00439827	0.954393	-0.00411337	1.18995	0.000195338	1.18784	-0.0027164
3.95878	-0.00576291	1.1923	5.32499e-05	1.19226	-0.000231098	1.19245	0.00438424	0.955059	-0.00411048	1.19078	0.000191003	1.18867	-0.00272342
3.96153	-0.00576119	1.19314	5.19715e-05	1.19309	-0.000222317	1.19328	0.00438862	0.955726	-0.00410932	1.19161	0.000188732	1.1895	-0.00272527
3.96428	-0.00576098	1.19397	4.39111e-05	1.19392	-0.000215629	1.19412	0.00439792	0.956392	-0.00411309	1.19244	0.000188541	1.19033	-0.00272424
3.96703	-0.00575366	1.1948	3.80943e-05	1.19476	-0.000223725	1.19495	0.00440396	0.957058	-0.00411475	1.19327	0.000185485	1.19115	-0.00272977
3.96978	-0.00574783	1.19564	3.49163e-05	1.19559	-0.000222183	1.19578	0.00441797	0.957725	-0.00411406	1.1941	0.000191263	1.19198	-0.00273295
3.97253	-0.0057439	1.19647	3.11069e-05	1.19642	-0.000219674	1.19661	0.00441108	0.958391	-0.0041087	1.19494	0.000191062	1.19281	-0.0027436
3.97527	-0.0057339	1.1973	3.3484e-05	1.19725	-0.00021785	1.19745	0.00440424	0.959057	-0.00410884	1.19577	0.000188441	1.19364	-0.00275162
3.97802	-0.00573817	1.19813	3.89003e-05	1.19809	-0.000226313	1.19828	0.00439286	0.959723	-0.00410645	1.1966	0.000184541	1.19447	-0.00272973
3.98077	-0.00574289	1.19897	4.20834e-05	1.19892	-0.000228602	1.19911	0.00441643	0.96039	-0.00410243	1.19743	0.000200702	1.1953	-0.00272679
3.98352	-0.00574798	1.1998	3.87514e-05	1.19975	-0.00022709	1.19994	0.0044241	0.961056	-0.00410026	1.19826	0.00020613	1.19613	-0.00271743
3.98627	-0.00574984	1.20063	3.45518e-05	1.20059	-0.000231013	1.20078	0.00441861	0.961722	-0.00410075	1.1991	0.000207912	1.19696	-0.00272408
3.98902	-0.00574802	1.20147	3.32889e-05	1.20142	-0.000239702	1.20161	0.00443844	0.962388	-0.004102	1.19993	0.000204633	1.19779	-0.00272507
3.99177	-0.00575563	1.2023	3.02033e-05	1.20225	-0.000238313	1.20244	0.00443115	0.963055	-0.00410028	1.20076	0.000199948	1.19862	-0.00271896
3.99452	-0.00577039	1.20313	2.44327e-05	1.20308	-0.000236098	1.20327	0.00442603	0.963721	-0.00410011	1.20159	0.000199015	1.19945	-0.00272302
3.99726	-0.00577362	1.20396	2.66609e-05	1.20392	-0.000232016	1.20411	0.00444737	0.964387	-0.00410054	1.20242	0.000197683	1.20028	-0.0027236
4.00001	-0.00577529	1.2048	2.98491e-05	1.20475	-0.000228589	1.20494	0.00443699	0.965053	-0.00409592	1.20325	0.000191863	1.20111	-0.00273418
4.00276	-0.00577832	1.20563	2.76158e-05	1.20558	-0.000229832	1.20577	0.00443375	0.96572	-0.00409105	1.20409	0.000193141	1.20193	-0.00273394
4.00551	-0.00578017	1.20646	2.40323e-05	1.20642	-0.000228859	1.2066	0.00441263	0.966386	-0.00408729	1.20492	0.00019564	1.20276	-0.00272043
4.00826	-0.00578287	1.2073	2.49821e-05	1.20725	-0.000226974	1.20744	0.00442661	0.967052	-0.00408489	1.20575	0.000199476	1.20359	-0.002722
4.01101	-0.00577347	1.20813	2.19017e-05	1.20808	-0.000232597	1.20827	0.00441504	0.967718	-0.0040864	1.20658	0.000206724	1.20442	-0.00271343
4.01376	-0.00577261	1.20896	2.73386e-05	1.20891	-0.000228338	1.2091	0.00440943	0.968385	-0.00408533	1.20741	0.000208363	1.20525	-0.0027117
4.01651	-0.00576742	1.20979	2.37191e-05	1.20975	-0.000222042	1.20993	0.00439702	0.969051	-0.004083	1.20825	0.000207711	1.20608	-0.00271717
4.01926	-0.00575656	1.21063	1.41031e-05	1.21058	-0.000222397	1.21077	0.00440926	0.969717	-0.00407954	1.20908	0.00020779	1.20691	-0.00271196
4.022	-0.00575068	1.21146	2.72102e-06	1.21141	-0.000216553	1.2116	0.00440369	0.970383	-0.00407901	1.20991	0.000207276	1.20774	-0.002711
4.02475	-0.00573688	1.21229	-1.87904e-06	1.21225	-0.000211015	1.21243	0.00440842	0.97105	-0.00407718	1.21074	0.000212528	1.20857	-0.00268796
4.0275	-0.00572883	1.21313	3.54246e-07	1.21308	-0.000208647	1.21327	0.00441855	0.971716	-0.00407613	1.21157	0.000215467	1.2094	-0.00270705
4.03025	-0.00572921	1.21396	6.54072e-06	1.21391	-0.000203507	1.2141	0.00440385	0.972382	-0.00407503	1.2124	0.00021265	1.21023	-0.00272119
4.033	-0.00572678	1.21479	9.53898e-06	1.21474	-0.000203482	1.21493	0.00440257	0.973048	-0.00407049	1.21324	0.000210003	1.21106	-0.00272248
4.03575	-0.00572228	1.21562	1.26861e-05	1.21558	-0.000199107	1.21576	0.00439657	0.973715	-0.00406641	1.21407	0.000206596	1.21189	-0.00273084
4.0385	-0.00573269	1.21646	1.52634e-05	1.21641	-0.000202662	1.2166	0.00439639	0.974381	-0.00406534	1.2149	0.00020692	1.21271	-0.00273204
4.04125	-0.00573536	1.21729	1.55355e-05	1.21724	-0.000213114	1.21743	0.00441171	0.975047	-0.00406657	1.21573	0.000208305	1.21354	-0.002735
4.04399	-0.00574156	1.21812	1.78099e-05	1.21807	-0.000220145	1.21826	0.00440946	0.975713	-0.00406768	1.21656	0.000207647	1.21437	-0.00273762
4.04674	-0.00574988	1.21896	1.98172e-05	1.21891	-0.000217354	1.21909	0.00442143	0.97638	-0.00407047	1.21739	0.000209546	1.2152	-0.00274285
4.04949	-0.00575652	1.21979	1.96478e-05	1.21974	-0.000217985	1.21992	0.00438938	0.977046	-0.00407378	1.21823	0.000209233	1.21603	-0.00272953
4.05224	-0.00575895	1.22062	2.45251e-05	1.22057	-0.000217391	1.22076	0.00438086	0.977712	-0.00407624	1.21906	0.000208814	1.21686	-0.00272896
4.05499	-0.00576385	1.22145	2.43044e-05	1.22141	-0.000215023	1.22159	0.00437557	0.978378	-0.0040748	1.21989	0.000205737	1.21769	-0.00273369
4.05774	-0.00576049	1.22229	2.66968e-05	1.22224	-0.000219557	1.22242	0.00437125	0.979045	-0.00407206	1.22072	0.000209504	1.21852	-0.00272917
4.06049	-0.00574736	1.22312	2.66403e-05	1.22307	-0.000216161	1.22325	0.00436605	0.979711	-0.00407117	1.22155	0.000213022	1.21935	-0.00273217
4.06324	-0.00573914	1.22395	2.58702e-05	1.2239	-0.000208072	1.22409	0.00438552	0.980377	-0.00406782	1.22239	0.000211053	1.22018	-0.00273113
4.06599	-0.00573735	1.22479	3.10504e-05	1.22474	-0.000203262	1.22492	0.00438219	0.981044	-0.00406544	1.22322	0.000208024	1.22101	-0.00273629
4.06874	-0.0057338	1.22562	3.23442e-05	1.22557	-0.000197436	1.22575	0.00438934	0.98171	-0.00406636	1.22405	0.000216189	1.22184	-0.00274234
4.07148	-0.00574069	1.22645	3.27703e-05	1.2264	-0.00019319	1.22659	0.00436448	0.982376	-0.00406693	1.22488	0.000227087	1.22267	-0.00274518
4.07423	-0.00574075	1.22728	3.12609e-05	1.22724	-0.000197712	1.22742	0.00437127	0.983042	-0.00406625	1.22571	0.000240192	1.22349	-0.00275632
4.07698	-0.00574257	1.22812	3.55838e-05	1.22807	-0.000208114	1.22825	0.00437115	0.983709	-0.00406457	1.22654	0.000241221	1.22432	-0.00276014
4.07973	-0.00574698	1.22895	4.04251e-05	1.2289	-0.000206389	1.22908	0.00437813	0.984375	-0.00406384	1.22738	0.000239582	1.22515	-0.00277771
4.08248	-0.00575136	1.22978	4.19859e-05	1.22973	-0.000209926	1.22992	0.0043657	0.985041	-0.00406871	1.22821	0.000244558	1.22598	-0.00277597
4.08523	-0.00575134	1.23062	5.14068e-05	1.23057	-0.000213524	1.23075	0.00437134	0.985707	-0.00407039	1.22904	0.000237879	1.22681	-0.00276764
4.08798	-0.0057477	1.23145	5.38557e-05	1.2314	-0.000215402	1.23158	0.00433658	0.986374	-0.004069	1.22987	0.000242728	1.22764	-0.00278119
4.09072	-0.0057541	1.23228	5.42202e-05	1.23223	-0.00021334	1.23241	0.00434426	0.98704	-0.00407132	1.2307	0.000237454	1.22847	-0.00277957
4.09347	-0.00575435	1.23311	5.58374e-05	1.23307	-0.000214276	1.23325	0.0043472	0.987706	-0.0040757	1.23154	0.000237491	1.2293	-0.00278938
4.09622	-0.00575004	1.23395	5.66896e-05	1.2339	-0.000219759	1.23408	0.00433733	0.988372	-0.00407974	1.23237	0.000239306	1.23013	-0.00279186
4.09897	-0.0057482	1.23478	5.65818e-05	1.23473	-0.000225303	1.23491	0.00434174	0.989039	-0.00408145	1.2332	0.000238096	1.23096	-0.00279524
4.10172	-0.00575014	1.23561	5.80964e-05	1.23556	-0.000231881	1.23574	0.00434674	0.989705	-0.00408102	1.23403	0.000248171	1.23179	-0.00279439
4.10447	-0.00574172	1.23645	4.80799e-05	1.2364	-0.000243961	1.23658	0.00435188	0.990371	-0.00408103	1.23486	0.000249349	1.23262	-0.00280392
4.10722	-0.00573489	1.23728	4.57029e-05	1.23723	-0.000249835	1.23741	0.00435867	0.991037	-0.00408064	1.23569	0.000250792	1.23345	-0.00280889
4.10997	-0.00573041	1.23811	4.63446e-05	1.23806	-0.000252295	1.23824	0.00435467	0.991704	-0.00408135	1.23653	0.000251774	1.23428	-0.00281364
4.11272	-0.00572611	1.23894	4.32848e-05	1.2389	-0.00025511	1.23907	0.00438083	0.99237	-0.00408147	1.23736	0.000250957	1.2351	-0.00282283
4.11547	-0.00571924	1.23978	3.00442e-05	1.23973	-0.00025224	1.23991	0.00439109	0.993036	-0.00407933	1.23819	0.00025682	1.23593	-0.00283729
4.11821	-0.00571207	1.24061	3.33248e-05	1.24056	-0.000243122	1.24074	0.00439984	0.993702	-0.00407794	1.23902	0.000253413	1.23676	-0.00283117
4.12096	-0.00571506	1.24144	3.63282e-05	1.24139	-0.000239182	1.24157	0.00439204	0.994369	-0.00407787	1.23985	0.000243333	1.23759	-0.00283275
4.12371	-0.00571538	1.24228	4.42294e-05	1.24223	-0.000245717	1.2424	0.00439208	0.995035	-0.00407981	1.24069	0.000240706	1.23842	-0.002829
4.12646	-0.00571327	1.24311	4.05432e-05	1.24306	-0.00025276	1.24324	0.00436917	0.995701	-0.00408182	1.24152	0.000240542	1.23925	-0.00281462
4.12921	-0.0057129	1.24394	3.3063e-05	1.24389	-0.000257968	1.24407	0.0043581	0.996367	-0.00408377	1.24235	0.000238876	1.24008	-0.00280074
4.13196	-0.00571903	1.24477	4.03379e-05	1.24472	-0.000264754	1.2449	0.00433977	0.997034	-0.00408615	1.24318	0.000238998	1.24091	-0.00279223
4.13471	-0.00572571	1.24561	4.44451e-05	1.24556	-0.000268603	1.24574	0.00434386	0.9977	-0.00408681	1.24401	0.000242664	1.24174	-0.00279429
4.13746	-0.00572813	1.24644	4.20475e-05	1.24639	-0.000267324	1.24657	0.00432236	0.998366	-0.00408604	1.24484	0.000247949	1.24257	-0.00279981
4.1402	-0.0057275	1.24727	4.90297e-05	1.24722	-0.000269949	1.2474	0.00434565	0.999032	-0.00408419	1.24568	0.000244473	1.2434	-0.00280102
4.14295	-0.00572403	1.24811	5.39122e-05	1.24806	-0.000271681	1.24823	0.0043434	0.999699	-0.00408602	1.24651	0.00023938	1.24423	-0.00279145
4.1457	-0.00572418	1.24894	5.29264e-05	1.24889	-0.000263738	1.24907	0.0043447	1.00036	-0.00408948	1.24734	0.000236467	1.24506	-0.00278607
4.14845	-0.00574942	1.24977	5.20844e-05	1.24972	-0.00026711	1.2499	0.00430779	1.00103	-0.00409069	1.24817	0.000227357	1.24588	-0.00278954
4.1512	-0.00575532	1.2506	5.09806e-05	1.25055	-0.000260776	1.25073	0.00432105	1.0017	-0.00408691	1.249	0.000225633	1.24671	-0.00279578
4.15395	-0.00575859	1.25144	4.97228e-05	1.25139	-0.000249713	1.25156	0.00432081	1.00236	-0.00408632	1.24984	0.000236244	1.24754	-0.00278475
4.1567	-0.00576425	1.25227	5.00873e-05	1.25222	-0.00024568	1.25239	0.00435035	1.00303	-0.00409036	1.25067	0.00023547	1.24837	-0.00278684
4.15945	-0.0057656	1.2531	5.2069e-05	1.25305	-0.00025585	1.25323	0.00434971	1.0037	-0.00409186	1.2515	0.000234425	1.2492	-0.00278668
4.1622	-0.00575607	1.25394	5.05494e-05	1.25388	-0.000258163	1.25406	0.00432783	1.00436	-0.00408991	1.25233	0.000226089	1.25003	-0.00278761
4.16495	-0.00575982	1.25477	4.5785e-05	1.25472	-0.000255954	1.25489	0.00431666	1.00503	-0.00408531	1.25316	0.000222535	1.25086	-0.00278115
4.16769	-0.00575092	1.2556	4.13236e-05	1.25555	-0.000250998	1.25573	0.00431316	1.0057	-0.00408303	1.25399	0.000223585	1.25169	-0.0027847
4.17044	-0.00575077	1.25643	4.91581e-05	1.25638	-0.000255147	1.25656	0.00429083	1.00636	-0.00407872	1.25483	0.000218561	1.25252	-0.00279159
4.17319	-0.00574773	1.25727	6.19931e-05	1.25722	-0.000238258	1.25739	0.00429589	1.00703	-0.00407873	1.25566	0.000215457	1.25335	-0.0028005
4.17594	-0.0057396	1.2581	6.5207e-05	1.25805	-0.000228914	1.25822	0.00428222	1.00769	-0.00407892	1.25649	0.000214274	1.25418	-0.00280127
4.17869	-0.00573548	1.25893	6.92936e-05	1.25888	-0.000220836	1.25906	0.00426322	1.00836	-0.0040803	1.25732	0.000211345	1.25501	-0.00279646
4.18144	-0.00574189	1.25977	7.14653e-05	1.25971	-0.000213261	1.25989	0.00425424	1.00903	-0.00407938	1.25815	0.000213181	1.25584	-0.00281247
4.18419	-0.00574391	1.2606	7.53261e-05	1.26055	-0.000219331	1.26072	0.0042518	1.00969	-0.0040833	1.25899	0.00021047	1.25666	-0.00282382
4.18694	-0.00574498	1.26143	7.35086e-05	1.26138	-0.000232469	1.26155	0.00425458	1.01036	-0.00408504	1.25982	0.000208384	1.25749	-0.00282931
4.18968	-0.00574147	1.26226	6.89753e-05	1.26221	-0.000240968	1.26239	0.00426928	1.01103	-0.00408619	1.26065	0.000210374	1.25832	-0.00283297
4.19243	-0.00573558	1.2631	6.28248e-05	1.26305	-0.000240754	1.26322	0.0042602	1.01169	-0.00408398	1.26148	0.00021873	1.25915	-0.00282248
4.19518	-0.0057365	1.26393	6.56074e-05	1.26388	-0.00022422	1.26405	0.00427097	1.01236	-0.00408291	1.26231	0.000220847	1.25998	-0.00283682
4.19793	-0.00573282	1.26476	7.03256e-05	1.26471	-0.000219778	1.26488	0.00428926	1.01302	-0.00408055	1.26314	0.000217903	1.26081	-0.00286236
4.20068	-0.00573436	1.2656	6.04323e-05	1.26554	-0.00021766	1.26572	0.00430352	1.01369	-0.0040806	1.26398	0.000216932	1.26164	-0.00286764
4.20343	-0.0057348	1.26643	5.13862e-05	1.26638	-0.000212416	1.26655	0.00427295	1.01436	-0.00408049	1.26481	0.000211143	1.26247	-0.00286587
4.20618	-0.00573313	1.26726	5.09652e-05	1.26721	-0.000213732	1.26738	0.00429684	1.01502	-0.00408205	1.26564	0.00020214	1.2633	-0.00287455
4.20893	-0.00573313	1.26809	4.41832e-05	1.26804	-0.000217195	1.26821	0.00429852	1.01569	-0.00408494	1.26647	0.000190807	1.26413	-0.00288253
4.21167	-0.00574364	1.26893	4.0995e-05	1.26888	-0.000214381	1.26905	0.00430847	1.01635	-0.00408858	1.2673	0.000182907	1.26496	-0.00288588
4.21442	-0.00574558	1.26976	4.30178e-05	1.26971	-0.000213304	1.26988	0.00429665	1.01702	-0.00409041	1.26814	0.000183172	1.26579	-0.0028989
4.21717	-0.00574307	1.27059	4.60212e-05	1.27054	-0.000213793	1.27071	0.00432541	1.01769	-0.00409157	1.26897	0.000187247	1.26662	-0.00289148
4.21992	-0.00573927	1.27143	4.38444e-05	1.27137	-0.000219043	1.27154	0.0043052	1.01835	-0.00409398	1.2698	0.000188589	1.26744	-0.00289374
4.22267	-0.00573863	1.27226	3.80173e-05	1.27221	-0.000226509	1.27238	0.00431541	1.01902	-0.00409604	1.27063	0.000186207	1.26827	-0.00289616
4.22542	-0.00574494	1.27309	4.06202e-05	1.27304	-0.000234354	1.27321	0.00430131	1.01969	-0.00409433	1.27146	0.000192908	1.2691	-0.00288734
4.22817	-0.00575413	1.27392	3.83407e-05	1.27387	-0.00023961	1.27404	0.00428726	1.02035	-0.00409272	1.27229	0.000195571	1.26993	-0.00288797
4.23092	-0.00574977	1.27476	3.9501e-05	1.27471	-0.000248042	1.27487	0.00427178	1.02102	-0.00409136	1.27313	0.000196988	1.27076	-0.00290672
4.23367	-0.00574353	1.27559	4.09591e-05	1.27554	-0.000253311	1.27571	0.00427003	1.02168	-0.00409284	1.27396	0.000206947	1.27159	-0.00292028
4.23642	-0.00574265	1.27642	3.29295e-05	1.27637	-0.000254627	1.27654	0.00425639	1.02235	-0.00409322	1.27479	0.000207472	1.27242	-0.00291136
4.23916	-0.00574974	1.27726	2.28309e-05	1.2772	-0.000249548	1.27737	0.00426934	1.02302	-0.00409756	1.27562	0.000207116	1.27325	-0.00292119
4.24191	-0.005761	1.27809	1.57511e-05	1.27804	-0.000250086	1.27821	0.00426246	1.02368	-0.0041019	1.27645	0.000202384	1.27408	-0.00292961
4.24466	-0.00575523	1.27892	1.14591e-05	1.27887	-0.000244365	1.27904	0.00427475	1.02435	-0.00410718	1.27729	0.000201429	1.27491	-0.00294529
4.24741	-0.00574967	1.27975	1.13513e-05	1.2797	-0.000244634	1.27987	0.00429116	1.02502	-0.00410882	1.27812	0.00020319	1.27574	-0.0029434
4.25016	-0.00574935	1.28059	1.26553e-05	1.28054	-0.00024363	1.2807	0.00428955	1.02568	-0.00410934	1.27895	0.000206878	1.27657	-0.00293668
4.25291	-0.00575023	1.28142	8.95883e-06	1.28137	-0.0002354	1.28154	0.00427408	1.02635	-0.00410889	1.27978	0.000205599	1.2774	-0.00293151
4.25566	-0.00574942	1.28225	3.87617e-06	1.2822	-0.000225762	1.28237	0.00427772	1.02702	-0.00411057	1.28061	0.000204899	1.27822	-0.00292874
4.25841	-0.00575313	1.28309	6.71527e-06	1.28303	-0.000217318	1.2832	0.00427868	1.02768	-0.00411147	1.28144	0.000212263	1.27906	-0.0029129
4.26115	-0.00574262	1.28392	1.23216e-05	1.28387	-0.00021886	1.28403	0.00428297	1.02835	-0.00411486	1.28228	0.000207138	1.27988	-0.00290437
4.2639	-0.00573184	1.28475	8.74834e-06	1.2847	-0.000226423	1.28486	0.00428472	1.02901	-0.00411548	1.28311	0.000203509	1.28071	-0.00290716
4.26665	-0.00573135	1.28558	5.83223e-06	1.28553	-0.000227182	1.2857	0.00428157	1.02968	-0.00411612	1.28394	0.000209414	1.28154	-0.00291039
4.2694	-0.00573721	1.28642	7.13113e-06	1.28636	-0.000223694	1.28653	0.00427955	1.03035	-0.00411543	1.28477	0.00021031	1.28237	-0.00290397
4.27215	-0.00573867	1.28725	1.35743e-05	1.2872	-0.000224795	1.28736	0.00429821	1.03101	-0.00411541	1.2856	0.000207414	1.2832	-0.00290161
4.2749	-0.00574507	1.28808	5.62687e-06	1.28803	-0.000225456	1.2882	0.00429291	1.03168	-0.00411654	1.28643	0.000204437	1.28403	-0.002894
4.27765	-0.00574725	1.28892	9.43116e-06	1.28886	-0.000221173	1.28903	0.00427518	1.03235	-0.00411746	1.28727	0.000208278	1.28486	-0.00287789
4.2804	-0.00574873	1.28975	1.25372e-05	1.2897	-0.000226698	1.28986	0.00426062	1.03301	-0.00411581	1.2881	0.000213764	1.28569	-0.00288658
4.28315	-0.00575622	1.29058	1.61105e-05	1.29053	-0.000228797	1.29069	0.00425565	1.03368	-0.00411373	1.28893	0.000218274	1.28652	-0.00289079
4.28589	-0.00576132	1.29141	2.20403e-05	1.29136	-0.000222446	1.29153	0.004247	1.03434	-0.00411229	1.28976	0.000224837	1.28735	-0.00287784
4.28864	-0.00574831	1.29225	2.23996e-05	1.29219	-0.000218976	1.29236	0.0042558	1.03501	-0.00410963	1.29059	0.000229565	1.28818	-0.00285473
4.29139	-0.00575507	1.29308	2.71281e-05	1.29303	-0.000220806	1.29319	0.00426784	1.03568	-0.00410805	1.29143	0.000232424	1.28901	-0.0028629
4.29414	-0.00575478	1.29391	1.99405e-05	1.29386	-0.00021621	1.29402	0.00428513	1.03634	-0.00410702	1.29226	0.000223177	1.28984	-0.00285471
4.29689	-0.00575553	1.29475	2.0613e-05	1.29469	-0.000215243	1.29486	0.00430102	1.03701	-0.0041074	1.29309	0.000227591	1.29066	-0.00285804
4.29964	-0.00575353	1.29558	2.39553e-05	1.29553	-0.000213322	1.29569	0.00433516	1.03767	-0.00410812	1.29392	0.000229257	1.29149	-0.00283696
4.30239	-0.00574741	1.29641	2.58343e-05	1.29636	-0.000213212	1.29652	0.00435171	1.03834	-0.00410881	1.29475	0.000217378	1.29232	-0.00283618
4.30514	-0.00574166	1.29724	3.68416e-05	1.29719	-0.000212257	1.29735	0.00436155	1.03901	-0.00410997	1.29558	0.000219861	1.29315	-0.00284069
4.30788	-0.00573771	1.29808	4.6052e-05	1.29802	-0.000210305	1.29819	0.00438321	1.03967	-0.00410767	1.29642	0.000224885	1.29398	-0.0028322
4.31063	-0.0057319	1.29891	4.89476e-05	1.29886	-0.000211137	1.29902	0.00439353	1.04034	-0.00410427	1.29725	0.000236106	1.29481	-0.0028173
4.31338	-0.0057289	1.29974	5.27467e-05	1.29969	-0.000213108	1.29985	0.00438491	1.04101	-0.00410049	1.29808	0.000242463	1.29564	-0.00279921
4.31613	-0.00572575	1.30058	4.6935e-05	1.30052	-0.000211768	1.30068	0.00437926	1.04167	-0.00409835	1.29891	0.000239847	1.29647	-0.00281088
4.31888	-0.00571848	1.30141	4.69196e-05	1.30136	-0.000217966	1.30152	0.00437571	1.04234	-0.0040965	1.29974	0.00024364	1.2973	-0.00281517
4.32163	-0.00571984	1.30224	5.15094e-05	1.30219	-0.000219276	1.30235	0.00438398	1.043	-0.00409356	1.30058	0.000243704	1.29813	-0.00283103
4.32438	-0.00572187	1.30307	5.73314e-05	1.30302	-0.000221858	1.30318	0.00437786	1.04367	-0.00409048	1.30141	0.000242823	1.29896	-0.00283986
4.32713	-0.00572572	1.30391	5.93183e-05	1.30385	-0.000233607	1.30401	0.00436735	1.04434	-0.00408923	1.30224	0.000245068	1.29979	-0.00283113
4.32988	-0.00572845	1.30474	6.1798e-05	1.30469	-0.000227335	1.30485	0.00437799	1.045	-0.00408808	1.30307	0.000253636	1.30062	-0.00283147
4.33262	-0.00572934	1.30557	6.92731e-05	1.30552	-0.000223284	1.30568	0.00436536	1.04567	-0.00409077	1.3039	0.000253557	1.30144	-0.00282576
4.33537	-0.00572919	1.30641	7.01869e-05	1.30635	-0.000230089	1.30651	0.00437635	1.04634	-0.00409104	1.30473	0.000245704	1.30227	-0.00282543
4.33812	-0.00572246	1.30724	7.26923e-05	1.30719	-0.00023805	1.30734	0.00437879	1.047	-0.00409066	1.30557	0.000250023	1.3031	-0.00284032
4.34087	-0.00571779	1.30807	7.15885e-05	1.30802	-0.000252772	1.30818	0.00436998	1.04767	-0.00409271	1.3064	0.000258698	1.30393	-0.00283391
4.34362	-0.00571627	1.3089	7.80676e-05	1.30885	-0.000253464	1.30901	0.00436491	1.04834	-0.00409106	1.30723	0.000264295	1.30476	-0.00282779
4.34637	-0.00572117	1.30974	7.92279e-05	1.30968	-0.000251065	1.30984	0.00435012	1.049	-0.00408642	1.30806	0.000263929	1.30559	-0.00282176
4.34912	-0.00572981	1.31057	7.50694e-05	1.31052	-0.000245283	1.31068	0.00435278	1.04967	-0.00408463	1.30889	0.000261271	1.30642	-0.00282443
4.35187	-0.00573364	1.3114	7.08954e-05	1.31135	-0.000238833	1.31151	0.00436422	1.05033	-0.00408204	1.30973	0.000253302	1.30725	-0.00283346
4.35461	-0.0057388	1.31224	6.10227e-05	1.31218	-0.000244144	1.31234	0.00437401	1.051	-0.00407942	1.31056	0.000250405	1.30808	-0.00284098
4.35736	-0.00573549	1.31307	5.84711e-05	1.31302	-0.000246482	1.31317	0.00436844	1.05167	-0.00408036	1.31139	0.000249084	1.30891	-0.00284466
4.36011	-0.00573909	1.3139	5.37222e-05	1.31385	-0.000237762	1.31401	0.00434347	1.05233	-0.00408361	1.31222	0.000251042	1.30974	-0.00283629
4.36286	-0.00574743	1.31473	5.39584e-05	1.31468	-0.000241997	1.31484	0.00434876	1.053	-0.00408612	1.31305	0.000251923	1.31057	-0.00282364
4.36561	-0.00575147	1.31557	5.78602e-05	1.31551	-0.000237413	1.31567	0.004359	1.05367	-0.00408654	1.31388	0.000249302	1.3114	-0.00281505
4.36836	-0.00574439	1.3164	5.77267e-05	1.31635	-0.000235314	1.3165	0.00434543	1.05433	-0.00408484	1.31472	0.000251397	1.31222	-0.00283331
4.37111	-0.00574154	1.31723	5.17559e-05	1.31718	-0.000230223	1.31733	0.00434477	1.055	-0.00408262	1.31555	0.000252909	1.31305	-0.00281848
4.37386	-0.00572719	1.31807	4.35312e-05	1.31801	-0.000232206	1.31817	0.00434648	1.05566	-0.00408073	1.31638	0.000256703	1.31388	-0.00282834
4.37661	-0.00572443	1.3189	3.73037e-05	1.31885	-0.000238735	1.319	0.00433616	1.05633	-0.00408026	1.31721	0.000257287	1.31471	-0.00281882
4.37936	-0.00573817	1.31973	2.88531e-05	1.31968	-0.000239494	1.31983	0.00434315	1.057	-0.00408047	1.31804	0.000255239	1.31554	-0.00280141
4.3821	-0.00575548	1.32056	2.03717e-05	1.32051	-0.000240773	1.32067	0.00435555	1.05766	-0.00408146	1.31888	0.00025005	1.31637	-0.00280691
4.38485	-0.00575964	1.3214	2.13369e-05	1.32134	-0.000248819	1.3215	0.00434578	1.05833	-0.00408381	1.31971	0.000249615	1.3172	-0.00282635
4.3876	-0.00575904	1.32223	2.65633e-05	1.32218	-0.000243	1.32233	0.00432726	1.059	-0.00408805	1.32054	0.000248055	1.31803	-0.00283716
4.39035	-0.00576027	1.32306	2.8083e-05	1.32301	-0.000243716	1.32316	0.00433589	1.05966	-0.00408769	1.32137	0.000254708	1.31886	-0.00282863
4.3931	-0.00576339	1.3239	3.02085e-05	1.32384	-0.000247357	1.324	0.00434375	1.06033	-0.00409032	1.3222	0.000269484	1.31969	-0.00282421
4.39585	-0.00576372	1.32473	2.76774e-05	1.32468	-0.000246421	1.32483	0.00432853	1.06099	-0.00408798	1.32303	0.000271421	1.32052	-0.00283474
4.3986	-0.00575416	1.32556	2.37037e-05	1.32551	-0.000248471	1.32566	0.00433522	1.06166	-0.00408681	1.32387	0.000269102	1.32135	-0.00284503
4.40135	-0.00574076	1.32639	2.30671e-05	1.32634	-0.000248942	1.32649	0.00435172	1.06233	-0.00408464	1.3247	0.0002675	1.32218	-0.00285591
4.40409	-0.00573027	1.32723	3.25239e-05	1.32717	-0.000238301	1.32733	0.00436206	1.06299	-0.00408207	1.32553	0.000267633	1.323	-0.00285425
4.40684	-0.00572337	1.32806	3.40128e-05	1.32801	-0.000229379	1.32816	0.0043707	1.06366	-0.00408401	1.32636	0.000261223	1.32383	-0.00288195
4.40959	-0.00572343	1.32889	2.93922e-05	1.32884	-0.000220702	1.32899	0.00437692	1.06433	-0.00408331	1.32719	0.000255955	1.32466	-0.0028827
4.41234	-0.00572755	1.32973	2.51207e-05	1.32967	-0.000224661	1.32982	0.00440633	1.06499	-0.00408174	1.32803	0.000257249	1.32549	-0.00289767
4.41509	-0.00572039	1.33056	2.29747e-05	1.33051	-0.000227145	1.33066	0.0044236	1.06566	-0.00408714	1.32886	0.000258475	1.32632	-0.0029059
4.41784	-0.00572531	1.33139	2.05719e-05	1.33134	-0.000221222	1.33149	0.00443545	1.06632	-0.00408973	1.32969	0.000259892	1.32715	-0.00292637
4.42059	-0.0057285	1.33222	1.64134e-05	1.33217	-0.00021427	1.33232	0.0044118	1.06699	-0.00409051	1.33052	0.000265425	1.32798	-0.00295232
4.42334	-0.00572876	1.33306	1.60643e-05	1.333	-0.000202944	1.33315	0.00440332	1.06766	-0.00409197	1.33135	0.000262067	1.32881	-0.00295592
4.42608	-0.00572924	1.33389	1.56741e-05	1.33384	-0.00020448	1.33399	0.00441128	1.06832	-0.00409033	1.33218	0.000256172	1.32964	-0.00294276
4.42883	-0.00573389	1.33472	2.29079e-05	1.33467	-0.000211951	1.33482	0.00442954	1.06899	-0.0040882	1.33302	0.000250734	1.33047	-0.00294488
4.43158	-0.0057391	1.33556	2.8581e-05	1.3355	-0.000207466	1.33565	0.00440818	1.06966	-0.00408736	1.33385	0.000248755	1.3313	-0.00297235
4.43433	-0.00573796	1.33639	3.05319e-05	1.33633	-0.000201322	1.33648	0.00439922	1.07032	-0.00408167	1.33468	0.000247439	1.33213	-0.00297774
4.43708	-0.00574325	1.33722	3.29192e-05	1.33717	-0.000200661	1.33732	0.00441615	1.07099	-0.00408205	1.33551	0.000246479	1.33296	-0.00296948
4.43983	-0.00574879	1.33805	3.30938e-05	1.338	-0.000201493	1.33815	0.0043947	1.07165	-0.0040863	1.33634	0.000256422	1.33378	-0.00297213
4.44258	-0.00574948	1.33889	3.66516e-05	1.33883	-0.000202124	1.33898	0.00438291	1.07232	-0.00408958	1.33718	0.000257111	1.33462	-0.00298081
4.44533	-0.00574432	1.33972	3.65541e-05	1.33967	-0.000207362	1.33981	0.00436514	1.07299	-0.00409	1.33801	0.000260406	1.33544	-0.00297802
4.44808	-0.00573412	1.34055	3.89979e-05	1.3405	-0.000215788	1.34065	0.00434632	1.07365	-0.00409117	1.33884	0.000262263	1.33627	-0.00295517
4.45083	-0.00573731	1.34139	4.66886e-05	1.34133	-0.000218945	1.34148	0.00433996	1.07432	-0.00408924	1.33967	0.000264454	1.3371	-0.00294191
4.45357	-0.00573618	1.34222	5.24182e-05	1.34216	-0.000219233	1.34231	0.00435712	1.07499	-0.0040879	1.3405	0.000268964	1.33793	-0.00295117
4.45632	-0.00573513	1.34305	4.84855e-05	1.343	-0.000220977	1.34315	0.00437987	1.07565	-0.00408312	1.34133	0.000265664	1.33876	-0.00294586
4.45907	-0.00573538	1.34388	4.59544e-05	1.34383	-0.000219973	1.34398	0.00439358	1.07632	-0.00408167	1.34217	0.000254554	1.33959	-0.00294083
4.46182	-0.00572966	1.34472	3.5019e-05	1.34466	-0.000213157	1.34481	0.0043906	1.07699	-0.00408114	1.343	0.000241014	1.34042	-0.00292109
4.46457	-0.00573689	1.34555	3.24264e-05	1.3455	-0.000212918	1.34564	0.00440406	1.07765	-0.00408529	1.34383	0.000237518	1.34125	-0.00291771
4.46732	-0.00574438	1.34638	3.09324e-05	1.34633	-0.000214283	1.34648	0.00439661	1.07832	-0.00408902	1.34466	0.000236483	1.34208	-0.00290459
4.47007	-0.0057451	1.34722	3.161e-05	1.34716	-0.000217972	1.34731	0.00439406	1.07898	-0.00408953	1.34549	0.000239725	1.34291	-0.00288908
4.47282	-0.00574421	1.34805	2.36934e-05	1.34799	-0.000221479	1.34814	0.00437998	1.07965	-0.00409099	1.34632	0.000240107	1.34374	-0.00286959
4.47556	-0.00575034	1.34888	2.3026e-05	1.34883	-0.000222972	1.34897	0.00435828	1.08032	-0.00409152	1.34716	0.000241842	1.34457	-0.00288444
4.47831	-0.00575352	1.34971	3.38279e-05	1.34966	-0.000220475	1.34981	0.00435875	1.08098	-0.00409345	1.34799	0.000247779	1.34539	-0.00289071
4.48106	-0.00575113	1.35055	3.06141e-05	1.35049	-0.000221558	1.35064	0.00434337	1.08165	-0.00409458	1.34882	0.000239205	1.34622	-0.00287694
4.48381	-0.00574648	1.35138	2.85553e-05	1.35133	-0.000227127	1.35147	0.00434686	1.08231	-0.00409302	1.34965	0.00024085	1.34705	-0.00286275
4.48656	-0.00573909	1.35221	3.16819e-05	1.35216	-0.000234972	1.3523	0.00433788	1.08298	-0.00409424	1.35048	0.000246723	1.34788	-0.00287475
4.48931	-0.00573571	1.35305	3.81918e-05	1.35299	-0.000247002	1.35314	0.00436309	1.08365	-0.00410158	1.35132	0.0002425	1.34871	-0.00289645
4.49206	-0.00574509	1.35388	3.89209e-05	1.35382	-0.000252944	1.35397	0.00437787	1.08431	-0.00410487	1.35215	0.000243444	1.34954	-0.00291546
4.49481	-0.00574843	1.35471	3.73601e-05	1.35466	-0.000253776	1.3548	0.00437146	1.08498	-0.00410687	1.35298	0.000254416	1.35037	-0.0029284
4.49756	-0.00573678	1.35554	3.72266e-05	1.35549	-0.00024248	1.35563	0.00436342	1.08565	-0.00410617	1.35381	0.000262348	1.3512	-0.00293309
4.5003	-0.00574347	1.35638	3.58353e-05	1.35632	-0.00024051	1.35647	0.0043672	1.08631	-0.00410505	1.35464	0.000267993	1.35203	-0.00293343
4.50305	-0.00575188	1.35721	3.45929e-05	1.35715	-0.000248544	1.3573	0.00438015	1.08698	-0.00410949	1.35547	0.000277077	1.35286	-0.00293604
4.5058	-0.00575635	1.35804	3.161e-05	1.35799	-0.000250521	1.35813	0.00437247	1.08764	-0.00410998	1.35631	0.000278408	1.35369	-0.00293712
4.50855	-0.00576952	1.35888	4.05432e-05	1.35882	-0.000250435	1.35896	0.00438905	1.08831	-0.00410465	1.35714	0.000267946	1.35452	-0.00295877
4.5113	-0.00576211	1.35971	4.35004e-05	1.35965	-0.000249817	1.3598	0.00440939	1.08898	-0.0041045	1.35797	0.000266168	1.35535	-0.00294775
4.51405	-0.00576028	1.36054	5.06931e-05	1.36049	-0.000253366	1.36063	0.00442314	1.08964	-0.00410866	1.3588	0.000261011	1.35617	-0.00295731
4.5168	-0.00575719	1.36137	5.22949e-05	1.36132	-0.000254217	1.36146	0.00443355	1.09031	-0.00411254	1.35963	0.000259064	1.357	-0.00294597
4.51955	-0.00575395	1.36221	5.2105e-05	1.36215	-0.000256517	1.36229	0.00443467	1.09098	-0.00411608	1.36047	0.000259414	1.35783	-0.00293593
4.52229	-0.00575024	1.36304	5.45334e-05	1.36298	-0.000257955	1.36313	0.00443753	1.09164	-0.00411716	1.3613	0.000253084	1.35866	-0.00294586
4.52504	-0.00573504	1.36387	5.39378e-05	1.36382	-0.000262753	1.36396	0.00443006	1.09231	-0.0041191	1.36213	0.000248718	1.35949	-0.00294648
4.52779	-0.00571951	1.36471	5.02824e-05	1.36465	-0.000274239	1.36479	0.00441905	1.09298	-0.00412198	1.36296	0.000250655	1.36032	-0.00294773
4.53054	-0.00572043	1.36554	5.19099e-05	1.36548	-0.000282396	1.36562	0.00441834	1.09364	-0.00412367	1.36379	0.000245572	1.36115	-0.00293725
4.53329	-0.00572169	1.36637	5.44358e-05	1.36632	-0.000280847	1.36646	0.00442733	1.09431	-0.00412183	1.36462	0.000238085	1.36198	-0.00291833
4.53604	-0.00571949	1.3672	5.46258e-05	1.36715	-0.000278492	1.36729	0.004431	1.09497	-0.00412101	1.36546	0.000234069	1.36281	-0.00290619
4.53879	-0.00572019	1.36804	5.07393e-05	1.36798	-0.000274	1.36812	0.00443081	1.09564	-0.00412365	1.36629	0.00023252	1.36364	-0.00288838
4.54154	-0.00572185	1.36887	5.01079e-05	1.36881	-0.000272519	1.36895	0.0044259	1.09631	-0.00412639	1.36712	0.000233432	1.36447	-0.00288219
4.54429	-0.00573086	1.3697	4.97074e-05	1.36965	-0.000275475	1.36979	0.00444554	1.09697	-0.00412674	1.36795	0.000238892	1.3653	-0.00288965
4.54704	-0.00573551	1.37054	4.81826e-05	1.37048	-0.00027936	1.37062	0.00444861	1.09764	-0.00412669	1.36878	0.000240409	1.36613	-0.00289891
4.54978	-0.00573698	1.37137	5.63765e-05	1.37131	-0.000275175	1.37145	0.00444383	1.09831	-0.00412718	1.36962	0.000244415	1.36695	-0.00288948
4.55253	-0.00573576	1.3722	5.76035e-05	1.37215	-0.000270402	1.37228	0.00443389	1.09897	-0.00412634	1.37045	0.000249307	1.36779	-0.0028883
4.55528	-0.00573199	1.37303	6.00422e-05	1.37298	-0.000271093	1.37312	0.00443626	1.09964	-0.00412331	1.37128	0.000245009	1.36861	-0.00287645
4.55803	-0.00574495	1.37387	6.58384e-05	1.37381	-0.000264754	1.37395	0.00443127	1.1003	-0.00411846	1.37211	0.000248442	1.36944	-0.0028605
4.56078	-0.00575358	1.3747	7.12497e-05	1.37464	-0.000264619	1.37478	0.00441712	1.10097	-0.00411649	1.37294	0.000253307	1.37027	-0.00285788
4.56353	-0.00575148	1.37553	7.75748e-05	1.37548	-0.000268786	1.37562	0.0044136	1.10164	-0.00411676	1.37377	0.000248644	1.3711	-0.00285054
4.56628	-0.00575329	1.37637	7.56495e-05	1.37631	-0.000281398	1.37645	0.0043973	1.1023	-0.00411785	1.37461	0.000244213	1.37193	-0.00285742
4.56903	-0.00576356	1.3772	7.30517e-05	1.37714	-0.000282549	1.37728	0.00438465	1.10297	-0.00411994	1.37544	0.000242431	1.37276	-0.00284692
4.57177	-0.00576737	1.37803	7.41555e-05	1.37797	-0.00027668	1.37811	0.00437998	1.10363	-0.00411668	1.37627	0.00024095	1.37359	-0.00284764
4.57452	-0.00577191	1.37886	7.62861e-05	1.37881	-0.00027881	1.37895	0.00439789	1.1043	-0.00411609	1.3771	0.000241905	1.37442	-0.00284732
4.57727	-0.00577288	1.3797	7.8042e-05	1.37964	-0.000275567	1.37978	0.00440491	1.10497	-0.00412117	1.37793	0.000245959	1.37525	-0.00284765
4.58002	-0.0057674	1.38053	7.8427e-05	1.38047	-0.00027135	1.38061	0.00439453	1.10563	-0.00412261	1.37877	0.000246537	1.37608	-0.00284848
4.58277	-0.0057616	1.38136	7.83397e-05	1.38131	-0.000257441	1.38144	0.00439024	1.1063	-0.00412007	1.3796	0.000247901	1.37691	-0.0028435
4.58552	-0.00576363	1.3822	8.27242e-05	1.38214	-0.000245013	1.38228	0.00439528	1.10697	-0.0041165	1.38043	0.000253323	1.37774	-0.00281936
4.58827	-0.00576565	1.38303	8.35045e-05	1.38297	-0.000233289	1.38311	0.00440507	1.10763	-0.00411347	1.38126	0.000254358	1.37857	-0.00277593
4.59102	-0.0057599	1.38386	7.89045e-05	1.3838	-0.0002284	1.38394	0.00438899	1.1083	-0.004111	1.38209	0.00025822	1.37939	-0.0027729
4.59377	-0.00575715	1.38469	7.53825e-05	1.38464	-0.000222446	1.38477	0.0043939	1.10896	-0.00410833	1.38292	0.000260746	1.38022	-0.00277567
4.59651	-0.00575232	1.38553	7.59678e-05	1.38547	-0.000203751	1.38561	0.00439464	1.10963	-0.00410494	1.38376	0.000260465	1.38105	-0.00278017
4.59926	-0.005747	1.38636	7.3981e-05	1.3863	-0.000203935	1.38644	0.00438794	1.1103	-0.00410224	1.38459	0.000263202	1.38188	-0.00278865
4.60201	-0.00574781	1.38719	7.62502e-05	1.38714	-0.000206156	1.38727	0.00437712	1.11096	-0.00410215	1.38542	0.000265797	1.38271	-0.00278713
4.60476	-0.00574255	1.38803	7.89455e-05	1.38797	-0.000209075	1.3881	0.00438124	1.11163	-0.00410199	1.38625	0.000268285	1.38354	-0.00277014
4.60751	-0.00573206	1.38886	7.86324e-05	1.3888	-0.000215158	1.38894	0.00438436	1.1123	-0.00409945	1.38708	0.000269787	1.38437	-0.00275686
4.61026	-0.00573403	1.38969	7.85348e-05	1.38963	-0.000221711	1.38977	0.00441511	1.11296	-0.00410082	1.38792	0.000272259	1.3852	-0.00275101
4.61301	-0.00573854	1.39052	8.18052e-05	1.39047	-0.00021238	1.3906	0.00439819	1.11363	-0.00409616	1.38875	0.000276886	1.38603	-0.00272814
4.61576	-0.00573796	1.39136	7.89558e-05	1.3913	-0.000200062	1.39143	0.00437409	1.1143	-0.00409132	1.38958	0.00027826	1.38686	-0.00271633
4.6185	-0.00573545	1.39219	7.65069e-05	1.39213	-0.000202846	1.39227	0.00437265	1.11496	-0.00409057	1.39041	0.000276742	1.38769	-0.00270482
4.62125	-0.00573676	1.39302	8.16152e-05	1.39297	-0.000203152	1.3931	0.00436462	1.11563	-0.00409239	1.39124	0.000275257	1.38852	-0.002706
4.624	-0.00574248	1.39385	7.94846e-05	1.3938	-0.000198703	1.39393	0.00435796	1.11629	-0.00409652	1.39207	0.000274657	1.38935	-0.00268432
4.62675	-0.00574664	1.39469	7.46997e-05	1.39463	-0.000194634	1.39476	0.00434998	1.11696	-0.00409522	1.39291	0.000272179	1.39017	-0.00269131
4.6295	-0.00574926	1.39552	6.97197e-05	1.39546	-0.000199321	1.3956	0.00434802	1.11763	-0.00409676	1.39374	0.000268773	1.391	-0.00270761
4.63225	-0.00575206	1.39635	6.67061e-05	1.3963	-0.000198318	1.39643	0.00436443	1.11829	-0.00409329	1.39457	0.000265394	1.39183	-0.00267988
4.635	-0.00575352	1.39719	7.06798e-05	1.39713	-0.000195068	1.39726	0.00437695	1.11896	-0.00409369	1.3954	0.000256358	1.39266	-0.00267257
4.63775	-0.00575104	1.39802	7.46381e-05	1.39796	-0.000195215	1.39809	0.00439343	1.11963	-0.00409391	1.39623	0.000252745	1.39349	-0.0026473
4.6405	-0.00575568	1.39885	7.30209e-05	1.3988	-0.000198813	1.39893	0.00438521	1.12029	-0.00409387	1.39707	0.000250023	1.39432	-0.00263584
4.64325	-0.00575432	1.39968	7.21892e-05	1.39963	-0.000200747	1.39976	0.00435967	1.12096	-0.004094	1.3979	0.000243773	1.39515	-0.00261671
4.64599	-0.00574467	1.40052	6.28659e-05	1.40046	-0.000209632	1.40059	0.00434675	1.12162	-0.00408986	1.39873	0.000241847	1.39598	-0.00260032
4.64874	-0.00573644	1.40135	5.37889e-05	1.40129	-0.00022061	1.40142	0.00434321	1.12229	-0.00408447	1.39956	0.000243078	1.39681	-0.00260577
4.65149	-0.00574186	1.40218	4.75871e-05	1.40213	-0.000228803	1.40226	0.00434921	1.12296	-0.00408388	1.40039	0.000243179	1.39764	-0.00258799
4.65424	-0.00574373	1.40302	4.29716e-05	1.40296	-0.000237878	1.40309	0.00435281	1.12362	-0.00408223	1.40122	0.000239619	1.39847	-0.00257426
4.65699	-0.00575766	1.40385	3.87412e-05	1.40379	-0.000237468	1.40392	0.00433325	1.12429	-0.00408393	1.40206	0.000240107	1.3993	-0.00256157
4.65974	-0.00577018	1.40468	4.36236e-05	1.40463	-0.000240834	1.40475	0.00432878	1.12495	-0.00408289	1.40289	0.000243274	1.40013	-0.00253558
4.66249	-0.00577409	1.40551	4.37417e-05	1.40546	-0.000253017	1.40559	0.00432913	1.12562	-0.0040872	1.40372	0.000243683	1.40095	-0.00249675
4.66524	-0.00577554	1.40635	5.04056e-05	1.40629	-0.000259785	1.40642	0.0043129	1.12629	-0.00409096	1.40455	0.000246309	1.40178	-0.00249486
4.66798	-0.00577903	1.40718	6.31277e-05	1.40712	-0.0002582	1.40725	0.00430336	1.12695	-0.00409412	1.40538	0.000258082	1.40261	-0.00248799
4.67073	-0.00578407	1.40801	5.59247e-05	1.40796	-0.000250618	1.40809	0.00430487	1.12762	-0.0040959	1.40622	0.000270938	1.40344	-0.00246264
4.67348	-0.00577873	1.40885	4.96971e-05	1.40879	-0.000242737	1.40892	0.00430197	1.12829	-0.00409667	1.40705	0.000276827	1.40427	-0.00245399
4.67623	-0.005773	1.40968	5.27519e-05	1.40962	-0.00023819	1.40975	0.00430099	1.12895	-0.00409709	1.40788	0.000276758	1.4051	-0.00247341
4.67898	-0.00577164	1.41051	5.1992e-05	1.41046	-0.000240051	1.41058	0.00427854	1.12962	-0.00409435	1.40871	0.000276397	1.40593	-0.00246168
4.68173	-0.00575965	1.41134	4.65859e-05	1.41129	-0.000249682	1.41142	0.00427504	1.13028	-0.00409689	1.40954	0.000273129	1.40676	-0.00246443
4.68448	-0.00575769	1.41218	5.41278e-05	1.41212	-0.000257466	1.41225	0.00429948	1.13095	-0.00409881	1.41037	0.000271622	1.40759	-0.00246206
4.68723	-0.0057524	1.41301	5.71466e-05	1.41295	-0.000257246	1.41308	0.00431929	1.13162	-0.00410048	1.41121	0.000269383	1.40842	-0.00246916
4.68997	-0.0057431	1.41384	4.87114e-05	1.41379	-0.000261162	1.41391	0.00434753	1.13228	-0.0040984	1.41204	0.00026871	1.40925	-0.00246275
4.69272	-0.00573626	1.41468	4.45683e-05	1.41462	-0.000264344	1.41475	0.00435621	1.13295	-0.00409263	1.41287	0.000274318	1.41008	-0.00245235
4.69547	-0.00573892	1.41551	4.50919e-05	1.41545	-0.000272538	1.41558	0.00435065	1.13362	-0.0040932	1.4137	0.00028087	1.41091	-0.00244889
4.69822	-0.00573851	1.41634	4.56567e-05	1.41629	-0.00027083	1.41641	0.00434348	1.13428	-0.00409717	1.41453	0.000287141	1.41173	-0.00246018
4.70097	-0.00573099	1.41717	4.38341e-05	1.41712	-0.00027206	1.41724	0.00433436	1.13495	-0.00410012	1.41537	0.000294378	1.41256	-0.00248591
4.70372	-0.00573314	1.41801	3.71034e-05	1.41795	-0.000270849	1.41808	0.00434872	1.13562	-0.00410013	1.4162	0.000305573	1.41339	-0.00248429
4.70647	-0.00573635	1.41884	3.70162e-05	1.41878	-0.000272348	1.41891	0.00436686	1.13628	-0.00409952	1.41703	0.000316874	1.41422	-0.00250276
4.70922	-0.00573887	1.41967	4.09899e-05	1.41962	-0.000279079	1.41974	0.00437495	1.13695	-0.00410126	1.41786	0.000314768	1.41505	-0.00253434
4.71197	-0.00574723	1.42051	4.65192e-05	1.42045	-0.000281276	1.42057	0.00438116	1.13761	-0.00410377	1.41869	0.000320636	1.41588	-0.00253648
4.71471	-0.00574437	1.42134	5.10422e-05	1.42128	-0.000277537	1.42141	0.0043733	1.13828	-0.00410752	1.41952	0.000326451	1.41671	-0.00253442
4.71746	-0.005746	1.42217	5.97033e-05	1.42211	-0.00027471	1.42224	0.00437332	1.13895	-0.00410899	1.42036	0.000328319	1.41754	-0.00255314
4.72021	-0.00574877	1.423	6.0879e-05	1.42295	-0.000267134	1.42307	0.00436168	1.13961	-0.00410919	1.42119	0.000334855	1.41837	-0.00273266
4.72296	-0.0057539	1.42384	5.95236e-05	1.42378	-0.000256395	1.4239	0.00435114	1.14028	-0.00411074	1.42202	0.000336967	1.4192	-0.00272884
4.72571	-0.00575958	1.42467	5.95852e-05	1.42461	-0.000261345	1.42474	0.00434989	1.14095	-0.00411145	1.42285	0.000336378	1.42003	-0.00272177
4.72846	-0.00575941	1.4255	5.64124e-05	1.42545	-0.000269282	1.42557	0.00434818	1.14161	-0.00411027	1.42368	0.000335927	1.42086	-0.00272899
4.73121	-0.00575705	1.42634	5.63662e-05	1.42628	-0.000257619	1.4264	0.00434812	1.14228	-0.00410987	1.42451	0.000332998	1.42169	-0.00272801
4.73396	-0.00575584	1.42717	4.83572e-05	1.42711	-0.000259901	1.42723	0.00435633	1.14294	-0.00410886	1.42535	0.000329725	1.42251	-0.00273124
4.73671	-0.00575306	1.428	4.81005e-05	1.42794	-0.00026383	1.42807	0.00436925	1.14361	-0.00410536	1.42618	0.000324467	1.42334	-0.00272562
4.73946	-0.00575286	1.42883	5.51597e-05	1.42878	-0.000271375	1.4289	0.00438083	1.14428	-0.00410219	1.42701	0.000315707	1.42417	-0.00273152
4.7422	-0.00575983	1.42967	5.90205e-05	1.42961	-0.000288717	1.42973	0.00437673	1.14494	-0.00410054	1.42784	0.000311224	1.425	-0.00273741
4.74495	-0.00576019	1.4305	6.34306e-05	1.43044	-0.000292058	1.43057	0.00436743	1.14561	-0.00409788	1.42867	0.000312025	1.42583	-0.00274535
4.7477	-0.0057558	1.43133	7.06131e-05	1.43128	-0.000285602	1.4314	0.00436016	1.14627	-0.00409829	1.42951	0.000318662	1.42666	-0.00274035
4.75045	-0.00575373	1.43217	6.71014e-05	1.43211	-0.000285565	1.43223	0.00436414	1.14694	-0.0041033	1.43034	0.00032365	1.42749	-0.00275228
4.7532	-0.005753	1.433	5.7891e-05	1.43294	-0.000288086	1.43306	0.00434876	1.14761	-0.00410315	1.43117	0.000327098	1.42832	-0.00275747
4.75595	-0.0057555	1.43383	5.27365e-05	1.43377	-0.000290816	1.43389	0.00435821	1.14827	-0.00410001	1.432	0.000328483	1.42915	-0.00275224
4.7587	-0.00576388	1.43466	6.02372e-05	1.43461	-0.000288576	1.43473	0.00434309	1.14894	-0.00410172	1.43283	0.000333051	1.42998	-0.00274533
4.76145	-0.00576201	1.4355	6.00832e-05	1.43544	-0.000291697	1.43556	0.00433451	1.14961	-0.00410525	1.43366	0.000330441	1.43081	-0.00273041
4.76419	-0.00575442	1.43633	6.06993e-05	1.43627	-0.000294879	1.43639	0.00433684	1.15027	-0.00410502	1.4345	0.000322641	1.43164	-0.00271804
4.76694	-0.00575675	1.43716	6.63467e-05	1.43711	-0.000293496	1.43722	0.0043312	1.15094	-0.00410512	1.43533	0.000317193	1.43247	-0.00269184
4.76969	-0.00576568	1.438	6.86724e-05	1.43794	-0.000293031	1.43806	0.00431671	1.1516	-0.00410446	1.43616	0.00031454	1.43329	-0.00267866
4.77244	-0.00577071	1.43883	6.98224e-05	1.43877	-0.000296017	1.43889	0.00429953	1.15227	-0.00410483	1.43699	0.000306634	1.43413	-0.00267157
4.77519	-0.0057605	1.43966	6.61721e-05	1.4396	-0.000296562	1.43972	0.00425642	1.15294	-0.00410531	1.43782	0.000299986	1.43495	-0.00267562
4.77794	-0.00576009	1.44049	5.42664e-05	1.44044	-0.000291495	1.44056	0.0042611	1.1536	-0.00410833	1.43866	0.000305594	1.43578	-0.00267895
4.78069	-0.00575972	1.44133	4.27406e-05	1.44127	-0.000293306	1.44139	0.00426374	1.15427	-0.00411004	1.43949	0.000308518	1.43661	-0.00268326
4.78344	-0.00575841	1.44216	3.59226e-05	1.4421	-0.000297755	1.44222	0.00427206	1.15494	-0.00411277	1.44032	0.000312295	1.43744	-0.00266761
4.78618	-0.00575787	1.44299	2.86375e-05	1.44294	-0.000291868	1.44305	0.00427936	1.1556	-0.0041124	1.44115	0.000312301	1.43827	-0.0026716
4.78893	-0.00575825	1.44382	3.06192e-05	1.44377	-0.000294053	1.44389	0.00427653	1.15627	-0.00411169	1.44198	0.000301567	1.4391	-0.00267765
4.79168	-0.00575112	1.44466	3.75655e-05	1.4446	-0.000304859	1.44472	0.00428375	1.15694	-0.00411018	1.44281	0.000300273	1.43993	-0.00268519
4.79443	-0.00577128	1.44549	4.78694e-05	1.44543	-0.000310978	1.44555	0.00430364	1.1576	-0.00410867	1.44365	0.000303371	1.44076	-0.00268628
4.79718	-0.0057752	1.44632	4.71455e-05	1.44627	-0.000297437	1.44638	0.00431404	1.15827	-0.0041087	1.44448	0.000305037	1.44159	-0.00267116
4.79993	-0.00577584	1.44716	4.19294e-05	1.4471	-0.000293624	1.44722	0.00432046	1.15893	-0.00410581	1.44531	0.000313044	1.44242	-0.00267325
4.80268	-0.00578393	1.44799	4.00195e-05	1.44793	-0.00029702	1.44805	0.00432276	1.1596	-0.00410373	1.44614	0.00031706	1.44325	-0.00267118
4.80543	-0.00579888	1.44882	3.82124e-05	1.44877	-0.000289323	1.44888	0.0043156	1.16027	-0.0041051	1.44697	0.000321023	1.44408	-0.00267024
4.80818	-0.00579242	1.44965	3.84588e-05	1.4496	-0.00028171	1.44971	0.00429943	1.16093	-0.00410627	1.44781	0.000327358	1.44491	-0.00266748
4.81093	-0.00578499	1.45049	3.20002e-05	1.45043	-0.000273517	1.45055	0.00429816	1.1616	-0.00410663	1.44864	0.000330043	1.44573	-0.00266322
4.81367	-0.00577241	1.45132	2.67892e-05	1.45126	-0.000271332	1.45138	0.00430872	1.16227	-0.0041072	1.44947	0.000329878	1.44656	-0.00265437
4.81642	-0.00576178	1.45215	2.34573e-05	1.4521	-0.000264907	1.45221	0.00432599	1.16293	-0.0041048	1.4503	0.000329332	1.44739	-0.00265517
4.81917	-0.00575471	1.45299	2.93408e-05	1.45293	-0.000257325	1.45304	0.00433121	1.1636	-0.00410169	1.45113	0.000326005	1.44822	-0.00264949
4.82192	-0.00574533	1.45382	3.95113e-05	1.45376	-0.000253831	1.45388	0.00434366	1.16426	-0.00410154	1.45196	0.000326345	1.44905	-0.00264083
4.82467	-0.00573427	1.45465	4.19243e-05	1.45459	-0.000254327	1.45471	0.0043424	1.16493	-0.00410226	1.4528	0.000334234	1.44988	-0.0026507
4.82742	-0.00573922	1.45548	3.91314e-05	1.45543	-0.000253819	1.45554	0.00434984	1.1656	-0.00410136	1.45363	0.000337497	1.45071	-0.00265488
4.83017	-0.00574658	1.45632	4.48506e-05	1.45626	-0.000255043	1.45637	0.00435572	1.16626	-0.00409806	1.45446	0.000336786	1.45154	-0.00266158
4.83292	-0.00575083	1.45715	4.43424e-05	1.45709	-0.000255	1.45721	0.00436921	1.16693	-0.00409839	1.45529	0.000338643	1.45237	-0.00266958
4.83566	-0.00575156	1.45798	4.51125e-05	1.45793	-0.000254339	1.45804	0.00437823	1.1676	-0.00408958	1.45612	0.000340819	1.4532	-0.0026712
4.83841	-0.0057529	1.45882	4.6704e-05	1.45876	-0.000248373	1.45887	0.00439611	1.16826	-0.00409131	1.45696	0.000343684	1.45403	-0.00268103
4.84116	-0.00576761	1.45965	4.76897e-05	1.45959	-0.000237481	1.4597	0.0044009	1.16893	-0.0040895	1.45779	0.000351138	1.45486	-0.00269381
4.84391	-0.00577101	1.46048	5.43229e-05	1.46042	-0.000233552	1.46054	0.00441349	1.16959	-0.0040883	1.45862	0.000353154	1.45568	-0.00268354
4.84666	-0.00576157	1.46131	6.03913e-05	1.46126	-0.000234776	1.46137	0.00442551	1.17026	-0.00408104	1.45945	0.000351663	1.45651	-0.00267981
4.84941	-0.00575146	1.46215	6.2758e-05	1.46209	-0.000235596	1.4622	0.00442585	1.17093	-0.00408176	1.46028	0.000348634	1.45734	-0.00267059
4.85216	-0.00575444	1.46298	6.68601e-05	1.46292	-0.00023518	1.46304	0.00442283	1.17159	-0.00407587	1.46111	0.000342681	1.45817	-0.00266096
4.85491	-0.00575083	1.46381	7.7164e-05	1.46375	-0.000246592	1.46387	0.00441523	1.17226	-0.00407864	1.46195	0.000341853	1.459	-0.0026609
4.85766	-0.00575426	1.46465	7.58805e-05	1.46459	-0.000247388	1.4647	0.00442436	1.17293	-0.00408086	1.46278	0.000343387	1.45983	-0.00266513
4.8604	-0.00575515	1.46548	7.20403e-05	1.46542	-0.000256089	1.46553	0.00442581	1.17359	-0.00408172	1.46361	0.000341227	1.46066	-0.00265792
4.86315	-0.00574917	1.46631	7.10238e-05	1.46625	-0.000254174	1.46636	0.0044038	1.17426	-0.00408168	1.46444	0.000342872	1.46149	-0.00265742
4.8659	-0.00574112	1.46714	7.07363e-05	1.46709	-0.000268009	1.4672	0.00440267	1.17492	-0.00408296	1.46527	0.000346289	1.46232	-0.0026653
4.86865	-0.00574193	1.46798	8.02496e-05	1.46792	-0.000272336	1.46803	0.00439302	1.17559	-0.0040822	1.46611	0.000350496	1.46315	-0.00265709
4.8714	-0.00574844	1.46881	8.49729e-05	1.46875	-0.000264552	1.46886	0.00438401	1.17626	-0.00408718	1.46694	0.000355139	1.46398	-0.00266323
4.87415	-0.00575325	1.46964	7.88531e-05	1.46958	-0.000270243	1.46969	0.00438457	1.17692	-0.00408823	1.46777	0.000355616	1.46481	-0.00266663
4.8769	-0.00575471	1.47048	8.04703e-05	1.47042	-0.000283638	1.47053	0.00440152	1.17759	-0.00408851	1.4686	0.000356025	1.46564	-0.00266335
4.87965	-0.00575026	1.47131	8.62872e-05	1.47125	-0.000282157	1.47136	0.00441619	1.17826	-0.00409205	1.46943	0.000356269	1.46646	-0.00266902
4.88239	-0.00574226	1.47214	9.01479e-05	1.47208	-0.00027154	1.47219	0.00442807	1.17892	-0.00409326	1.47026	0.000356295	1.4673	-0.00267451
4.88514	-0.00573826	1.47297	8.04755e-05	1.47292	-0.000267918	1.47303	0.00442485	1.17959	-0.00409841	1.4711	0.000357951	1.46812	-0.00267397
4.88789	-0.00572682	1.47381	7.42017e-05	1.47375	-0.000270824	1.47386	0.00442453	1.18025	-0.0040998	1.47193	0.000358518	1.46895	-0.00266896
4.89064	-0.00573728	1.47464	6.42366e-05	1.47458	-0.000277873	1.47469	0.00441748	1.18092	-0.0041023	1.47276	0.00035907	1.46978	-0.00265433
4.89339	-0.00574293	1.47547	6.03245e-05	1.47541	-0.000274826	1.47552	0.00440618	1.18159	-0.00410392	1.47359	0.000356449	1.47061	-0.0026454
4.89614	-0.0057434	1.47631	5.07034e-05	1.47625	-0.000269661	1.47636	0.00439345	1.18225	-0.00410528	1.47442	0.000360168	1.47144	-0.00264263
4.89889	-0.00574641	1.47714	4.51022e-05	1.47708	-0.000265329	1.47719	0.00440041	1.18292	-0.00410808	1.47526	0.000361909	1.47227	-0.00263816
4.90164	-0.00575068	1.47797	3.30989e-05	1.47791	-0.000257937	1.47802	0.00438332	1.18359	-0.00410809	1.47609	0.000360874	1.4731	-0.00263171
4.90439	-0.00575592	1.4788	2.41503e-05	1.47875	-0.000259571	1.47885	0.0043939	1.18425	-0.00411362	1.47692	0.000361235	1.47393	-0.00263724
4.90714	-0.00576518	1.47964	2.32006e-05	1.47958	-0.000266382	1.47969	0.00438304	1.18492	-0.00411043	1.47775	0.000363044	1.47476	-0.00263406
4.90988	-0.00576669	1.48047	2.99569e-05	1.48041	-0.000272366	1.48052	0.00439665	1.18558	-0.00411081	1.47858	0.000360826	1.47559	-0.00262868
4.91263	-0.00575873	1.4813	2.91098e-05	1.48124	-0.000276491	1.48135	0.00440203	1.18625	-0.00411054	1.47941	0.00036506	1.47642	-0.0026279
4.91538	-0.00574932	1.48214	3.78171e-05	1.48208	-0.000279501	1.48218	0.00438379	1.18692	-0.00411446	1.48025	0.000366631	1.47725	-0.00262982
4.91813	-0.00574298	1.48297	3.86077e-05	1.48291	-0.000281753	1.48302	0.00438015	1.18758	-0.00411525	1.48108	0.000368472	1.47808	-0.00264849
4.92088	-0.00574078	1.4838	3.91211e-05	1.48374	-0.000289751	1.48385	0.0043798	1.18825	-0.00411297	1.48191	0.000372329	1.4789	-0.00266441
4.92363	-0.00573552	1.48463	3.49677e-05	1.48458	-0.000280199	1.48468	0.00437904	1.18892	-0.00410745	1.48274	0.000375645	1.47973	-0.0026758
4.92638	-0.00573289	1.48547	4.425e-05	1.48541	-0.000282261	1.48551	0.00438047	1.18958	-0.00410697	1.48357	0.000387827	1.48056	-0.00267562
4.92912	-0.00573586	1.4863	4.87165e-05	1.48624	-0.000266443	1.48635	0.00438765	1.19025	-0.00410453	1.48441	0.000402189	1.48139	-0.00268628
4.93187	-0.00574082	1.48713	4.65449e-05	1.48707	-0.00025232	1.48718	0.00440029	1.19091	-0.00410255	1.48524	0.000405245	1.48222	-0.00270282
4.93462	-0.00574124	1.48797	4.86755e-05	1.48791	-0.00024136	1.48801	0.0043853	1.19158	-0.00410246	1.48607	0.000403706	1.48305	-0.00270184
4.93737	-0.00574223	1.4888	4.85882e-05	1.48874	-0.000236312	1.48884	0.00438496	1.19225	-0.00410192	1.4869	0.000403478	1.48388	-0.00269154
4.94012	-0.00574372	1.48963	5.19612e-05	1.48957	-0.000237597	1.48968	0.00438085	1.19291	-0.00409891	1.48773	0.000403844	1.48471	-0.00267326
4.94287	-0.00574714	1.49046	5.90102e-05	1.49041	-0.000233583	1.49051	0.00438934	1.19358	-0.00409883	1.48856	0.00040984	1.48554	-0.00266913
4.94562	-0.00575262	1.4913	5.44615e-05	1.49124	-0.000223461	1.49134	0.0043651	1.19425	-0.00410049	1.4894	0.000406858	1.48637	-0.00267069
4.94837	-0.00575764	1.49213	5.22487e-05	1.49207	-0.000228577	1.49218	0.00433595	1.19491	-0.00410178	1.49023	0.000406481	1.4872	-0.00267771
4.95112	-0.00574663	1.49296	5.29829e-05	1.4929	-0.000240363	1.49301	0.0043071	1.19558	-0.00410281	1.49106	0.000409108	1.48803	-0.00267351
4.95387	-0.00574532	1.4938	6.39799e-05	1.49374	-0.000247088	1.49384	0.00430767	1.19624	-0.00409915	1.49189	0.000407839	1.48886	-0.00267326
4.95661	-0.00575045	1.49463	7.38167e-05	1.49457	-0.000261211	1.49467	0.00429362	1.19691	-0.00409797	1.49272	0.000409007	1.48968	-0.00268035
4.95936	-0.005756	1.49546	7.89455e-05	1.4954	-0.000265403	1.49551	0.00425996	1.19758	-0.00409454	1.49356	0.000411447	1.49051	-0.00269764
4.96211	-0.00575786	1.49629	8.03266e-05	1.49623	-0.000263787	1.49634	0.00426829	1.19824	-0.0040921	1.49439	0.00041409	1.49134	-0.00272683
4.96486	-0.00576218	1.49713	8.76477e-05	1.49707	-0.000252723	1.49717	0.00425127	1.19891	-0.00408946	1.49522	0.000415204	1.49217	-0.00274687
4.96761	-0.00575097	1.49796	9.93275e-05	1.4979	-0.000243783	1.498	0.0042402	1.19958	-0.0040882	1.49605	0.000425353	1.493	-0.00275997
4.97036	-0.00575515	1.49879	0.00010765	1.49873	-0.000236385	1.49883	0.00424595	1.20024	-0.00408931	1.49688	0.000434469	1.49383	-0.00276469
4.97311	-0.00575802	1.49963	0.000106839	1.49957	-0.000242064	1.49967	0.00423445	1.20091	-0.00408611	1.49771	0.000442698	1.49466	-0.00277013
4.97586	-0.00574753	1.50046	0.000111695	1.5004	-0.000242694	1.5005	0.00423121	1.20158	-0.0040879	1.49855	0.000448661	1.49549	-0.00277965
4.9786	-0.00572821	1.50129	0.000110586	1.50123	-0.000246886	1.50133	0.00421584	1.20224	-0.00408654	1.49938	0.000458169	1.49632	-0.00278507
4.98135	-0.00572878	1.50212	0.000102049	1.50206	-0.00024967	1.50216	0.0042117	1.20291	-0.00408448	1.50021	0.000460095	1.49715	-0.00280501
4.9841	-0.0057244	1.50296	9.31257e-05	1.5029	-0.000243275	1.503	0.00422704	1.20357	-0.00408132	1.50104	0.00045672	1.49798	-0.00281644
4.98685	-0.00571921	1.50379	0.000101597	1.50373	-0.000230694	1.50383	0.00423873	1.20424	-0.00408333	1.50187	0.000453638	1.49881	-0.00280632
4.9896	-0.00571934	1.50462	0.000100986	1.50456	-0.000217856	1.50466	0.0042351	1.20491	-0.00408867	1.50271	0.000462923	1.49964	-0.00280662
4.99235	-0.00572556	1.50546	9.81724e-05	1.5054	-0.000220151	1.5055	0.00422805	1.20557	-0.00409005	1.50354	0.000467528	1.50046	-0.00279973
4.9951	-0.00573094	1.50629	8.70932e-05	1.50623	-0.000221748	1.50633	0.00421645	1.20624	-0.00408597	1.50437	0.000460901	1.50129	-0.0028027
4.99785	-0.00575018	1.50712	7.92895e-05	1.50706	-0.000233778	1.50716	0.00420422	1.2069	-0.00408778	1.5052	0.000450226	1.50212	-0.00280539
5.0006	-0.00575604	1.50795	7.77391e-05	1.50789	-0.000242511	1.50799	0.00420594	1.20757	-0.00408994	1.50603	0.000445181	1.50295	-0.00280095
5.00335	-0.00575336	1.50879	8.17282e-05	1.50873	-0.000246776	1.50883	0.00420921	1.20824	-0.00409089	1.50686	0.000444454	1.50378	-0.0028037
5.00609	-0.00575173	1.50962	7.72924e-05	1.50956	-0.000250851	1.50966	0.00420626	1.2089	-0.00408867	1.5077	0.000446985	1.50461	-0.00281583
5.00884	-0.00575897	1.51045	7.15218e-05	1.51039	-0.000249523	1.51049	0.0042095	1.20957	-0.00408736	1.50853	0.000451012	1.50544	-0.00284288
5.01159	-0.00575699	1.51129	6.19469e-05	1.51123	-0.000248379	1.51132	0.00421717	1.21024	-0.00408589	1.50936	0.000457882	1.50627	-0.00287396
5.01434	-0.00575263	1.51212	6.75532e-05	1.51206	-0.000250863	1.51216	0.00423752	1.2109	-0.00408418	1.51019	0.000470664	1.5071	-0.0028896
5.01709	-0.00573883	1.51295	7.16142e-05	1.51289	-0.000255202	1.51299	0.00426155	1.21157	-0.00408082	1.51102	0.000472186	1.50793	-0.00289432
5.01984	-0.00573274	1.51378	6.86108e-05	1.51372	-0.000262068	1.51382	0.00427772	1.21223	-0.00408063	1.51186	0.000471189	1.50876	-0.00290874
5.02259	-0.00573452	1.51462	6.38721e-05	1.51456	-0.000265666	1.51465	0.00428219	1.2129	-0.0040797	1.51269	0.000476293	1.50959	-0.00293536
5.02534	-0.00572863	1.51545	4.58364e-05	1.51539	-0.000249694	1.51549	0.00429193	1.21357	-0.00407922	1.51352	0.000476473	1.51042	-0.00296202
5.02808	-0.00573254	1.51628	4.10669e-05	1.51622	-0.00024073	1.51632	0.00431709	1.21423	-0.00408147	1.51435	0.000481572	1.51124	-0.00298514
5.03083	-0.00573355	1.51712	4.76281e-05	1.51706	-0.000240944	1.51715	0.00432286	1.2149	-0.00408508	1.51518	0.000481556	1.51207	-0.0029934
5.03358	-0.00573601	1.51795	4.60469e-05	1.51789	-0.00025675	1.51798	0.00432686	1.21557	-0.0040894	1.51601	0.000474855	1.5129	-0.00298861
5.03633	-0.00573641	1.51878	3.46956e-05	1.51872	-0.000268395	1.51882	0.00432984	1.21623	-0.00409079	1.51685	0.000466695	1.51373	-0.00298125
5.03908	-0.00573346	1.51961	3.30938e-05	1.51955	-0.000286863	1.51965	0.00433787	1.2169	-0.00409341	1.51768	0.000463872	1.51456	-0.00299221
5.04183	-0.00573064	1.52045	3.39871e-05	1.52039	-0.000278033	1.52048	0.00435367	1.21757	-0.00409508	1.51851	0.000456832	1.51539	-0.00300412
5.04458	-0.00573128	1.52128	2.29849e-05	1.52122	-0.000258702	1.52131	0.00434913	1.21823	-0.00409643	1.51934	0.000450741	1.51622	-0.00300407
5.04733	-0.00573044	1.52211	2.15269e-05	1.52205	-0.000250215	1.52215	0.00435223	1.2189	-0.00409683	1.52017	0.000448836	1.51705	-0.00300125
5.05007	-0.00572883	1.52295	3.30014e-05	1.52289	-0.000242125	1.52298	0.0043379	1.21956	-0.00409983	1.52101	0.00044951	1.51788	-0.00299974
5.05282	-0.00572701	1.52378	3.72523e-05	1.52372	-0.000234452	1.52381	0.00432487	1.22023	-0.00410598	1.52184	0.00046062	1.51871	-0.002998
5.05557	-0.00572776	1.52461	3.33043e-05	1.52455	-0.000239439	1.52465	0.00431503	1.2209	-0.00410318	1.52267	0.000473359	1.51954	-0.00300177
5.05832	-0.00574342	1.52544	3.72523e-05	1.52538	-0.000239212	1.52548	0.00432573	1.22156	-0.00410202	1.5235	0.000466271	1.52037	-0.00300948
5.06107	-0.00573574	1.52628	5.02773e-05	1.52622	-0.000235767	1.52631	0.00433833	1.22223	-0.00409967	1.52433	0.000458816	1.5212	-0.00301528
5.06382	-0.00574124	1.52711	4.92761e-05	1.52705	-0.000242712	1.52714	0.00435496	1.2229	-0.00410424	1.52517	0.000459134	1.52202	-0.0030089
5.06657	-0.00575134	1.52794	5.44615e-05	1.52788	-0.000229666	1.52798	0.00436343	1.22356	-0.00410318	1.526	0.000463061	1.52286	-0.00300086
5.06932	-0.00575754	1.52878	6.41237e-05	1.52872	-0.000233069	1.52881	0.00435434	1.22423	-0.00410783	1.52683	0.000469571	1.52368	-0.00299525
5.07207	-0.00575713	1.52961	5.6705e-05	1.52955	-0.000240834	1.52964	0.00433587	1.22489	-0.00410216	1.52766	0.000469162	1.52451	-0.00298958
5.07482	-0.00575588	1.53044	4.98768e-05	1.53038	-0.000242449	1.53047	0.00433124	1.22556	-0.00411056	1.52849	0.000465156	1.52534	-0.0029864
5.07756	-0.00574191	1.53127	4.67862e-05	1.53121	-0.00024639	1.5313	0.00433964	1.22623	-0.00411491	1.52932	0.000460387	1.52617	-0.00296522
5.08031	-0.00574228	1.53211	5.28905e-05	1.53205	-0.000249799	1.53214	0.00433548	1.22689	-0.00411811	1.53015	0.00045636	1.527	-0.0029348
5.08306	-0.00574417	1.53294	5.43075e-05	1.53288	-0.000251206	1.53297	0.00431257	1.22756	-0.0041162	1.53099	0.000445043	1.52783	-0.00292799
5.08581	-0.00573723	1.53377	5.72647e-05	1.53371	-0.000247791	1.5338	0.00430902	1.22822	-0.00411665	1.53182	0.000444263	1.52866	-0.00292538
5.08856	-0.00572412	1.53461	6.09817e-05	1.53455	-0.000235106	1.53463	0.00430813	1.22889	-0.00411345	1.53265	0.000451866	1.52949	-0.00291768
5.09131	-0.00572479	1.53544	6.62184e-05	1.53538	-0.00023562	1.53547	0.00429557	1.22956	-0.00411434	1.53348	0.000447345	1.53032	-0.00290234
5.09406	-0.00571899	1.53627	7.76774e-05	1.53621	-0.000237756	1.5363	0.00429533	1.23022	-0.00411369	1.53432	0.000449308	1.53115	-0.00287833
5.09681	-0.00572046	1.5371	7.77288e-05	1.53704	-0.000239824	1.53713	0.00430566	1.23089	-0.00411631	1.53515	0.00044847	1.53198	-0.00286262
5.09955	-0.00572457	1.53794	7.55109e-05	1.53788	-0.000240816	1.53797	0.00431111	1.23156	-0.00411967	1.53598	0.000452089	1.53281	-0.00285631
5.1023	-0.00572607	1.53877	7.85913e-05	1.53871	-0.000239757	1.5388	0.00432497	1.23222	-0.00412084	1.53681	0.000460694	1.53364	-0.00285827
5.10505	-0.00572651	1.5396	8.91109e-05	1.53954	-0.000235767	1.53963	0.00434831	1.23289	-0.00412228	1.53764	0.000464758	1.53446	-0.00286913
5.1078	-0.00573289	1.54044	9.68889e-05	1.54038	-0.00023004	1.54046	0.00434168	1.23355	-0.00411959	1.53847	0.00046591	1.53529	-0.00287034
5.11055	-0.00574047	1.54127	0.000106679	1.54121	-0.000227402	1.5413	0.0043334	1.23422	-0.00412151	1.5393	0.000477699	1.53612	-0.00287044
5.1133	-0.00574644	1.5421	0.000115679	1.54204	-0.000239989	1.54213	0.00434661	1.23489	-0.00412277	1.54014	0.000486252	1.53695	-0.00287043
5.11605	-0.00574931	1.54293	0.000112281	1.54287	-0.000243826	1.54296	0.0043474	1.23555	-0.0041217	1.54097	0.000491127	1.53778	-0.00287004
5.1188	-0.00574982	1.54377	0.000107932	1.54371	-0.000247651	1.54379	0.00435559	1.23622	-0.00412323	1.5418	0.000492687	1.53861	-0.00287118
5.12155	-0.00575331	1.5446	0.00010229	1.54454	-0.000254761	1.54463	0.00435424	1.23689	-0.00412221	1.54263	0.000485477	1.53944	-0.00286614
5.12429	-0.00574963	1.54543	0.00010249	1.54537	-0.000251585	1.54546	0.00434577	1.23755	-0.00412292	1.54346	0.000478452	1.54027	-0.00286631
5.12704	-0.00574698	1.54627	0.000101417	1.5462	-0.000257007	1.54629	0.00434366	1.23822	-0.00412101	1.5443	0.00048449	1.5411	-0.00286552
5.12979	-0.00574586	1.5471	9.8157e-05	1.54704	-0.00026208	1.54712	0.0043418	1.23889	-0.00412118	1.54513	0.000494491	1.54193	-0.00287246
5.13254	-0.00574417	1.54793	0.000106217	1.54787	-0.00025921	1.54796	0.00432326	1.23955	-0.00412135	1.54596	0.000493441	1.54276	-0.00288385
5.13529	-0.00573955	1.54876	9.78695e-05	1.5487	-0.000260495	1.54879	0.00432939	1.24022	-0.00411795	1.54679	0.000490247	1.54359	-0.00288988
5.13804	-0.0057406	1.5496	8.36278e-05	1.54954	-0.000253452	1.54962	0.00433914	1.24088	-0.00411375	1.54762	0.000494412	1.54442	-0.00289985
5.14079	-0.00573247	1.55043	8.35661e-05	1.55037	-0.000245258	1.55045	0.00435277	1.24155	-0.00412019	1.54845	0.000503384	1.54524	-0.00291229
5.14354	-0.00572228	1.55126	9.28587e-05	1.5512	-0.000241385	1.55129	0.00435279	1.24222	-0.00411926	1.54929	0.000513215	1.54607	-0.00292326
5.14628	-0.00572182	1.5521	9.35929e-05	1.55203	-0.000236336	1.55212	0.00435152	1.24288	-0.00411513	1.55012	0.000522606	1.5469	-0.00293698
5.14903	-0.00572705	1.55293	8.69803e-05	1.55287	-0.000238949	1.55295	0.0043519	1.24355	-0.00411614	1.55095	0.000530766	1.54773	-0.002955
5.15178	-0.00571266	1.55376	7.13575e-05	1.5537	-0.000227133	1.55378	0.00435535	1.24422	-0.00411426	1.55178	0.000533175	1.54856	-0.00296179
5.15453	-0.00569917	1.55459	6.68036e-05	1.55453	-0.000221919	1.55462	0.00435695	1.24488	-0.00411424	1.55261	0.000533031	1.54939	-0.00296867
5.15728	-0.00568732	1.55543	6.40467e-05	1.55537	-0.00022665	1.55545	0.00434862	1.24555	-0.00411365	1.55345	0.000531801	1.55022	-0.00297897
5.16003	-0.00569003	1.55626	5.55191e-05	1.5562	-0.000227818	1.55628	0.0043477	1.24621	-0.00411414	1.55428	0.000536719	1.55105	-0.00299105
5.16278	-0.00570102	1.55709	5.04056e-05	1.55703	-0.000225371	1.55712	0.0043429	1.24688	-0.00411624	1.55511	0.000542582	1.55188	-0.00300219
5.16553	-0.00570684	1.55793	4.55027e-05	1.55786	-0.000221338	1.55795	0.00433225	1.24755	-0.00411613	1.55594	0.000545441	1.55271	-0.00300635
5.16828	-0.00570575	1.55876	4.28227e-05	1.5587	-0.000221877	1.55878	0.00432078	1.24821	-0.00411402	1.55677	0.000541181	1.55354	-0.00300873
5.17102	-0.00571612	1.55959	4.0764e-05	1.55953	-0.000223994	1.55961	0.00431181	1.24888	-0.00411123	1.5576	0.000531169	1.55437	-0.00300903
5.17377	-0.00572626	1.56042	2.3868e-05	1.56036	-0.000224942	1.56045	0.00430492	1.24954	-0.00410846	1.55844	0.000534087	1.5552	-0.00300255
5.17652	-0.00573213	1.56126	2.13883e-05	1.5612	-0.000236789	1.56128	0.0042932	1.25021	-0.00410916	1.55927	0.000537074	1.55602	-0.00298892
5.17927	-0.00573255	1.56209	1.27683e-05	1.56203	-0.000253042	1.56211	0.00428677	1.25088	-0.00410821	1.5601	0.000534411	1.55685	-0.00298636
5.18202	-0.00572954	1.56292	1.33381e-05	1.56286	-0.00025768	1.56294	0.00428136	1.25154	-0.00410511	1.56093	0.000530941	1.55768	-0.00298681
5.18477	-0.00573303	1.56376	1.47757e-05	1.56369	-0.000249205	1.56377	0.00428187	1.25221	-0.00410272	1.56176	0.00052311	1.55851	-0.00299836
5.18752	-0.00573083	1.56459	1.1418e-05	1.56453	-0.000251751	1.56461	0.00428949	1.25288	-0.0041012	1.5626	0.000520155	1.55934	-0.00300668
5.19027	-0.00572505	1.56542	2.15115e-06	1.56536	-0.000253256	1.56544	0.00429086	1.25354	-0.00409901	1.56343	0.000520181	1.56017	-0.00301948
5.19301	-0.0057221	1.56625	-1.37078e-06	1.56619	-0.000252693	1.56627	0.00430331	1.25421	-0.00409803	1.56426	0.000518112	1.561	-0.00302805
5.19576	-0.00572405	1.56709	-1.62132e-05	1.56702	-0.000252191	1.56711	0.00430343	1.25487	-0.00409769	1.56509	0.000510265	1.56183	-0.00303012
5.19851	-0.00572643	1.56792	-1.77893e-05	1.56786	-0.000255918	1.56794	0.00429915	1.25554	-0.00409715	1.56592	0.000507808	1.56266	-0.00303219
5.20126	-0.00573043	1.56875	-1.82052e-05	1.56869	-0.000251763	1.56877	0.00431612	1.25621	-0.00409843	1.56675	0.000503304	1.56349	-0.00302778
5.20401	-0.00574227	1.56959	-1.51966e-05	1.56952	-0.000252852	1.5696	0.00432222	1.25687	-0.00410134	1.56759	0.000506848	1.56432	-0.00302511
5.20676	-0.00575139	1.57042	-5.4061e-06	1.57036	-0.000258359	1.57044	0.00431486	1.25754	-0.00410177	1.56842	0.00051053	1.56515	-0.00302322
5.20951	-0.00575054	1.57125	-1.39131e-06	1.57119	-0.000254676	1.57127	0.00431605	1.25821	-0.00410014	1.56925	0.000511061	1.56598	-0.0030083
5.21226	-0.00574269	1.57208	-8.38896e-06	1.57202	-0.000254486	1.5721	0.00431873	1.25887	-0.00409896	1.57008	0.00050775	1.56681	-0.00299632
5.21501	-0.00574904	1.57292	4.18935e-06	1.57285	-0.000246427	1.57293	0.00431568	1.25954	-0.00409925	1.57091	0.000507363	1.56763	-0.00299243
5.21776	-0.00575393	1.57375	1.79177e-06	1.57369	-0.000243165	1.57377	0.00432364	1.26021	-0.00409854	1.57175	0.000505315	1.56846	-0.0029853
5.2205	-0.00575918	1.57458	1.3523e-05	1.57452	-0.000260715	1.5746	0.00433969	1.26087	-0.00409765	1.57258	0.000511857	1.56929	-0.00297265
5.22325	-0.00575556	1.57542	8.28114e-06	1.57535	-0.000270292	1.57543	0.00433612	1.26154	-0.00409485	1.57341	0.000518356	1.57012	-0.00296431
5.226	-0.00574436	1.57625	5.33936e-06	1.57619	-0.00026293	1.57626	0.00434428	1.2622	-0.00409549	1.57424	0.000522754	1.57095	-0.00294853
5.22875	-0.00573674	1.57708	6.51505e-06	1.57702	-0.000258947	1.5771	0.00435367	1.26287	-0.00409687	1.57507	0.000522372	1.57178	-0.00293756
5.2315	-0.00574445	1.57791	8.35302e-06	1.57785	-0.000263279	1.57793	0.0043715	1.26354	-0.0040972	1.5759	0.000518404	1.57261	-0.00293064
5.23425	-0.0057453	1.57875	1.78663e-05	1.57868	-0.00027203	1.57876	0.00438543	1.2642	-0.00409733	1.57674	0.000513581	1.57344	-0.00293573
5.237	-0.00573833	1.57958	1.89188e-05	1.57952	-0.000264007	1.57959	0.0043932	1.26487	-0.00409589	1.57757	0.000515756	1.57427	-0.00293106
5.23975	-0.00573058	1.58041	2.52285e-05	1.58035	-0.000264326	1.58043	0.00439671	1.26554	-0.00409263	1.5784	0.000521996	1.5751	-0.00291754
5.24249	-0.00572556	1.58125	3.32683e-05	1.58118	-0.000272054	1.58126	0.00439995	1.2662	-0.00409439	1.57923	0.000522463	1.57593	-0.00291884
5.24524	-0.00572081	1.58208	3.04036e-05	1.58202	-0.000258757	1.58209	0.00441646	1.26687	-0.00409343	1.58006	0.000515263	1.57676	-0.00293069
5.24799	-0.00571446	1.58291	2.95e-05	1.58285	-0.000242168	1.58292	0.00442615	1.26753	-0.00409547	1.5809	0.000509379	1.57759	-0.00294516
5.25074	-0.00572072	1.58374	2.65274e-05	1.58368	-0.000243226	1.58376	0.0044243	1.2682	-0.00409674	1.58173	0.000514547	1.57841	-0.00295331
5.25349	-0.00572153	1.58458	2.9156e-05	1.58451	-0.000260672	1.58459	0.00441679	1.26887	-0.00410028	1.58256	0.000507819	1.57924	-0.00295087
5.25624	-0.00572088	1.58541	3.11891e-05	1.58535	-0.00026353	1.58542	0.00441193	1.26953	-0.00409915	1.58339	0.00051418	1.58007	-0.00294887
5.25899	-0.00572519	1.58624	3.77041e-05	1.58618	-0.00025653	1.58625	0.0044165	1.2702	-0.00409765	1.58422	0.00051512	1.5809	-0.0029439
5.26174	-0.00573541	1.58708	4.34901e-05	1.58701	-0.000255196	1.58709	0.00442486	1.27086	-0.00409627	1.58506	0.000521619	1.58173	-0.00294988
5.26448	-0.00574171	1.58791	5.33628e-05	1.58784	-0.000255679	1.58792	0.00443367	1.27153	-0.00409972	1.58589	0.000530066	1.58256	-0.00293876
5.26723	-0.00574499	1.58874	5.69874e-05	1.58868	-0.00025615	1.58875	0.00443002	1.2722	-0.00410745	1.58672	0.000531583	1.58339	-0.00293806
5.26998	-0.00574497	1.58957	4.94507e-05	1.58951	-0.000253452	1.58959	0.00440354	1.27286	-0.00410706	1.58755	0.000544667	1.58422	-0.0029378
5.27273	-0.00574712	1.59041	4.83931e-05	1.59034	-0.000254571	1.59042	0.00437618	1.27353	-0.00410705	1.58838	0.000548354	1.58505	-0.0029407
5.27548	-0.00575738	1.59124	4.72944e-05	1.59118	-0.000260446	1.59125	0.00438202	1.2742	-0.00410526	1.58921	0.000545903	1.58588	-0.00293952
5.27823	-0.00576201	1.59207	4.69094e-05	1.59201	-0.00026741	1.59208	0.00439731	1.27486	-0.00410256	1.59005	0.000542656	1.58671	-0.00295626
5.28098	-0.00576289	1.59291	5.22847e-05	1.59284	-0.000272232	1.59292	0.00441992	1.27553	-0.00410032	1.59088	0.0005357	1.58754	-0.00296853
5.28373	-0.00576044	1.59374	5.71979e-05	1.59367	-0.000286887	1.59375	0.00442008	1.27619	-0.00410493	1.59171	0.000534262	1.58837	-0.00297305
5.28648	-0.005757	1.59457	6.41853e-05	1.59451	-0.000281472	1.59458	0.00440463	1.27686	-0.00410458	1.59254	0.000536989	1.58919	-0.00298445
5.28923	-0.00575334	1.5954	5.79423e-05	1.59534	-0.00027408	1.59541	0.00440124	1.27753	-0.00410609	1.59337	0.000534501	1.59002	-0.0029865
5.29197	-0.00574773	1.59624	6.13616e-05	1.59617	-0.00026815	1.59624	0.00440426	1.27819	-0.00410875	1.59421	0.000527137	1.59085	-0.00298799
5.29472	-0.00573368	1.59707	6.71168e-05	1.59701	-0.000261401	1.59708	0.0044009	1.27886	-0.00410998	1.59504	0.000533684	1.59168	-0.00299782
5.29747	-0.005724	1.5979	7.19633e-05	1.59784	-0.000262276	1.59791	0.00438943	1.27953	-0.00411407	1.59587	0.000532384	1.59251	-0.00299543
5.30022	-0.00571068	1.59874	7.59011e-05	1.59867	-0.000269674	1.59874	0.00437406	1.28019	-0.00411292	1.5967	0.000524627	1.59334	-0.0029899
5.30297	-0.00570489	1.59957	7.42941e-05	1.5995	-0.000269129	1.59958	0.00436648	1.28086	-0.0041097	1.59753	0.000523094	1.59417	-0.00298944
5.30572	-0.00571072	1.6004	7.70562e-05	1.60034	-0.000276166	1.60041	0.0043714	1.28153	-0.00410868	1.59836	0.000527949	1.595	-0.0029818
5.30847	-0.00571761	1.60123	7.48383e-05	1.60117	-0.000264723	1.60124	0.0043728	1.28219	-0.00411119	1.5992	0.000533286	1.59583	-0.00298313
5.31122	-0.00572204	1.60207	6.95144e-05	1.602	-0.000250839	1.60207	0.00436591	1.28286	-0.00411245	1.60003	0.000535095	1.59666	-0.00297835
5.31396	-0.0057294	1.6029	6.54072e-05	1.60284	-0.000255165	1.60291	0.00436817	1.28352	-0.0041127	1.60086	0.00053891	1.59749	-0.00296848
5.31671	-0.00572908	1.60373	6.70809e-05	1.60367	-0.000267287	1.60374	0.00437673	1.28419	-0.00410864	1.60169	0.00054204	1.59832	-0.00293844
5.31946	-0.00572884	1.60457	6.71681e-05	1.6045	-0.000263034	1.60457	0.00438301	1.28486	-0.00410943	1.60252	0.000548121	1.59915	-0.00291731
5.32221	-0.00573536	1.6054	5.8199e-05	1.60533	-0.000254125	1.6054	0.00439002	1.28552	-0.00410652	1.60336	0.000556912	1.59997	-0.00291015
5.32496	-0.00573562	1.60623	5.53599e-05	1.60617	-0.000258163	1.60624	0.00438772	1.28619	-0.00410468	1.60419	0.000559655	1.6008	-0.00289597
5.32771	-0.00573134	1.60706	5.42459e-05	1.607	-0.000271736	1.60707	0.00437996	1.28686	-0.00410766	1.60502	0.000567057	1.60163	-0.00286643
5.33046	-0.00572634	1.6079	5.04416e-05	1.60783	-0.000276919	1.6079	0.0043661	1.28752	-0.00411213	1.60585	0.000561809	1.60246	-0.00284967
5.33321	-0.00572617	1.60873	4.91478e-05	1.60867	-0.000271877	1.60873	0.00435282	1.28819	-0.00411145	1.60668	0.00056373	1.60329	-0.00284604
5.33596	-0.00572869	1.60956	4.75255e-05	1.6095	-0.000263646	1.60957	0.00435074	1.28885	-0.00410805	1.60751	0.000560111	1.60412	-0.00283011
5.33871	-0.0057266	1.6104	5.17353e-05	1.61033	-0.000275848	1.6104	0.00435981	1.28952	-0.00411039	1.60835	0.000557289	1.60495	-0.00281588
5.34145	-0.00572535	1.61123	4.65705e-05	1.61116	-0.000269588	1.61123	0.00437397	1.29019	-0.00411047	1.60918	0.000557273	1.60578	-0.00280116
5.3442	-0.00572502	1.61206	5.01438e-05	1.612	-0.000267618	1.61206	0.00436341	1.29085	-0.00411171	1.61001	0.00055783	1.60661	-0.00278517
5.34695	-0.00571748	1.61289	4.51946e-05	1.61283	-0.00027504	1.6129	0.00434331	1.29152	-0.00411591	1.61084	0.000553761	1.60744	-0.00276028
5.3497	-0.00571375	1.61373	4.32129e-05	1.61366	-0.000276637	1.61373	0.00433907	1.29219	-0.00411743	1.61167	0.000559469	1.60827	-0.00272636
5.35245	-0.0057179	1.61456	2.86785e-05	1.6145	-0.000278473	1.61456	0.00434077	1.29285	-0.00411365	1.61251	0.00055801	1.6091	-0.00269353
5.3552	-0.00572081	1.61539	2.54133e-05	1.61533	-0.000278283	1.61539	0.00433367	1.29352	-0.00411217	1.61334	0.000546752	1.60993	-0.00264433
5.35795	-0.00571311	1.61623	2.99261e-05	1.61616	-0.000276546	1.61623	0.00431548	1.29418	-0.00411288	1.61417	0.000548906	1.61075	-0.0026137
5.36069	-0.00570422	1.61706	3.12147e-05	1.61699	-0.000273859	1.61706	0.00432196	1.29485	-0.00411044	1.615	0.000559432	1.61159	-0.00257969
5.36344	-0.00570456	1.61789	2.23791e-05	1.61783	-0.000282255	1.61789	0.00433085	1.29552	-0.00411047	1.61583	0.000545219	1.61241	-0.00252492
5.36619	-0.00571066	1.61872	2.38372e-05	1.61866	-0.000283485	1.61872	0.00433401	1.29618	-0.00410473	1.61666	0.000543027	1.61324	-0.00247969
5.36894	-0.0057167	1.61956	2.47356e-05	1.61949	-0.000280927	1.61956	0.00434951	1.29685	-0.00410549	1.6175	0.000553315	1.61407	-0.00243966
5.37169	-0.00572048	1.62039	2.19889e-05	1.62033	-0.000277109	1.62039	0.00435672	1.29752	-0.00410929	1.61833	0.000555596	1.6149	-0.00236522
5.37444	-0.00571052	1.62122	1.77739e-05	1.62116	-0.000274997	1.62122	0.00435602	1.29818	-0.00410873	1.61916	0.000555862	1.61573	-0.00231222
5.37719	-0.00572001	1.62206	1.90471e-05	1.62199	-0.000285529	1.62206	0.00435868	1.29885	-0.00410847	1.61999	0.000562711	1.61656	-0.00225186
5.37994	-0.00572647	1.62289	2.83243e-05	1.62282	-0.000286856	1.62289	0.00435247	1.29951	-0.0041041	1.62082	0.000560467	1.61739	-0.00220202
5.38269	-0.00572419	1.62372	4.24582e-05	1.62366	-0.000281184	1.62372	0.00433765	1.30018	-0.00410365	1.62166	0.000563114	1.61822	-0.00213889
5.38544	-0.00572424	1.62455	4.4404e-05	1.62449	-0.00027408	1.62455	0.00433118	1.30085	-0.00410211	1.62249	0.000556689	1.61905	-0.00208061
5.38818	-0.00572819	1.62539	4.29973e-05	1.62532	-0.00026774	1.62539	0.00433719	1.30151	-0.00409942	1.62332	0.00055097	1.61988	-0.00202788
5.39093	-0.00571808	1.62622	5.10166e-05	1.62616	-0.000278241	1.62622	0.00434148	1.30218	-0.00410144	1.62415	0.000553734	1.62071	-0.00196726
5.39368	-0.00571927	1.62705	4.75665e-05	1.62699	-0.000266688	1.62705	0.00434323	1.30285	-0.00410426	1.62498	0.000549505	1.62154	-0.00190735
5.39643	-0.0057224	1.62789	4.73868e-05	1.62782	-0.000260421	1.62788	0.00434601	1.30351	-0.00410361	1.62581	0.000546943	1.62237	-0.00186442
5.39918	-0.00572125	1.62872	4.67297e-05	1.62865	-0.00025306	1.62872	0.00435388	1.30418	-0.00410141	1.62665	0.00055271	1.62319	-0.00182694
5.40193	-0.00571915	1.62955	4.11234e-05	1.62949	-0.000255037	1.62955	0.00436706	1.30484	-0.00409891	1.62748	0.000548572	1.62402	-0.00176484
5.40468	-0.00570952	1.63038	4.30435e-05	1.63032	-0.000252901	1.63038	0.00437598	1.30551	-0.00410034	1.62831	0.000541929	1.62485	-0.00171834
5.40743	-0.00571615	1.63122	3.48239e-05	1.63115	-0.000245429	1.63121	0.00438554	1.30618	-0.00409819	1.62914	0.000549134	1.62568	-0.00165813
5.41017	-0.00572015	1.63205	3.86128e-05	1.63199	-0.000252687	1.63205	0.00439249	1.30684	-0.00409754	1.62997	0.000554084	1.62651	-0.00160008
5.41292	-0.00571707	1.63288	2.21275e-05	1.63282	-0.000242682	1.63288	0.00440346	1.30751	-0.00410054	1.63081	0.000555543	1.62734	-0.00154749
5.41567	-0.00570942	1.63372	3.1492e-05	1.63365	-0.000231019	1.63371	0.00440443	1.30818	-0.00409952	1.63164	0.000559098	1.62817	-0.00151706
5.41842	-0.00570428	1.63455	2.83192e-05	1.63448	-0.000227023	1.63454	0.00439301	1.30884	-0.00410135	1.63247	0.000563433	1.629	-0.00147749
5.42117	-0.00570455	1.63538	3.42797e-05	1.63532	-0.000222464	1.63538	0.00439118	1.30951	-0.00410504	1.6333	0.000560244	1.62983	-0.00144008
5.42392	-0.00572289	1.63621	2.71075e-05	1.63615	-0.000226423	1.63621	0.00440321	1.31017	-0.00410612	1.63413	0.000559533	1.63066	-0.00140555
5.42667	-0.00573073	1.63705	2.28874e-05	1.63698	-0.000229783	1.63704	0.00441016	1.31084	-0.0041059	1.63496	0.000555761	1.63149	-0.0013813
5.42942	-0.00572756	1.63788	2.89968e-05	1.63781	-0.000235376	1.63787	0.00438286	1.31151	-0.00410745	1.6358	0.000547118	1.63232	-0.0013656
5.43217	-0.00572526	1.63871	3.39768e-05	1.63865	-0.000240381	1.63871	0.00437111	1.31217	-0.00410754	1.63663	0.000556382	1.63315	-0.00135941
5.43491	-0.00573931	1.63955	3.10504e-05	1.63948	-0.00024699	1.63954	0.00436409	1.31284	-0.00411204	1.63746	0.000561295	1.63397	-0.00136481
5.43766	-0.00574339	1.64038	2.94846e-05	1.64031	-0.000242217	1.64037	0.00434948	1.31351	-0.00411424	1.63829	0.000561565	1.6348	-0.00135622
5.44041	-0.00574387	1.64121	3.45262e-05	1.64115	-0.000242523	1.6412	0.00434109	1.31417	-0.00411497	1.63912	0.000558997	1.63563	-0.00136113
5.44316	-0.00574265	1.64204	3.75963e-05	1.64198	-0.000235969	1.64204	0.00433485	1.31484	-0.00411443	1.63996	0.000551617	1.63646	-0.00136586
5.44591	-0.005741	1.64288	4.18113e-05	1.64281	-0.000231851	1.64287	0.0043286	1.3155	-0.00411482	1.64079	0.000546094	1.63729	-0.0013689
5.44866	-0.00574039	1.64371	3.23083e-05	1.64364	-0.000239096	1.6437	0.00432169	1.31617	-0.0041155	1.64162	0.000548821	1.63812	-0.00136843
5.45141	-0.00574695	1.64454	3.04292e-05	1.64448	-0.000248862	1.64453	0.00431972	1.31684	-0.00411589	1.64245	0.000545176	1.63895	-0.00137002
5.45416	-0.00574145	1.64538	3.38228e-05	1.64531	-0.000241678	1.64537	0.0043109	1.3175	-0.00411743	1.64328	0.000545012	1.63978	-0.00139211
5.4569	-0.00574344	1.64621	2.97977e-05	1.64614	-0.000250288	1.6462	0.00430675	1.31817	-0.00411957	1.64411	0.000549819	1.64061	-0.00141987
5.45965	-0.00575062	1.64704	2.37294e-05	1.64698	-0.000247002	1.64703	0.00430716	1.31884	-0.00412102	1.64495	0.000543128	1.64144	-0.00144412
5.4624	-0.00575637	1.64787	2.49667e-05	1.64781	-0.000250643	1.64786	0.00429743	1.3195	-0.00412046	1.64578	0.000544072	1.64227	-0.00146028
5.46515	-0.00575583	1.64871	3.01982e-05	1.64864	-0.000239139	1.6487	0.00429583	1.32017	-0.00412287	1.64661	0.00053961	1.6431	-0.00147889
5.4679	-0.00575046	1.64954	3.45672e-05	1.64947	-0.000235247	1.64953	0.00429916	1.32083	-0.00412313	1.64744	0.000539913	1.64393	-0.00148459
5.47065	-0.00575247	1.65037	4.73406e-05	1.65031	-0.000237517	1.65036	0.00429243	1.3215	-0.0041225	1.64827	0.000544168	1.64475	-0.00150672
5.4734	-0.00576084	1.65121	4.10823e-05	1.65114	-0.000252436	1.65119	0.00426934	1.32217	-0.00411864	1.6491	0.000542396	1.64558	-0.00152773
5.47615	-0.00576446	1.65204	4.95893e-05	1.65197	-0.000243116	1.65203	0.00427309	1.32283	-0.00411841	1.64994	0.000538937	1.64641	-0.0015456
5.4789	-0.0057567	1.65287	4.81826e-05	1.65281	-0.000241109	1.65286	0.00427214	1.3235	-0.00411654	1.65077	0.000541117	1.64724	-0.00157705
[truncated: 37,044 more rows]

## Sheet: Figure 3
Figure 3A								Figure 3B								Figure 3C
Wavelength [nm]	FCR3 20	NF54 20	HB3 20	7G8 20	MC 20	M920 20	M200101 20	Wavelength [nm]	NF54 95	HB3 95	7G8 95	MC 95	M920 95	M200101 95	FCR3 95	Temperature (C)	NF54			FCR3			Camp			M200101			7G8			HB3			M920
280	-45.9825	28.0743	-6.17601	-12.686	-16.3815	-47.4637	23.414	280	-22.227	-24.13	-27.4902	-73.4999	-35.123	-24.6045	-39.5785	10	2.07611	1.26515	-0.17008	2.71	0.972225	1.81054	-8.07924	-3.99313	-2.75933	2.40516	3.46467	4.59422	-9.18921	-9.76068	5.23636	1.25846	2.74755	1.80561	0.732046	2.21767	2.84083
279.8	-23.341	25.7103	-9.24551	-14.5938	-25.9406	-50.1324	27.6699	279.8	-28.1289	-20.3541	-25.3278	-75.6038	-37.8092	-24.5372	-28.5869	15	2.3527	1.09836	-0.67055	1.79	0.228874	0.527778	-0.85839	-4.43881	0.078104	-0.327023	-0.23	0.65253	-2.79728	-3.74456	-0.91952	-1.38297	2.39672	-0.32273	-1.12251	2.5382	-0.44666
279.6	-7.39816	26.955	-21.157	-16.5266	-38.7501	-56.1397	20.7176	279.6	-45.5106	-28.3603	-36.8466	-84.1256	-53.3035	-52.9726	-20.8268	20	-1.23632	-1.58069	-0.36777	-1.14	1.40776	-1.84429	2.21665	-1.49723	-0.11241	-2.62413	-0.68561	-2.31274	-3.27188	-1.51079	2.84851	1.27524	-1.81834	-3.27225	0.708676	0.293465	-0.79153
279.4	-7.57766	27.3806	-34.0391	-13.2969	-45.4541	-58.2297	32.811	279.4	-50.2427	-23.3785	-37.1809	-83.7974	-56.229	-59.1059	-16.9538	25	0.308667	1.76505	-0.16028	-2.96	-1.29884	-0.2505	-1.4338	0.59424	2.79364	-1.30605	-0.25983	0.630212	-1.6361	2.35956	-4.35257	-3.04639	1.85234	1.55735	0.994181	-3.22317	-0.84026
279.2	-3.82791	32.5219	-43.5344	-11.9501	-45.4885	-53.1944	47.8726	279.2	-51.647	-16.0921	-28.3122	-83.5742	-50.7293	-63.9029	-1.40413	30	-1.52359	-1.40549	1.26363	1.47	-1.6799	0.217865	0.424562	0.401238	8.23306	-1.15714	-1.52434	-3.56423	2.01266	6.45573	0.878362	-2.3905	-4.07931	1.78798	-2.22194	-2.83706	-0.7077
279	-4.09426	25.0874	-62.4491	-26.6945	-53.6122	-52.6168	38.1939	279	-50.7524	-5.60373	-21.875	-83.1138	-43.1088	-62.4793	12.9643	35	-3.26459	-1.14239	0.105055	-1.6	1.33312	-0.4614	1.10203	0.569879	5.7298	0.71666	2.38511	-0.297	2.90501	6.20073	-3.69114	0.306434	-0.70326	-1.55596	1.63368	-1.63802	-0.05468
278.8	-9.08775	17.7753	-76.185	-38.0819	-58.1284	-48.9719	46.6584	278.8	-54.5956	-8.73046	-19.6865	-93.9942	-40.1151	-85.2862	19.1187	40	0.300393	1.14872	0.042216	-0.72	-0.82785	1.16696	3.95089	0.777888	8.98807	1.24402	-0.47745	2.5829	6.04003	8.75961	1.24953	2.61646	1.06078	0.149008	-0.94574	0.172832	-1.059
278.6	-9.65982	1.72017	-96.4166	-51.0219	-68.9744	-56.9361	24.8476	278.6	-58.8731	-5.94074	-18.55	-96.2753	-37.8466	-103.128	18.029	45	-1.49493	2.0968	2.30937	1.41	-0.12204	-1.25068	2.6773	7.58593	10.6937	1.04851	-2.67255	0.863472	5.93677	10.3137	2.8144	1.36327	-1.45648	3.3999	0.221603	2.47609	0.402493
278.4	-18.7991	-5.46067	-102.76	-53.3697	-76.4354	-59.868	25.5669	278.4	-61.9495	-2.50647	-22.8719	-91.3145	-37.0017	-96.0233	7.39643	50	2.48156	2.40821	3.07955	-0.96	-0.01335	2.0599	6.05236	6.98794	11.5555	1.65411	3.7325	7.09613	9.48161	13.2642	8.54791	4.91238	5.47868	9.85013	1.09766	3.45289	2.77727
278.2	-38.5461	-9.14659	-102.191	-55.2351	-82.4774	-62.3524	29.6384	278.2	-56.1637	3.65046	-24.1159	-80.4731	-38.9376	-73.9968	-5.18109	55	1.72493	7.44372	4.58221	2.15	2.78816	4.31718	7.28147	7.92544	15.2798	3.87279	9.24091	0.952079	7.58537	12.6274	12.0471	7.56217	10.3334	12.3281	3.59496	5.34265	3.50409
278	-48.3732	-14.0958	-102.778	-55.3281	-86.7383	-66.4086	27.4667	278	-49.9483	1.72031	-26.2521	-72.5446	-44.0155	-54.5919	-13.7188	60	7.55075	6.75015	10.7444	4.76	7.9841	5.6222	14.1499	15.2899	16.3824	18.6656	13.5915	13.9851	9.56005	14.9861	18.8978	15.237	16.045	12.9764	8.38655	10.2788	9.34928
277.8	-55.6388	-19.8369	-113.052	-53.2668	-97.1594	-66.9168	20.2177	277.8	-44.0488	6.24595	-26.2788	-69.4051	-44.5231	-35.8415	-20.7603	65	12.6377	14.9708	16.0466	12.24	15.4094	12.3541	33.3847	34.8504	36.9052	36.2006	41.2998	28.1364	13.1589	20.9496	28.2647	26.2786	30.0452	31.8575	20.9609	19.0131	22.5514
277.6	-53.9892	-25.4583	-122.621	-58.5095	-116.275	-71.4024	-5.36669	277.6	-45.5367	1.31278	-33.1438	-71.6022	-47.8926	-36.0909	-18.9601	70	24.6942	21.6311	22.6184	39.65	44.5216	41.3812	48.4316	51.6719	55.3613	42.5758	44.7632	37.0255	40.2644	37.1431	53.9463	40.2942	40.626	42.7233	55.9714	56.4547	59.3622
277.4	-49.0322	-29.7016	-127.311	-63.0981	-131.064	-74.2392	-33.8781	277.4	-41.8299	-3.85798	-30.1793	-80.2213	-48.0419	-33.8669	-18.3498	75	55.1538	60.7189	56.6158	89.88	85.1264	84.593	64.7976	63.271	65.7392	63.9664	63.4865	58.3978	78.1808	77.3801	79.3608	56.0502	62.4507	54.3266	74.3145	75.8481	74.2448
277.2	-50.1931	-26.3507	-115.807	-60.605	-134.087	-65.2475	-13.5732	277.2	-45.0938	-11.3971	-24.024	-86.9842	-50.5683	-34.555	-29.0351	80	73.8792	77.3024	79.4038	100	96.8853	98.1075	87.6998	84.8662	88.0375	95.3373	86.2581	81.3675	89.2763	89.3307	87.6657	79.5976	95.3449	82.6159	88.4099	94.4625	94.5889
277	-44.9958	-25.6296	-114.977	-63.6475	-136.039	-67.698	-5.64344	277	-48.0209	-6.83615	-17.4752	-88.0082	-47.9101	-36.607	-33.8977	85	88.4413	96.4952	89.8843		100.94	97.2788	98.7077	96.085	98.9368	86.4016	96.9206	91.612	99.5618	98.152	104.746	88.3548	101.492	98.9287	99.8715	98.3786	103.267
276.8	-36.1518	-25.2372	-115.164	-66.2179	-135.268	-67.2943	-22.7072	276.8	-58.0656	-10.9259	-13.4911	-87.5653	-49.5432	-48.4773	-35.4547	90	96.8499	96.8123	102.82		100.912	103.089	101.292	101.567	101.073	103.323	108.499	79.4885	98.4469	98.0761	106.616	103.611	95.0612	95.4013	100.129	98.2957	98.7817
276.6	-43.854	-27.3533	-109.26	-70.4131	-133.531	-69.7535	-31.5195	276.6	-53.8038	-11.8474	-8.8501	-79.941	-41.0165	-29.6832	-46.6043	95	100.183	102.896	104.166		100.98	101.659		97.764	99.0108	107.958	100.527	99.879	99.9845	99.4519	110.643	96.9511	107.361	100.729		99.17	102.873
276.4	-56.4714	-35.1553	-109.923	-72.4772	-135.815	-73.3004	-46.0601	276.4	-42.2038	-0.110988	-1.97405	-76.4972	-27.8117	4.41178	-57.9369	100	102.968	103.796	103.129		97.1682	97.9733		100.669	99.916	106.98	94.0541	100.121	102.007	100.548	110.968	99.4384	96.0855	104.941		104.156	95.0777
276.2	-61.2437	-42.1184	-99.7272	-74.3385	-135.773	-77.8204	-60.5146	276.2	-33.6737	3.67069	1.03876	-67.8088	-16.7633	26.6876	-56.1999
276	-64.3884	-52.2833	-103.376	-82.2893	-143.312	-84.183	-97.3684	276	-29.9524	-3.06141	-3.38542	-62.6096	-14.4009	34.7595	-63.737
275.8	-68.7878	-54.6444	-102.364	-76.0667	-146.224	-91.6262	-93.2633	275.8	-32.7181	-10.3976	-13.1435	-56.549	-18.2261	29.1023	-76.2809
275.6	-66.8834	-59.7498	-100.095	-70.4206	-149.214	-102.31	-96.9333	275.6	-36.7152	-12.5168	-20.9415	-51.3568	-25.619	24.5796	-85.4023
275.4	-59.3185	-63.5733	-99.2398	-69.9393	-153.098	-111.577	-113.947	275.4	-37.7556	-3.90018	-24.0502	-45.9	-30.0825	45.3682	-84.2807
275.2	-57.1958	-65.3567	-93.7234	-76.7851	-158.151	-114.879	-130.456	275.2	-40.739	-8.81081	-21.789	-47.4607	-28.3362	49.3648	-72.8838
275	-41.4904	-66.6816	-95.2975	-82.4631	-162.001	-116.404	-151.675	275	-48.8441	-20.7067	-25.697	-58.5416	-25.5094	32.4619	-58.0296
274.8	-33.7269	-68.2525	-101.211	-84.1838	-163.536	-120.513	-161.801	274.8	-61.492	-27.3371	-24.235	-71.2048	-24.5239	-0.850194	-62.7301
274.6	-41.3844	-69.0502	-105.106	-90.0036	-162.762	-127.404	-166.426	274.6	-73.3887	-35.4774	-27.2368	-80.9802	-28.6379	-19.8861	-66.9847
274.4	-43.7995	-68.8192	-103.737	-94.029	-156.193	-129.278	-168.459	274.4	-74.4981	-40.751	-30.292	-86.2621	-27.1792	-30.6768	-61.8037
274.2	-55.4894	-64.1608	-92.4973	-88.3179	-148.023	-122.94	-146.346	274.2	-69.6662	-41.5603	-29.5445	-80.7173	-27.3834	-41.652	-62.1534
274	-64.0213	-55.575	-79.0678	-82.3335	-136.36	-116.465	-131.276	274	-67.157	-38.6232	-32.1039	-67.7756	-22.2933	-33.7497	-59.6642
273.8	-68.811	-52.029	-71.5542	-82.2899	-137.112	-116.698	-122.964	273.8	-62.2543	-29.2106	-37.3558	-61.2394	-22.0051	-38.26	-53.2231
273.6	-82.8401	-45.5303	-68.2679	-76.8729	-136.028	-113.928	-108.614	273.6	-62.2665	-21.5241	-49.1798	-61.2767	-26.2276	-45.1151	-51.0066
273.4	-91.874	-44.9835	-71.8085	-79.244	-136.093	-114.72	-110.905	273.4	-58.0546	-8.68942	-48.3741	-59.5597	-23.6685	-35.1472	-43.2564
273.2	-83.2634	-51.3382	-77.8435	-79.5311	-143.79	-123.072	-122.396	273.2	-61.6784	-6.78182	-42.4927	-59.9176	-28.2633	-50.5018	-31.8196
273	-78.3411	-47.4676	-81.3939	-82.5224	-142.383	-126.301	-120.398	273	-62.3646	-4.06955	-39.713	-55.2505	-33.0354	-57.4143	-26.9459
272.8	-82.2518	-38.1335	-85.7213	-82.4974	-135.889	-125.156	-105.895	272.8	-57.5512	8.43449	-28.136	-48.6887	-41.754	-33.3857	-25.2807
272.6	-82.4938	-33.2122	-82.1599	-74.4792	-133.197	-121.38	-96.2739	272.6	-59.4845	9.09117	-21.6681	-54.3302	-54.4319	-38.533	-12.3986
272.4	-78.3232	-26.6949	-78.7007	-76.0736	-132.916	-119.626	-97.8396	272.4	-60.1434	4.34933	-17.9112	-54.1204	-57.0132	-30.683	-1.01966
272.2	-80.2548	-24.3594	-79.2048	-74.6094	-131.756	-114.952	-85.7399	272.2	-56.5022	1.9446	-17.863	-49.9108	-52.4103	-15.8071	1.09088
272	-85.8412	-15.4311	-76.2521	-64.7653	-119.29	-104.084	-56.1427	272	-57.7869	1.98044	-22.9626	-50.1416	-50.0263	-12.4475	-8.04262
271.8	-78.4424	-13.128	-78.5447	-59.5732	-114.03	-100.459	-47.0137	271.8	-56.2131	15.74	-27.3286	-44.9471	-56.4881	-22.959	-12.9099
271.6	-87.0328	-14.0087	-74.7584	-55.0537	-105.487	-98.2951	-30.9585	271.6	-53.6935	18.1563	-31.6075	-39.5637	-67.3765	-26.7599	-15.2422
271.4	-85.0386	-11.917	-71.1027	-49.1432	-98.2522	-88.087	-27.5104	271.4	-45.4136	25.8654	-25.8719	-26.8609	-64.3169	-8.47077	-8.41145
271.2	-78.6376	-10.389	-58.6842	-48.2184	-98.1863	-86.7981	-23.5474	271.2	-35.2354	34.4461	-12.5994	-19.313	-57.0196	7.47098	-5.93266
271	-75.0795	-4.62525	-46.5351	-42.6002	-89.9216	-77.9616	-15.6712	271	-35.0688	41.4435	-11.2909	-9.83367	-55.8019	12.364	-8.64885
270.8	-64.411	-4.48418	-36.1468	-37.2134	-85.9561	-71.1381	-13.5233	270.8	-37.135	41.91	-13.2074	-8.47049	-56.6888	23.5511	-6.41499
270.6	-50.9082	-2.51263	-42.2413	-34.5773	-82.6971	-63.9032	-7.67169	270.6	-40.0534	30.8725	-15.0245	-11.1654	-60.8879	23.5013	-3.15914
270.4	-39.4714	3.97968	-37.6	-27.2606	-75.4732	-58.1573	-5.4203	270.4	-31.8514	23.9109	-18.7157	-8.02989	-57.2845	60.6904	-1.98373
270.2	-34.4929	-0.99971	-40.3007	-21.1699	-73.8734	-62.6348	-7.6318	270.2	-24.1881	13.7359	-25.0849	-7.05544	-53.2901	65.7516	-9.39637
270	-31.1091	-6.63687	-47.6866	-12.8087	-70.4844	-62.8121	-11.2944	270	-17.564	7.37491	-37.1355	-12.6585	-60.2869	53.3815	-13.3053
269.8	-36.1084	-0.887663	-46.5998	-2.33852	-64.7753	-53.5918	-8.0195	269.8	-11.2041	1.84055	-51.3782	-23.3716	-65.1827	49.2776	-16.8287
269.6	-37.6926	-6.16662	-52.5695	0.0499907	-67.9038	-54.6998	-31.2739	269.6	-16.6015	-5.29678	-64.4072	-36.4107	-73.8372	37.4409	-24.2946
269.4	-41.8488	-15.0212	-53.3198	-1.5282	-73.0068	-55.7261	-58.1323	269.4	-19.4467	-13.2937	-73.5921	-44.4861	-74.5414	20.017	-40.923
269.2	-32.7281	-18.2508	-57.7888	-4.73517	-69.4639	-50.1453	-80.7909	269.2	-11.1716	-5.24649	-75.6755	-47.6175	-64.8624	19.9584	-49.3055
269	-33.6082	-22.5846	-62.8104	-6.19303	-63.3923	-51.657	-103.226	269	-20.4116	-8.19865	-83.7559	-63.6108	-67.5253	-6.44502	-53.3488
268.8	-27.2412	-14.256	-59.2675	-3.61735	-65.4659	-44.9426	-105.94	268.8	-27.7666	-12.3838	-86.5473	-74.6218	-69.0312	-35.0636	-44.8632
268.6	-31.9678	-22.1028	-55.0228	-1.62702	-78.4059	-42.8573	-112.199	268.6	-22.3954	-12.237	-79.2893	-74.8799	-62.3909	-31.446	-44.2969
268.4	-40.0463	-27.3097	-49.4034	-1.79792	-85.9433	-40.2353	-110.315	268.4	-25.798	-14.4614	-83.5844	-84.9106	-54.3643	-29.3092	-52.5683
268.2	-37.2786	-32.5991	-45.6669	-13.3609	-92.0913	-40.0281	-115.264	268.2	-22.4761	-11.067	-92.6246	-90.5842	-49.0618	-35.3005	-49.3987
268	-41.0098	-37.506	-47.1189	-20.1881	-91.7935	-40.7055	-100.13	268	-26.8145	-13.8255	-105.325	-97.7125	-57.9099	-49.6453	-47.3177
267.8	-44.3872	-40.4163	-51.4336	-11.2287	-93.8945	-41.2195	-93.2708	267.8	-34.0139	-17.8326	-107.15	-102.145	-56.3778	-75.6274	-45.0879
267.6	-55.6319	-48.7269	-61.0809	-8.26242	-109.314	-58.3254	-105.897	267.6	-34.371	-16.1013	-105.384	-102.656	-46.5337	-65.6968	-51.6459
267.4	-65.2645	-56.7832	-73.0005	-11.0369	-123.296	-72.4725	-125.679	267.4	-31.099	-14.6273	-108.148	-107.669	-42.2458	-77.9486	-53.2718
267.2	-70.8439	-69.1292	-77.7689	-21.2042	-135.088	-78.2872	-140.722	267.2	-28.944	-12.6908	-108.579	-119.044	-40.5847	-105.901	-51.2585
267	-68.8104	-66.9382	-67.295	-24.8384	-135.224	-68.0143	-134.731	267	-33.3213	-20.1674	-105.758	-132.253	-46.2962	-148.503	-47.6107
266.8	-69.4218	-56.8348	-45.3478	-21.0519	-128.013	-51.3169	-111.228	266.8	-40.1266	-21.564	-97.6417	-138.097	-58.0377	-151.174	-41.2559
266.6	-70.4479	-46.6206	-25.818	-18.7029	-128.571	-43.8509	-88.0113	266.6	-52.6932	-24.2138	-93.0379	-143.624	-63.9172	-154.39	-42.4336
266.4	-63.466	-50.3547	-13.9018	-27.8849	-132.297	-42.2219	-81.6934	266.4	-64.1051	-24.9196	-91.0621	-141.043	-58.4642	-142.487	-43.136
266.2	-53.006	-56.548	-5.73321	-29.7346	-138.943	-49.5764	-65.9711	266.2	-62.7147	-22.8456	-84.0286	-140.022	-48.1977	-128.629	-35.1327
266	-50.5585	-67.492	-8.18362	-32.6579	-149.987	-57.1958	-66.5869	266	-66.2171	-21.5316	-72.8789	-142.945	-48.6207	-124.744	-26.1365
265.8	-62.916	-69.9402	-4.158	-35.0935	-162.942	-62.9843	-62.1888	265.8	-68.3152	-16.177	-65.3849	-138.987	-45.3335	-116.207	-22.5436
265.6	-65.7138	-74.9335	2.85909	-36.7013	-171.948	-65.0806	-50.8334	265.6	-54.6967	-10.4213	-51.2317	-132.614	-44.428	-94.4077	-23.7243
265.4	-67.5111	-80.5475	7.7177	-38.9695	-170.014	-66.3928	-50.9007	265.4	-56.0691	-14.8891	-51.9206	-130.748	-49.9749	-81.742	-24.4342
265.2	-66.6009	-75.5251	14.2683	-36.22	-165.156	-66.0416	-47.4264	265.2	-60.4464	-17.2002	-55.0898	-130.851	-54.4366	-83.4748	-16.4049
265	-71.2174	-71.4177	18.7899	-33.4002	-162.081	-64.9645	-40.1349	265	-47.0218	-17.5234	-41.7992	-124.369	-57.0633	-65.7728	-12.6233
264.8	-74.6933	-68.375	18.6361	-30.821	-166.368	-67.5983	-57.7434	264.8	-44.0279	-17.7673	-28.1599	-127.018	-55.163	-64.0774	-17.7042
264.6	-65.774	-66.3071	16.9777	-32.9712	-171.153	-62.7497	-89.6506	264.6	-39.8984	-11.3578	-21.3408	-130.066	-51.1395	-56.4618	-10.3558
264.4	-62.9582	-67.7811	14.0671	-38.1173	-167.652	-58.2635	-100.424	264.4	-47.2522	-20.6541	-30.8414	-138.566	-65.3047	-73.1902	-4.11395
264.2	-54.8531	-65.2238	21.4293	-41.3074	-152.063	-46.1503	-80.7946	264.2	-50.5213	-27.0764	-35.1568	-143.324	-77.9523	-78.9259	3.81344
264	-49.7739	-61.4862	33.2489	-42.824	-148.604	-42.0801	-61.8061	264	-55.1048	-37.2907	-39.8135	-148.191	-84.9007	-84.8037	1.09435
263.8	-51.4421	-67.8491	30.206	-42.6723	-154.479	-47.6236	-63.1549	263.8	-54.7239	-40.9938	-44.2069	-142.087	-86.6674	-55.1118	-2.90206
263.6	-53.3656	-64.4842	26.3613	-42.1044	-153.617	-48.8547	-61.8323	263.6	-53.7033	-43.5685	-45.1433	-135.279	-81.1695	-49.3088	-13.6209
263.4	-56.34	-62.681	18.7327	-42.6723	-157.269	-44.5488	-65.3403	263.4	-48.6903	-39.6088	-45.2451	-126.999	-72.214	-41.2145	-18.3816
263.2	-65.1255	-66.6415	4.65744	-41.1854	-160.314	-42.0626	-73.1977	263.2	-39.7388	-29.4175	-36.4543	-117.66	-68.3585	-45.0603	-19.436
263	-71.0437	-63.0694	-8.5923	-38.5981	-161.252	-40.2084	-73.6839	263	-27.7695	-25.7775	-24.5536	-110.324	-69.8475	-51.3545	-21.2443
262.8	-72.7802	-51.2325	-7.07721	-39.4717	-162.266	-35.0711	-81.2247	262.8	-21.1089	-23.3745	-27.0886	-113.164	-70.725	-61.4496	-24.8725
262.6	-74.2769	-45.9431	-3.36779	-40.3628	-154.47	-35.0174	-79.2214	262.6	-20.6015	-24.0826	-40.5256	-116.005	-72.9246	-75.9627	-30.3153
262.4	-71.5584	-50.281	-0.672863	-38.5167	-142.105	-26.5643	-76.6147	262.4	-24.4871	-36.1589	-53.429	-118.309	-77.4674	-90.2602	-35.5299
262.2	-72.1386	-50.0122	-1.75962	-34.6715	-135.176	-23.1376	-84.239	262.2	-30.6049	-37.4913	-57.2498	-112.178	-78.6361	-101.948	-37.197
262	-69.4276	-47.2221	-8.46687	-29.7032	-130.415	-28.373	-78.6616	262	-20.0842	-31.9518	-54.9485	-111.822	-75.5193	-94.576	-41.1488
261.8	-62.4736	-41.7271	-19.439	-37.9743	-137.717	-33.5039	-81.7944	261.8	-16.5376	-30.6031	-52.8948	-109.744	-72.3015	-82.5386	-39.2594
261.6	-60.1905	-42.4041	-25.3723	-45.992	-147.513	-41.901	-83.7989	261.6	-22.7547	-27.9244	-56.8801	-110.813	-73.4696	-86.7198	-39.5889
261.4	-65.8528	-34.1347	-22.5496	-43.4059	-140.968	-49.6674	-64.1223	261.4	-23.9901	-24.5907	-55.3368	-106.976	-73.3161	-83.3676	-49.2586
261.2	-78.8362	-28.6165	-17.8794	-37.0786	-133.388	-50.9499	-48.2142	261.2	-14.1527	-13.2324	-48.8165	-100.624	-64.5579	-59.9985	-63.8899
261	-84.5951	-24.22	-22.2114	-34.6197	-135.105	-58.833	-50.5965	261	6.8894	0.634711	-35.2498	-91.1105	-53.3549	-45.3994	-80.326
260.8	-86.6605	-21.8804	-28.4377	-34.7999	-137.137	-59.263	-57.6661	260.8	18.4296	10.0392	-30.1194	-81.0035	-49.5151	-37.3275	-90.1711
260.6	-83.9802	-15.517	-28.7834	-32.3318	-131.865	-55.1881	-72.5283	260.6	24.5533	22.2126	-25.8754	-80.085	-46.1381	-45.8893	-92.4745
260.4	-81.7747	-7.82525	-35.8791	-37.9767	-130.677	-56.2482	-83.0896	260.4	20.7553	26.096	-31.1715	-81.3497	-43.2791	-60.0783	-86.9957
260.2	-80.7637	-14.3367	-42.613	-41.5725	-134.283	-66.7657	-101.083	260.2	15.3045	24.7098	-36.5827	-91.4508	-47.3283	-67.1254	-79.465
260	-70.0837	-13.0723	-43.1442	-50.7586	-130.945	-76.6903	-116.501	260	7.30392	15.1365	-49.9215	-103.753	-55.8964	-92.165	-73.658
259.8	-56.6174	-13.903	-45.5842	-56.7389	-126.148	-84.5605	-137.771	259.8	-1.69231	3.26431	-60.2033	-106.474	-62.6599	-92.5477	-73.68
259.6	-49.1242	-11.175	-44.2494	-48.6369	-119.163	-85.9883	-126.887	259.6	-11.564	-7.38184	-69.272	-102.196	-69.4256	-93.0139	-75.9422
259.4	-47.269	-12.0046	-45.194	-42.0538	-108.196	-77.8916	-82.0886	259.4	-23.8647	-12.515	-72.0709	-96.1209	-69.2634	-86.8706	-76.9028
259.2	-44.1435	-11.117	-40.1533	-41.394	-110.485	-78.1612	-60.8549	259.2	-34.2566	-11.8792	-67.2445	-90.8861	-67.9501	-78.9459	-75.2196
259	-55.3626	-18.8522	-46.6796	-53.6075	-123.327	-90.681	-81.0103	259	-36.4273	-7.63908	-63.5562	-87.933	-69.6894	-66.3575	-77.5299
258.8	-61.6699	-29.2598	-49.5497	-67.7682	-136.7	-97.9404	-107.912	258.8	-34.6659	1.24341	-61.4345	-88.8434	-64.8624	-48.8587	-79.3179
258.6	-71.1195	-33.1547	-47.7959	-78.7388	-142.454	-97.6738	-131.303	258.6	-33.0943	3.28165	-60.7463	-90.4752	-70.8504	-59	-88.5967
258.4	-67.7751	-26.7872	-35.0484	-73.1038	-136.039	-83.9182	-124.344	258.4	-30.4087	7.86568	-55.4031	-88.802	-66.4588	-72.1954	-89.5805
258.2	-66.5082	-23.7405	-25.8128	-61.0061	-129.136	-71.1089	-115.542	258.2	-34.1225	6.60262	-58.8181	-77.622	-64.6255	-63.8755	-90.7889
258	-65.9616	-33.6731	-31.191	-66.9143	-135.774	-69.6509	-128.186	258	-37.9965	2.75042	-71.7268	-74.9441	-68.2091	-74.195	-86.3565
257.8	-65.5575	-42.5985	-33.0345	-78.6418	-145.382	-72.2577	-135.987	257.8	-52.6554	-11.6774	-83.5926	-67.7021	-78.5515	-88.6757	-85.5256
257.6	-67.3293	-47.6691	-29.0476	-81.5267	-142.185	-70.732	-148.265	257.6	-64.0482	-19.0737	-90.1309	-65.4379	-86.521	-89.4162	-80.9531
257.4	-69.3524	-51.2836	-25.3867	-70.1009	-138.691	-72.6195	-148.435	257.4	-76.901	-33.2634	-100.909	-67.3087	-93.3072	-106.732	-84.6183
257.2	-74.4738	-66.1776	-18.6384	-56.7139	-137.766	-75.9528	-131.583	257.2	-81.9605	-37.2607	-102.895	-58.9898	-90.3963	-94.6321	-89.1873
257	-77.5606	-72.8633	-4.2528	-44.186	-140.893	-70.1701	-118.155	257	-85.2604	-49.7931	-104.961	-64.2898	-96.3907	-108.782	-98.8043
256.8	-84.2309	-76.9231	-5.72628	-39.6647	-150.486	-66.4232	-102.653	256.8	-83.4595	-51.9076	-96.9384	-61.4661	-95.3399	-104.887	-100.268
256.6	-93.9145	-78.1846	0.341056	-32.7962	-155.127	-59.889	-73.7824	256.6	-73.6778	-44.1217	-87.8337	-53.484	-79.0854	-91.9581	-103.813
256.4	-95.9903	-80.6078	4.12967	-33.1369	-162.872	-57.3026	-67.2139	256.4	-69.8357	-38.97	-92.9804	-61.4807	-71.7116	-103.173	-95.0725
256.2	-99.9687	-81.9414	5.11527	-35.3184	-159.807	-59.1714	-71.9411	256.2	-69.0653	-35.9716	-97.4336	-68.7686	-79.6455	-118.798	-93.596
256	-92.852	-79.9286	8.04372	-28.6755	-155.376	-63.0298	-83.8737	256	-77.445	-48.3427	-110.366	-76.8335	-99.6779	-149.133	-92.2243
255.8	-83.0416	-80.1283	-0.323714	-17.0602	-153.64	-63.8694	-81.9726	255.8	-83.6917	-53.3851	-126.036	-88.285	-113.346	-185.033	-91.797
255.6	-72.3696	-67.625	0.934147	-5.54955	-140.337	-52.6238	-38.3186	255.6	-81.7893	-57.4131	-129.718	-100.955	-116.091	-204.26	-95.9729
255.4	-69.6309	-56.681	-1.32145	4.09459	-128.834	-44.337	-4.27964	255.4	-90.2816	-69.6633	-142.116	-106.867	-117.673	-225.29	-100.257
255.2	-68.8359	-66.2055	-17.5297	11.5728	-123.512	-44.3708	6.68437	255.2	-90.5039	-78.5742	-149.728	-113.864	-119.327	-236.526	-101.988
255	-75.2103	-88.0435	-47.3536	2.47861	-126.903	-54.6928	-5.71824	255	-91.7782	-85.4201	-152.874	-126.634	-118.209	-242.647	-100.87
254.8	-72.9921	-100.067	-62.5191	-5.13742	-135.993	-59.4695	-16.7733	254.8	-88.5469	-91.3707	-148.7	-138.293	-116.272	-254.651	-99.5513
254.6	-74.7807	-102.993	-59.5548	-4.91536	-146.181	-58.5021	-8.9233	254.6	-85.9849	-98.2219	-146.717	-145.601	-117.699	-270.839	-101.72
254.4	-76.8223	-100.137	-53.1909	-7.41374	-155.133	-54.2762	-6.28794	254.4	-82.6224	-98.8803	-151.164	-154.477	-120.933	-287.591	-107.311
254.2	-71.2573	-97.0038	-46.0062	-7.98747	-161.993	-48.4853	-3.05796	254.2	-84.2717	-102.27	-148.767	-162.553	-119.854	-294.251	-102.983
254	-70.0275	-90.3547	-45.3963	-19.5324	-172.64	-48.5367	-9.65007	254	-95.712	-105.157	-146.502	-173.744	-128.19	-294.529	-96.4008
253.8	-69.76	-90.5562	-60.156	-35.5666	-180.522	-53.0731	-25.4547	253.8	-105.251	-108.391	-151.998	-182.455	-143.238	-309.433	-102.176
253.6	-74.6591	-95.373	-72.9641	-36.0811	-180.883	-58.1859	-30.516	253.6	-106.224	-92.8026	-145.685	-170.192	-138.177	-288.097	-111.286
253.4	-71.2649	-99.8897	-79.2713	-36.8524	-184.393	-62.3536	-45.5153	253.4	-109.958	-97.5271	-144.842	-178.604	-144.337	-286.308	-117.643
253.2	-72.372	-101.556	-82.8593	-33.8175	-187.137	-58.1387	-66.2017	253.2	-113.739	-106.484	-137.38	-185.168	-147.176	-273.708	-127.566
253	-87.9303	-109.428	-79.9586	-30.5437	-194.402	-55.5662	-67.8846	253	-117.855	-108.517	-128.565	-186.821	-145.27	-270.043	-141.945
252.8	-86.8857	-116.608	-81.5327	-32.945	-206.846	-49.9142	-66.3874	252.8	-117.547	-108.57	-118.843	-179.154	-133.091	-252.534	-144.954
252.6	-95.4836	-119.498	-85.0473	-44.6987	-221.876	-49.8238	-76.0724	252.6	-112.716	-114.679	-113.662	-184.955	-132.228	-228.339	-154.8
252.4	-99.6914	-110.876	-77.1452	-52.0362	-226.095	-48.8739	-84.2353	252.4	-116.869	-126.791	-114.491	-196.185	-140.453	-216.717	-166.387
252.2	-106.845	-106.902	-68.3442	-49.2565	-237.822	-52.5561	-94.0898	252.2	-135.043	-147.918	-131.099	-211.159	-150.829	-238.039	-174.277
252	-110.652	-107.549	-57.7524	-52.0891	-246.231	-57.9309	-106.45	252	-150.692	-154.996	-132.667	-220.445	-153.101	-243.984	-176.536
251.8	-103.02	-92.274	-46.2698	-50.8498	-243.461	-53.9582	-107.937	251.8	-162.638	-160.361	-131.648	-218.322	-150.512	-222.727	-180.915
251.6	-89.3078	-87.2627	-34.279	-49.2844	-240.369	-54.4092	-108.17	251.6	-173.268	-167.478	-142.913	-226.209	-157.46	-237.493	-185.803
251.4	-79.9131	-91.5849	-35.53	-52.4495	-241.321	-55.4314	-124.516	251.4	-179.528	-168.74	-157.071	-229.386	-161.727	-237.448	-191.816
251.2	-70.3483	-88.2485	-43.0396	-49.2902	-234.96	-52.555	-112.46	251.2	-178.959	-179.708	-165.813	-237.959	-168.22	-221.653	-189.574
251	-65.1162	-90.8209	-50.2463	-44.6917	-234.01	-57.4058	-85.639	251	-183.384	-186.036	-173.821	-247.711	-171.059	-205.112	-189.368
250.8	-73.3378	-94.0377	-60.5936	-36.5455	-239.627	-58.372	-71.7404	250.8	-192.653	-196.932	-180.589	-256.297	-177.405	-214.503	-201.432
250.6	-81.1696	-91.301	-64.3538	-26.8781	-236.418	-52.8058	-58.424	250.6	-192.729	-204.566	-186.261	-266.746	-177.84	-220.049	-211.553
250.4	-82.4047	-82.097	-53.4574	-26.9002	-232.924	-44.8323	-60.4772	250.4	-189.269	-215.512	-191.453	-276.654	-175.306	-222.716	-211.103
250.2	-79.3503	-77.6	-47.5883	-34.5662	-233.272	-40.9506	-63.3332	250.2	-195.562	-237.747	-213.36	-303.684	-190.808	-261.983	-209.703
250	-83.3224	-75.4218	-42.4505	-43.3547	-225.282	-43.6677	-52.6085	250	-208.049	-251.809	-235.513	-321.712	-205.148	-294.368	-212.007
249.8	-88.2679	-70.3118	-40.7314	-49.0595	-224.848	-47.5145	-36.9747	249.8	-222.163	-269.983	-263.799	-338.743	-227.79	-333.263	-217.133
249.6	-91.3946	-69.8044	-44.6766	-60.3632	-224.186	-53.5859	-33.1763	249.6	-235.452	-291.154	-290.229	-354.195	-245.244	-368.66	-226.904
249.4	-103.028	-61.4409	-37.2717	-53.9615	-222.915	-52.1314	-23.6608	249.4	-237.431	-301.717	-302.114	-360.334	-253.039	-392.659	-241.075
249.2	-113.192	-59.5454	-40.292	-57.212	-226.167	-60.7963	-31.0134	249.2	-236.534	-298.868	-306.884	-358.694	-245.523	-416.716	-249.091
249	-116.789	-67.0471	-47.1345	-66.3657	-231.593	-68.1145	-32.7873	249	-233.071	-295.096	-312.319	-351.783	-243.746	-422.361	-252.716
248.8	-109.95	-82.8383	-55.9095	-84.8831	-239.106	-68.8162	-45.3894	248.8	-232.164	-292.072	-322.415	-353.284	-250.572	-421.429	-260.826
248.6	-112.322	-96.1645	-63.2948	-103.681	-255.126	-77.746	-61.7699	248.6	-247.761	-301.211	-340.64	-358.342	-269.631	-424.708	-277.397
248.4	-128.538	-105.783	-70.5455	-117.845	-276.775	-80.399	-71.4387	248.4	-256.268	-311.815	-359.653	-360.155	-282.736	-427.313	-290.132
248.2	-148.035	-99.8363	-76.4359	-127.888	-290.879	-83.5732	-76.8939	248.2	-270.596	-325.9	-380.162	-369.701	-303.933	-431.169	-302.321
248	-164.443	-86.1498	-71.8507	-130.951	-294.886	-85.6188	-57.4916	248	-295.244	-339.643	-400.06	-382.796	-312.603	-455.497	-319.541
247.8	-180.291	-84.3398	-74.2458	-138.374	-309.334	-95.1142	-71.0984	247.8	-316.18	-346.395	-420.553	-397.781	-319.332	-486.283	-341.123
247.6	-191.841	-91.9798	-82.4969	-153.186	-322.51	-108.807	-114.276	247.6	-326.857	-350.914	-437.335	-414.247	-327.064	-501.025	-361.152
247.4	-204.071	-99.0759	-93.1349	-173.704	-337.747	-122.771	-148.079	247.4	-336.388	-354.734	-447.75	-427.054	-334.955	-498.575	-382.372
247.2	-214.462	-114.171	-119.992	-199.658	-356.712	-146.598	-190.605	247.2	-346.884	-360.87	-456.803	-433.317	-346.11	-502.398	-395.998
247	-225.716	-125.92	-140.22	-216.51	-377.216	-163.007	-207.135	247	-373.116	-376.25	-476.669	-454.324	-363.572	-516.859	-408.333
246.8	-237.086	-135.562	-157.212	-228.409	-395.617	-171.369	-220.366	246.8	-394.807	-387.967	-488.797	-460.678	-374.74	-517.633	-421.858
246.6	-246.824	-147.281	-178.501	-243.353	-416.823	-183.349	-245.729	246.6	-404.856	-398.833	-495.43	-467.784	-378.06	-512.673	-437.374
246.4	-257.998	-164.67	-198.934	-258.359	-431.692	-200.871	-267.759	246.4	-411.266	-400.812	-507.157	-476.775	-386.722	-513.172	-450.539
246.2	-278.583	-177.311	-226.102	-274.863	-453.165	-222.63	-298.096	246.2	-428.416	-403.222	-524.541	-490.173	-401.261	-505.003	-461.177
246	-294.213	-196.833	-241.909	-290.297	-470.588	-238.163	-317.864	246	-458.357	-417.846	-555.53	-511.313	-421.85	-522.358	-469.236
245.8	-307.238	-216.911	-246.887	-298.787	-486.123	-251.262	-333.182	245.8	-492.733	-448.026	-590.664	-539.254	-450.764	-555.208	-491.123
245.6	-337.5	-229.85	-263.482	-305.942	-501.206	-277.93	-357.342	245.6	-519.97	-479.696	-629.1	-565.687	-476.644	-582.171	-514.683
245.4	-370.126	-241.736	-297.249	-312.535	-518.358	-305.917	-369.859	245.4	-545.61	-507.53	-658.595	-591.568	-505.492	-634.376	-529.724
245.2	-389.304	-251.63	-309.592	-311.282	-523.597	-316.923	-351.014	245.2	-567.263	-535.994	-692.081	-625.145	-531.56	-702.36	-535.91
245	-412.104	-269.707	-326.462	-324.052	-544.187	-342.352	-371.299	245	-597.109	-567.662	-724.832	-654.745	-556.619	-760.851	-554.894
244.8	-438.622	-300.914	-348.236	-353.458	-576.853	-376.667	-405.869	244.8	-625.206	-610.691	-759.257	-685.787	-582.448	-813.254	-576.195
244.6	-460.727	-329.225	-373.511	-377.362	-602.857	-403.421	-441.077	244.6	-645.33	-637.114	-785.731	-703.291	-607.749	-850.336	-587.143
244.4	-490.49	-347.925	-390.415	-396.649	-622.914	-423.157	-448.076	244.4	-672.691	-667.601	-811.698	-725.828	-639.553	-881.963	-602.967
244.2	-522.914	-371.544	-415.535	-417.225	-643.895	-442.648	-447.563	244.2	-698.961	-706.669	-850.062	-755.542	-671.6	-917.367	-620.05
244	-556.811	-399.824	-438.574	-443.773	-674.453	-471.894	-469.865	244	-717.236	-743.022	-882.98	-783.854	-697.189	-956.302	-634.4
243.8	-586.484	-440.443	-468.045	-481.189	-720.556	-503.952	-500.809	243.8	-740.033	-772.525	-915.729	-811.478	-727.995	-988.876	-651.218
243.6	-620.178	-470.952	-499.984	-519.72	-759.636	-543.15	-528.96	243.6	-764.611	-800.391	-953.917	-826.302	-757.679	-1027.83	-674.952
243.4	-657.176	-497.979	-532.167	-556.873	-788.181	-582.56	-560.359	243.4	-794.636	-831.368	-999.366	-852.224	-789.973	-1061.39	-697.211
243.2	-698.699	-535.931	-568.659	-591.192	-823.475	-624.511	-602.452	243.2	-841.179	-867.572	-1057.59	-893.33	-831.708	-1111.44	-724.305
243	-735.798	-571.84	-608.237	-629.694	-864.746	-668.822	-651.785	243	-875.038	-897.384	-1090.42	-923.182	-857.556	-1146.29	-747.332
242.8	-771.528	-610.049	-643.875	-668.273	-904.371	-706.174	-699.312	242.8	-893.98	-928.309	-1118.42	-945.117	-871.709	-1167.44	-773.868
242.6	-817.194	-644.102	-691.39	-707.671	-947.198	-738.57	-750.138	242.6	-911.556	-952.856	-1144.6	-961.258	-890.406	-1150.78	-810.373
242.4	-867.464	-677.41	-745.713	-750.385	-995.852	-767.861	-778.503	242.4	-925.812	-962.577	-1159.05	-967.976	-912.016	-1146.57	-847.737
242.2	-913.176	-719.378	-788.672	-801.653	-1050.68	-806.712	-827.225	242.2	-948.203	-991.156	-1176.28	-989.346	-938.008	-1160.05	-882.435
242	-964.824	-765.292	-833.683	-850.63	-1107.93	-851.641	-884.467	242	-966.367	-1015.51	-1193.52	-1011.85	-949.139	-1154.84	-920.83
241.8	-1022.23	-814.006	-889.854	-897.929	-1171.62	-903.05	-932.933	241.8	-1001.63	-1043.42	-1226.28	-1040.13	-975.367	-1156.59	-954.972
241.6	-1079.84	-858.534	-936.341	-935.631	-1219.14	-942.346	-943.704	241.6	-1025.96	-1065.01	-1255.26	-1068.95	-1002.59	-1165.47	-995.684
241.4	-1144.2	-911.302	-982.351	-970.894	-1262.12	-977.699	-966.227	241.4	-1048.42	-1084.78	-1285.4	-1100.03	-1025.88	-1183.47	-1038.27
241.2	-1198.97	-969.822	-1043.97	-1014.57	-1313.45	-1025.18	-999.215	241.2	-1081.64	-1115.75	-1317.93	-1141.28	-1050.73	-1206.8	-1070.09
241	-1248.92	-1032.17	-1106.28	-1066.36	-1370.72	-1084.05	-1051.21	241	-1120.47	-1143.91	-1344.92	-1176.22	-1069.88	-1225.21	-1101.89
240.8	-1301.97	-1089.98	-1158.02	-1127.02	-1428.4	-1139.14	-1096.11	240.8	-1153.92	-1165.11	-1369.13	-1205.2	-1087.27	-1239.48	-1131.55
240.6	-1370.1	-1140.45	-1207.67	-1182	-1486.72	-1193.85	-1135.96	240.6	-1192.98	-1194.86	-1408.16	-1235.54	-1116.7	-1269.46	-1170
240.4	-1452.82	-1193.19	-1263.66	-1230.78	-1544.85	-1262.82	-1198.23	240.4	-1221.74	-1220.86	-1430.24	-1268.01	-1138.85	-1294.95	-1218.51
240.2	-1536.91	-1263.52	-1330.17	-1284.99	-1607.11	-1331.89	-1251.31	240.2	-1245.05	-1245.27	-1454.42	-1297.14	-1162.81	-1326.2	-1272.62
240	-1611.89	-1331.48	-1392.03	-1338.63	-1677.22	-1393.52	-1299.01	240	-1270.65	-1276.41	-1483.34	-1324.19	-1189.41	-1381.27	-1321.35
239.8	-1687.24	-1399.59	-1452.52	-1397.88	-1745.86	-1453.71	-1370.42	239.8	-1297.24	-1304.84	-1523.87	-1353.83	-1215.83	-1417.62	-1366.72
239.6	-1765.45	-1461.94	-1516.48	-1462.98	-1818.98	-1521.56	-1423.72	239.6	-1336.69	-1348.33	-1582.36	-1396.96	-1262.21	-1476.14	-1420.27
239.4	-1843.96	-1525.69	-1587.58	-1527.31	-1899.46	-1607.82	-1487.15	239.4	-1375.09	-1405.47	-1647.69	-1455.35	-1321.99	-1571.53	-1464.9
239.2	-1923.87	-1611.52	-1663.38	-1592.78	-1991.77	-1697.24	-1573.85	239.2	-1414.64	-1467.58	-1709.84	-1512.08	-1361.7	-1659.61	-1494.21
239	-2004.93	-1695.22	-1746.29	-1665.31	-2080.09	-1777.06	-1668.93	239	-1461.26	-1512.73	-1766.17	-1566.51	-1392.16	-1712.22	-1521.72
238.8	-2091.34	-1776.39	-1836.74	-1737.34	-2165.66	-1858.69	-1744.23	238.8	-1504.29	-1562.25	-1821.68	-1610.99	-1429.16	-1753.42	-1566.62
238.6	-2179.34	-1858.95	-1930.16	-1816.16	-2251.16	-1949.45	-1826.04	238.6	-1543.98	-1610.28	-1881.33	-1653.66	-1475.13	-1827.22	-1615.49
238.4	-2265.94	-1936.72	-2026.64	-1896.77	-2335.16	-2037.52	-1922.64	238.4	-1584.98	-1661.71	-1935.66	-1695.71	-1526.4	-1914.43	-1661.64
238.2	-2367.29	-2023.82	-2130.62	-1984.14	-2433.16	-2136.69	-2034.55	238.2	-1628.26	-1708.72	-1991.51	-1738.6	-1574.94	-1979.63	-1708.45
238	-2458.91	-2111.17	-2236.75	-2074.43	-2539.28	-2245.64	-2154.98	238	-1672.98	-1766.43	-2044.53	-1777.6	-1621.09	-2056.42	-1745.98
237.8	-2558.68	-2194.65	-2330.91	-2154.67	-2641.04	-2346.14	-2263.05	237.8	-1705.27	-1818.2	-2111.11	-1810.21	-1663.63	-2130.3	-1794.08
237.6	-2667.78	-2274.63	-2425.28	-2237.28	-2737.77	-2443.68	-2368.49	237.6	-1751.67	-1879	-2182.7	-1845.37	-1718.62	-2217.43	-1847.95
237.4	-2776.31	-2356.55	-2523.72	-2312.03	-2837.44	-2545.82	-2472.63	237.4	-1800.13	-1936.94	-2252.76	-1883.24	-1772.75	-2301.31	-1900.66
237.2	-2887.82	-2453.11	-2629.29	-2396.1	-2927.04	-2645.58	-2556.95	237.2	-1847.96	-1988.57	-2313.25	-1927.33	-1810.59	-2359.17	-1949.03
237	-2998.81	-2556.24	-2730.28	-2492.56	-3024.91	-2742.65	-2642.28	237	-1896.71	-2049.32	-2388.09	-1975.47	-1858.68	-2433.63	-1983.74
236.8	-3121.68	-2658.19	-2842.76	-2592.48	-3135.95	-2846.82	-2738.78	236.8	-1950.08	-2107.9	-2457.7	-2021.87	-1905.07	-2499.02	-2037.46
236.6	-3249.18	-2757.93	-2957.19	-2685.94	-3241.7	-2955.82	-2813.92	236.6	-2006.28	-2165.43	-2527.58	-2073.77	-1957.94	-2572.2	-2086.24
236.4	-3377.27	-2866.89	-3082.04	-2784.58	-3360.92	-3069.7	-2887.01	236.4	-2055.48	-2232.65	-2588.73	-2124.15	-2014.96	-2645.51	-2134.66
236.2	-3505.41	-2984.68	-3206.02	-2889.78	-3483.65	-3186.76	-2989.17	236.2	-2107.55	-2291.61	-2639.74	-2175.67	-2061.62	-2688.35	-2186.19
236	-3636.49	-3085.4	-3320.96	-2994.38	-3588.02	-3290.43	-3071.68	236	-2160.37	-2338.54	-2687.87	-2224.16	-2105.74	-2702.36	-2245.78
235.8	-3773.61	-3174.23	-3433.21	-3093.77	-3685.45	-3405.78	-3130.15	235.8	-2205.82	-2391.27	-2740.27	-2272.63	-2156.67	-2739.2	-2299.91
235.6	-3915.74	-3270.57	-3543.23	-3191.16	-3788.06	-3524.96	-3213.46	235.6	-2258.75	-2451.23	-2809.2	-2331.62	-2221.39	-2807.41	-2345.2
235.4	-4060.57	-3372.13	-3646.64	-3298.5	-3893.92	-3641.14	-3319.81	235.4	-2304.39	-2489.81	-2873.16	-2384.22	-2270.18	-2875.82	-2386.87
235.2	-4211.21	-3481.28	-3759.53	-3414.42	-4010.04	-3761.41	-3429.46	235.2	-2341.23	-2532.92	-2922.79	-2431.08	-2313.66	-2908.67	-2441.27
235	-4361.52	-3597.7	-3876.61	-3529.45	-4132.3	-3895.56	-3531.94	235	-2379.22	-2575.52	-2975	-2477.54	-2348.18	-2953.06	-2486.71
234.8	-4518.78	-3711.16	-4001.17	-3645.01	-4249.41	-4026.86	-3640.91	234.8	-2426.03	-2626.69	-3024.96	-2529.54	-2393.97	-3017.37	-2539.66
234.6	-4682.71	-3827.61	-4131.25	-3770.73	-4367.3	-4159.86	-3764	234.6	-2474.58	-2672.27	-3082.9	-2578.99	-2448.19	-3058.29	-2601.65
234.4	-4850.16	-3952.46	-4272.32	-3902.74	-4497.53	-4300.95	-3875.84	234.4	-2528.79	-2716.76	-3145.07	-2636.07	-2506.5	-3096.88	-2663.39
234.2	-5011.14	-4090.28	-4420.24	-4038.31	-4633.29	-4455.26	-3994.69	234.2	-2589.44	-2765.27	-3216.79	-2703.8	-2564.91	-3161.63	-2714.81
234	-5165.42	-4232.45	-4574.04	-4172.66	-4758.56	-4599.44	-4108.54	234	-2636.45	-2814.43	-3276.17	-2750.13	-2620.28	-3211.15	-2772.78
233.8	-5321	-4361.48	-4728.43	-4307.44	-4891.62	-4738.09	-4242.92	233.8	-2692.1	-2873.85	-3345.1	-2802.53	-2676.23	-3267.44	-2835.25
233.6	-5482.2	-4501.55	-4886.9	-4436.15	-5027.13	-4874.61	-4402.27	233.6	-2751.38	-2940.52	-3406.88	-2869.42	-2740.94	-3342.77	-2894
233.4	-5647.61	-4638.89	-5028.66	-4566.03	-5150.86	-5015.18	-4559.23	233.4	-2818.96	-3001.98	-3464.58	-2940.26	-2809.34	-3410.25	-2945.72
233.2	-5817.67	-4773.72	-5174.05	-4698.5	-5283.52	-5170.27	-4709.44	233.2	-2882.78	-3057.81	-3515.16	-2994.46	-2870.53	-3453.03	-3003.23
233	-5992.33	-4908.07	-5320.95	-4841.84	-5413.63	-5324.73	-4857.83	233	-2944.28	-3107.31	-3568.22	-3044.89	-2925.7	-3495.08	-3056.87
232.8	-6177.8	-5041.15	-5470.47	-4990.67	-5540.28	-5470.41	-5000.61	232.8	-2997.09	-3161.08	-3622.81	-3090.64	-2979.09	-3538.05	-3115.37
232.6	-6368.82	-5189.81	-5638.97	-5148.46	-5678.36	-5627.37	-5170.93	232.6	-3047.17	-3227.12	-3686.5	-3142.77	-3028.53	-3608.17	-3182.53
232.4	-6549.54	-5350.63	-5809.57	-5313.34	-5822.21	-5791.63	-5345.01	232.4	-3100.94	-3284.52	-3742.38	-3194.01	-3070.69	-3667.43	-3252.62
232.2	-6721.49	-5493.82	-5981.97	-5463.22	-5964.09	-5951.99	-5467.74	232.2	-3149.46	-3339.75	-3795.83	-3230.98	-3109.7	-3707.71	-3314
232	-6894.77	-5646.77	-6157.26	-5608.53	-6112.09	-6120.63	-5604.36	232	-3209.49	-3410.23	-3865.74	-3286.78	-3175	-3775.21	-3362.53
231.8	-7073.23	-5798.28	-6321.53	-5749.59	-6255.91	-6275.98	-5736.72	231.8	-3277.72	-3489.1	-3949.38	-3346.94	-3247.78	-3852.3	-3422.8
231.6	-7249.2	-5951.26	-6487.15	-5896.95	-6402.55	-6432.18	-5869.73	231.6	-3344.4	-3546.66	-4032.87	-3400.31	-3307.1	-3920.47	-3490.93
231.4	-7430.62	-6111.95	-6648.36	-6046.51	-6544.97	-6591.86	-6000.18	231.4	-3418.6	-3605.06	-4120.53	-3466.34	-3370.28	-3993.32	-3566.77
231.2	-7611.28	-6264.69	-6820.1	-6190.73	-6692.72	-6750.22	-6133.84	231.2	-3491.56	-3670.02	-4199.36	-3540.17	-3423.7	-4070.72	-3633.96
231	-7789.47	-6408.84	-6978.26	-6337.62	-6832.88	-6910.08	-6272.84	231	-3560.95	-3741.6	-4272.48	-3600.61	-3482.99	-4163.48	-3694.8
230.8	-7973.21	-6565.66	-7145.45	-6482.66	-6965.95	-7060.69	-6409.49	230.8	-3616.9	-3803.89	-4345.78	-3651.99	-3523.3	-4233.77	-3765.44
230.6	-8165.23	-6723.88	-7312.12	-6646.54	-7111.31	-7222.09	-6561.18	230.6	-3680.86	-3859.02	-4421.97	-3711.02	-3571.04	-4291.58	-3824.53
230.4	-8351.57	-6876.5	-7469.12	-6801.8	-7250.89	-7387.49	-6689.72	230.4	-3741.24	-3920.92	-4493.91	-3767.46	-3636.36	-4361.49	-3888.11
230.2	-8534.47	-7023.46	-7641.4	-6950.81	-7395.4	-7546.63	-6813.38	230.2	-3797.66	-3981.19	-4568.23	-3817.01	-3691.9	-4405.21	-3946.72
230	-8727.9	-7178.82	-7815	-7118.98	-7545.65	-7710.06	-6963.8	230	-3849.8	-4041.91	-4646.56	-3873.15	-3736.3	-4473.29	-4006.54
229.8	-8917.51	-7331.84	-7999.33	-7285.33	-7685.22	-7867.76	-7105.68	229.8	-3902.46	-4099.95	-4721.11	-3933.24	-3787.29	-4556.57	-4062.23
229.6	-9109.39	-7485.3	-8188.83	-7446.36	-7833.67	-8030.79	-7262.05	229.6	-3957.35	-4158.77	-4798.22	-3992.94	-3831.92	-4653.12	-4123.89
229.4	-9296.34	-7648.64	-8381.65	-7601.71	-7991.23	-8210.46	-7400.01	229.4	-4017.91	-4215.36	-4884.01	-4046.56	-3885.81	-4772.16	-4182.76
229.2	-9475.28	-7807.11	-8560.54	-7748.82	-8147.29	-8375.91	-7536.54	229.2	-4086.73	-4268.91	-4979.37	-4108.03	-3948.65	-4902.06	-4237.95
229	-9665.18	-7979.85	-8736	-7903.35	-8304.09	-8539.42	-7679.45	229	-4149.68	-4336.44	-5065.16	-4176.09	-4030.22	-5003.07	-4285.97
228.8	-9861.04	-8153	-8889.56	-8062.82	-8449.58	-8704.74	-7823.32	228.8	-4222.49	-4411.65	-5156.06	-4250.34	-4106.08	-5105.91	-4355.39
228.6	-10050.4	-8315.5	-9047.15	-8217.75	-8597.34	-8879.73	-7987.17	228.6	-4280.53	-4466.7	-5224.35	-4298.47	-4151.15	-5152.42	-4426.53
228.4	-10248.6	-8479.21	-9211.09	-8371.43	-8739.42	-9050.33	-8165.9	228.4	-4337.25	-4520.18	-5295.9	-4356.66	-4202.76	-5219.64	-4495.06
228.2	-10429.5	-8647.74	-9398.14	-8526.23	-8881.33	-9210.14	-8333.9	228.2	-4380.62	-4584.81	-5361.46	-4412.98	-4257.38	-5259.15	-4535.89
228	-10606.2	-8813.73	-9580.24	-8681.03	-9030.77	-9364.24	-8482.1	228	-4416.15	-4643.55	-5425.11	-4454.18	-4309.37	-5306.87	-4560.23
227.8	-10796.7	-8980.75	-9747.41	-8836.23	-9168.07	-9522.29	-8619.43	227.8	-4450.59	-4692.28	-5484.04	-4493.86	-4344.86	-5345.85	-4600.84
227.6	-10986.2	-9141.95	-9923.52	-8983.56	-9308.21	-9677.93	-8749.47	227.6	-4487.95	-4743.44	-5534.75	-4537.34	-4384.8	-5380.09	-4645.71
227.4	-11180.5	-9305.32	-10092.3	-9137.15	-9458.47	-9841.37	-8898.94	227.4	-4536.93	-4808.36	-5586.38	-4587.42	-4454.48	-5436.84	-4694.23
227.2	-11353.6	-9449.55	-10252.4	-9265.75	-9598.01	-10001.3	-9031.83	227.2	-4584.39	-4874.62	-5652.39	-4636.17	-4521.92	-5515.01	-4751.85
227	-11520	-9612.06	-10416.5	-9415.33	-9742.27	-10174.2	-9182.77	227	-4648.34	-4934.9	-5721.22	-4681.4	-4577.41	-5591.12	-4803.09
226.8	-11683.1	-9760.25	-10563.1	-9550.74	-9869.93	-10340.9	-9306.79	226.8	-4712.27	-4998.57	-5792.23	-4712.31	-4632.36	-5665.26	-4848.25
226.6	-11829	-9902.54	-10710	-9680.83	-9999.37	-10488.4	-9433.96	226.6	-4766.58	-5053.65	-5865.24	-4748.84	-4685.87	-5722.81	-4889.47
226.4	-11973.5	-10056.8	-10859.1	-9822.29	-10141.2	-10640.7	-9586.9	226.4	-4811.35	-5109.73	-5928.65	-4788.31	-4739.51	-5768.2	-4935.9
226.2	-12130.5	-10204.6	-10998.4	-9953.95	-10275.1	-10786.9	-9720.86	226.2	-4856.04	-5164.9	-5980.38	-4815.27	-4790.53	-5829.9	-4983.63
226	-12282.3	-10339.7	-11127.5	-10077.8	-10382.9	-10922.4	-9843.4	226	-4904.25	-5219.46	-6033.49	-4845.14	-4841.91	-5892.88	-5035.04
225.8	-12434.5	-10461.6	-11254.8	-10193.8	-10473.2	-11051.7	-9956.72	225.8	-4942.42	-5259.83	-6081.9	-4868.7	-4870.22	-5899.42	-5082.97
225.6	-12572.5	-10567.8	-11377.1	-10296.1	-10561	-11167.3	-10071	225.6	-4987.08	-5297.8	-6135.91	-4890.37	-4892.14	-5929.75	-5124.88
225.4	-12716	-10684.1	-11493.5	-10410.4	-10657.7	-11278.5	-10187.1	225.4	-5026.98	-5331.68	-6189.74	-4907.72	-4913.83	-5994.89	-5152.31
225.2	-12848.1	-10792.4	-11603.4	-10527.1	-10750	-11371.4	-10246.1	225.2	-5065.17	-5372.47	-6247.71	-4930.23	-4943.57	-6054.99	-5178.58
225	-12968.3	-10892.1	-11716	-10644.2	-10840.5	-11473.3	-10339.7	225	-5105.93	-5407.23	-6297.83	-4942.66	-4971.76	-6098.98	-5208.93
224.8	-13105.2	-10969.2	-11792	-10746.7	-10908.3	-11583.6	-10424.7	224.8	-5153.07	-5447.75	-6338.92	-4961.69	-5007.32	-6172.87	-5263.35
224.6	-13227.9	-11061	-11880	-10843.6	-10979.5	-11698.1	-10532.1	224.6	-5196.02	-5491.31	-6386.5	-4981.79	-5046.33	-6230.61	-5325.79
224.4	-13342.1	-11155.6	-11975.8	-10946.6	-11063.7	-11804.1	-10647.2	224.4	-5231.49	-5539.45	-6453.33	-5005.34	-5090.33	-6304.35	-5376.09
224.2	-13446.9	-11229.4	-12077.7	-11030.6	-11129.5	-11896.5	-10739.8	224.2	-5268.85	-5577.98	-6522.6	-5024.67	-5122.17	-6367.49	-5417.63
224	-13540.2	-11300	-12170.9	-11122.4	-11193.3	-11980.1	-10825.6	224	-5305.2	-5613.5	-6595.58	-5060.49	-5140.86	-6430.42	-5452.4
223.8	-13640.9	-11365.6	-12260.6	-11201.5	-11241.7	-12054.1	-10893	223.8	-5349.28	-5662.15	-6655.78	-5094.88	-5171.26	-6476.53	-5483.26
223.6	-13737	-11420.6	-12335.6	-11269.7	-11283.5	-12112.7	-10947.7	223.6	-5379.09	-5683.49	-6714.91	-5120.76	-5189.09	-6503.02	-5518.42
223.4	-13834.6	-11485.2	-12412.3	-11347	-11344.6	-12181.1	-11050.6	223.4	-5411.23	-5705.03	-6763.88	-5152.37	-5207.24	-6521.19	-5545.16
223.2	-13929.9	-11534.5	-12473.3	-11405.5	-11389.6	-12226.1	-11106.8	223.2	-5442.02	-5723.21	-6802.85	-5169.57	-5221.01	-6561.5	-5585.16
223	-14011.1	-11578.1	-12522.7	-11457.6	-11420.5	-12265.4	-11157.6	223	-5473.43	-5742.97	-6857.03	-5194.46	-5231.35	-6600.67	-5613.14
222.8	-14080.4	-11633.3	-12564.5	-11509.5	-11452.9	-12307	-11219	222.8	-5502.56	-5758.92	-6916.54	-5236.38	-5258.55	-6617.26	-5630.75
222.6	-14133.8	-11680.7	-12604.7	-11560.8	-11489.2	-12352.1	-11263.6	222.6	-5520.38	-5787.07	-6952.58	-5273.31	-5276.89	-6637.01	-5646.69
222.4	-14188	-11737.8	-12660.4	-11609.4	-11535.8	-12410.9	-11312.4	222.4	-5535.39	-5810.74	-6975.16	-5305.46	-5302.77	-6670.46	-5668.1
222.2	-14227.3	-11777.5	-12722.4	-11660.6	-11571.9	-12468.3	-11372	222.2	-5549.13	-5839.15	-7010.65	-5322.46	-5318.11	-6692.07	-5699.36
222	-14267.8	-11811.8	-12778.8	-11703.4	-11599.1	-12524.3	-11443.8	222	-5584.79	-5887.96	-7053.81	-5368.86	-5364.14	-6741.77	-5750.4
221.8	-14314	-11838.3	-12818.9	-11736.7	-11620.9	-12563	-11509	221.8	-5607.28	-5928.63	-7083.19	-5410.96	-5409.67	-6792.59	-5794.96
221.6	-14345.6	-11863.7	-12857.1	-11759.8	-11639.5	-12576	-11559.6	221.6	-5641.45	-5969.52	-7114.66	-5443.92	-5439.75	-6854.29	-5820.7
221.4	-14357	-11895.4	-12911.7	-11785.2	-11664.5	-12586.9	-11620.4	221.4	-5667.32	-5990.6	-7152.02	-5472.46	-5465.69	-6920.88	-5841.95
221.2	-14364.5	-11908.1	-12941.7	-11806.1	-11656.2	-12592.3	-11639.8	221.2	-5705.09	-6015.49	-7178.09	-5507.92	-5491.63	-6986.62	-5850.36
221	-14359.5	-11919.6	-12954.3	-11829.4	-11634.9	-12588.7	-11653.8	221	-5730.73	-6041.25	-7200.91	-5529.29	-5518.15	-7024.24	-5859.01
220.8	-14360.4	-11951.3	-12971.9	-11870.2	-11621.4	-12602.8	-11689.8	220.8	-5753.27	-6070.86	-7216.22	-5562.65	-5554.93	-7064.38	-5882.06
220.6	-14367.4	-11979.4	-12985.6	-11894.6	-11602.7	-12612.4	-11717	220.6	-5772.16	-6083.49	-7226.77	-5570.59	-5563.71	-7088.78	-5896.7
220.4	-14376.1	-11997.6	-12996	-11922.5	-11587.5	-12617.4	-11751.3	220.4	-5785.27	-6106.31	-7236.64	-5584.34	-5563.34	-7117.12	-5897.13
220.2	-14377.8	-12013.9	-12999.9	-11947.7	-11577.5	-12615.7	-11781.4	220.2	-5782	-6130.98	-7239.93	-5593.06	-5570.8	-7160.22	-5914.72
220	-14367.3	-12017.1	-12982.9	-11965	-11550	-12611.8	-11788.5	220	-5796	-6162.61	-7270.87	-5600.65	-5595.02	-7218.42	-5934.53
219.8	-14360.6	-12018.5	-12962.4	-11981.5	-11507	-12623.4	-11786.8	219.8	-5825.33	-6211.92	-7312.84	-5622.16	-5627.29	-7279.77	-5956.11
219.6	-14346.7	-12007.9	-12945.2	-12002.9	-11468.4	-12615.7	-11774.2	219.6	-5854.37	-6246.33	-7327.04	-5638.61	-5652.74	-7329.42	-5984.96
219.4	-14333.8	-12003.8	-12954	-12020.7	-11434.5	-12599.3	-11801.4	219.4	-5882.82	-6284.54	-7349.77	-5640.83	-5659.4	-7349.24	-6003
219.2	-14322.1	-11988.3	-12955.6	-12043.5	-11391.5	-12578.3	-11840.7	219.2	-5914.34	-6292.63	-7386.91	-5638.55	-5669.31	-7367.63	-6019.28
219	-14304.7	-11973.8	-12950.1	-12069.1	-11345.8	-12558.3	-11886.7	219	-5952.21	-6314.61	-7429.42	-5655.41	-5684.62	-7406.46	-6053.76
218.8	-14289.4	-11973.2	-12949.3	-12072.2	-11292.7	-12530.9	-11903.7	218.8	-5979.84	-6339.82	-7462.67	-5673.3	-5707.89	-7418.48	-6077.91
218.6	-14266	-11962.3	-12951.6	-12077.5	-11240.3	-12497.3	-11920.1	218.6	-6015.96	-6382.42	-7506.38	-5690.5	-5714.08	-7443.09	-6088.47
218.4	-14233.9	-11967.9	-12942.5	-12102.1	-11195	-12479.1	-11938.7	218.4	-6047.46	-6409.81	-7545.37	-5703.53	-5720.95	-7453.99	-6099.35
218.2	-14214.7	-11979.7	-12921.7	-12132.7	-11159.7	-12466.8	-11939.9	218.2	-6088.08	-6438.34	-7583.25	-5733.76	-5748.47	-7434.68	-6113.12
218	-14212.4	-11989.8	-12917	-12164.5	-11129.4	-12450.8	-11952.5	218	-6119.13	-6467.99	-7618.64	-5746.11	-5758.73	-7401.68	-6122.63
217.8	-14209.6	-11987.4	-12911.3	-12191.1	-11105.7	-12423.1	-11952.5	217.8	-6138.47	-6489.96	-7647.6	-5760.8	-5772.33	-7375.51	-6137.01
217.6	-14203.5	-11972.2	-12922.9	-12208.8	-11100.7	-12402.3	-11999.2	217.6	-6173.23	-6508.45	-7684.9	-5775.83	-5788.25	-7389.08	-6157.33
217.4	-14184.3	-11941.1	-12914.5	-12203.4	-11091	-12374	-12012.3	217.4	-6194.38	-6512.39	-7721.31	-5783.53	-5795.03	-7412.08	-6173.27
217.2	-14166	-11909.6	-12883.3	-12192.6	-11069.8	-12364.1	-12008.7	217.2	-6208.66	-6513.15	-7761.07	-5810.69	-5812.59	-7452.46	-6210.11
217	-14134.7	-11883.3	-12858.2	-12191.4	-11036.2	-12341.2	-11985.7	217	-6219.57	-6519.96	-7783.56	-5837.21	-5831.9	-7485.04	-6237.96
216.8	-14114.1	-11870.1	-12859.3	-12193.5	-10993.4	-12333.1	-11981	216.8	-6237.92	-6549.16	-7803.68	-5863.38	-5848.77	-7505.84	-6253.95
216.6	-14093.3	-11872.8	-12871.9	-12202.3	-10970	-12318.7	-11985.3	216.6	-6239.49	-6569.5	-7819.78	-5905.11	-5858.04	-7501.51	-6271.64
216.4	-14082.7	-11877.4	-12885.3	-12213.9	-10948.9	-12298.8	-11998.1	216.4	-6256.05	-6586.87	-7843.69	-5936.83	-5880.64	-7495.12	-6296.24
216.2	-14068	-11869	-12895.3	-12220.2	-10934.7	-12290.8	-12002.1	216.2	-6279.06	-6605.21	-7869.11	-5967.56	-5917.42	-7494.64	-6323.53
216	-14065.2	-11878.2	-12910.2	-12218.2	-10912.5	-12278.7	-11990.2	216	-6282.81	-6615.18	-7880.3	-5993.65	-5938.05	-7537.07	-6355.21
215.8	-14064.2	-11888.1	-12909.4	-12217.5	-10891.7	-12273.5	-12005.3	215.8	-6288.42	-6641.06	-7901.67	-6011.05	-5961.48	-7577.91	-6381.93
215.6	-14058.2	-11879.5	-12888.2	-12220.3	-10883.6	-12256.3	-12003.6	215.6	-6300.01	-6674.8	-7924.67	-6013.36	-5980.78	-7604.25	-6386.98
215.4	-14065.8	-11872	-12869.7	-12230.6	-10874.3	-12242.7	-11987.8	215.4	-6302.99	-6690.25	-7936.72	-6020.67	-5995.73	-7630.23	-6397.87
215.2	-14062.7	-11870.1	-12865.1	-12233.3	-10864.1	-12256.8	-11993.9	215.2	-6296.21	-6693.1	-7935.28	-6019.98	-6021.24	-7622.24	-6415.68
215	-14059.5	-11854.5	-12870.9	-12229.7	-10841.6	-12266.2	-12014.8	215	-6293.68	-6715.09	-7950.42	-6021.7	-6042.04	-7633.68	-6434.55
214.8	-14048.1	-11829.8	-12880.4	-12232.1	-10831.9	-12272.4	-12031.2	214.8	-6293.89	-6732.81	-7968.18	-6029.3	-6067.8	-7660.72	-6459.95
214.6	-14039.3	-11809.5	-12876.3	-12231.2	-10821.6	-12269.1	-12029.8	214.6	-6297.55	-6771.31	-7995.22	-6056.7	-6098.79	-7710.66	-6474.54
214.4	-14031.2	-11815.6	-12881.8	-12236.4	-10814.7	-12289.8	-12061.6	214.4	-6320.94	-6824.89	-8024.57	-6083.04	-6122.12	-7752.13	-6501.09
214.2	-14038.1	-11815.9	-12874.3	-12239.8	-10792.9	-12305.7	-12058.9	214.2	-6324.59	-6863.67	-8036.18	-6101.56	-6135.7	-7759.89	-6521.33
214	-14043.9	-11823.1	-12898.2	-12266.9	-10791.1	-12316.1	-12100.8	214	-6345.16	-6907.56	-8044.45	-6120.29	-6162.56	-7779.22	-6556.24
213.8	-14066.8	-11845.1	-12947.8	-12288.9	-10812.2	-12328.6	-12158.8	213.8	-6381.02	-6950.38	-8066.29	-6162.52	-6203.27	-7764.75	-6595.8
213.6	-14083.2	-11852.8	-12983.8	-12305.6	-10841.6	-12347.4	-12203.4	213.6	-6422.44	-6977.47	-8101.73	-6203.94	-6256.45	-7803.69	-6636.02
213.4	-14106.7	-11873.3	-13029.9	-12333.6	-10882.4	-12383.3	-12254.9	213.4	-6478.16	-6991.38	-8125.71	-6228.8	-6285.38	-7818.65	-6681.86
213.2	-14153.5	-11898	-13086.2	-12368.7	-10927.3	-12423.3	-12313.9	213.2	-6517.5	-7016.5	-8133.19	-6227.73	-6308.63	-7815.35	-6727.53
213	-14187.9	-11931.9	-13129.1	-12388.5	-10977.1	-12467.6	-12374.5	213	-6535.21	-7052.75	-8141.33	-6241.02	-6325.73	-7811.11	-6771.1
212.8	-14231.5	-11971.3	-13177.5	-12427.5	-11028.6	-12524.3	-12484.9	212.8	-6587.65	-7128.38	-8167.1	-6278.92	-6357.02	-7838.31	-6813.72
212.6	-14269.5	-12000.6	-13221.9	-12476.3	-11087.5	-12569	-12579.1	212.6	-6646.94	-7205.28	-8208.86	-6308.96	-6403.37	-7847.55	-6867.55
212.4	-14327.4	-12059	-13294.5	-12542.5	-11159.8	-12622.2	-12658.8	212.4	-6706.12	-7278.94	-8247.36	-6356.18	-6456.3	-7879.71	-6929.03
212.2	-14407.4	-12109.6	-13377.7	-12620.2	-11237.8	-12700.6	-12777.3	212.2	-6768.33	-7342.21	-8315.28	-6422.24	-6533	-7947.59	-7006
212	-14480.4	-12167.1	-13448.8	-12697.2	-11300.2	-12765.6	-12862.3	212	-6830.62	-7390.65	-8384.86	-6491.6	-6597.71	-8006.82	-7085.37
211.8	-14551.6	-12220.8	-13515.8	-12755.9	-11361.8	-12816.2	-12919.8	211.8	-6899.67	-7428.13	-8440.62	-6564.41	-6662.61	-8121.7	-7146.55
211.6	-14642.2	-12288.2	-13579.3	-12832.5	-11433.4	-12891.3	-13004	211.6	-6960.85	-7467.96	-8489.28	-6628.51	-6714.06	-8226.06	-7206.43
211.4	-14742.7	-12344.4	-13646.2	-12901.7	-11489.5	-12980.1	-13086.5	211.4	-7018.71	-7517.13	-8544.59	-6693.82	-6769.94	-8313.27	-7282.94
211.2	-14851.7	-12408	-13729	-12964.7	-11552	-13077.5	-13168.5	211.2	-7084.65	-7557.87	-8597.36	-6763.17	-6842.51	-8397.11	-7380.4
211	-14971.7	-12476.6	-13805.5	-13016.9	-11601.7	-13174.5	-13226	211	-7142.87	-7600.81	-8646.23	-6834.02	-6927.27	-8466.58	-7487.59
210.8	-15075	-12561.2	-13885.9	-13079.5	-11653.5	-13256.7	-13302.2	210.8	-7240.82	-7666.2	-8716.94	-6929.33	-7034.82	-8561.18	-7562.49
210.6	-15178.4	-12646.2	-13955.8	-13142.7	-11686.7	-13328.6	-13356.1	210.6	-7305.07	-7721.16	-8779.64	-6986.42	-7116.95	-8634.81	-7633.54
210.4	-15277	-12718.6	-14019.8	-13204.9	-11719.7	-13410.1	-13400.9	210.4	-7357.16	-7775.39	-8824.64	-7016.85	-7176.76	-8703.3	-7714.11
210.2	-15381.6	-12776.5	-14081.4	-13268.2	-11762.6	-13466.5	-13467	210.2	-7409.71	-7834.19	-8859.76	-7079.23	-7254.26	-8708.33	-7802.39
210	-15457	-12812.1	-14124.3	-13317.8	-11786.6	-13531.1	-13492.3	210	-7461.1	-7883.23	-8896.98	-7161.01	-7319.16	-8731.88	-7902.62
209.8	-15505.7	-12847.6	-14169.9	-13372.7	-11800	-13598.8	-13538.1	209.8	-7546.62	-7944.85	-8976.45	-7248.61	-7391.57	-8790.06	-7982.9
209.6	-15585.6	-12896.6	-14218.3	-13439.1	-11805.5	-13640.7	-13598.8	209.6	-7615.27	-8000.43	-9038.2	-7324.75	-7470.07	-8892.23	-8076.93
209.4	-15658.8	-12932	-14248.7	-13474.6	-11809	-13681.9	-13605.9	209.4	-7669.86	-8031.09	-9081.76	-7387.54	-7524.59	-8930.73	-8159.62
209.2	-15711.9	-12946.5	-14255.2	-13493.5	-11806.9	-13727	-13608.7	209.2	-7749.17	-8047.05	-9111.36	-7463.78	-7592.51	-8958.7	-8239.87
209	-15740.3	-12942.3	-14278.9	-13499.1	-11782.2	-13744.5	-13573.9	209	-7809.77	-8052.99	-9131.57	-7521.76	-7653.12	-8984.77	-8309.37
208.8	-15752.4	-12954.7	-14304.8	-13508.1	-11754.4	-13741	-13540.4	208.8	-7855.49	-8073.89	-9131.61	-7562.18	-7701.58	-9003.02	-8381.2
208.6	-15758.2	-12950	-14332.3	-13499.1	-11751.2	-13747.7	-13555.3	208.6	-7916.38	-8132.72	-9170.94	-7604.82	-7763	-9072.12	-8466.41
208.4	-15738.6	-12922.3	-14333.5	-13494.3	-11736.3	-13750.7	-13516.8	208.4	-7973.04	-8180.24	-9192.8	-7649.06	-7803.96	-9095.25	-8556.99
208.2	-15702.4	-12891.4	-14314	-13440.4	-11704.9	-13717	-13473.2	208.2	-8035.28	-8220.59	-9200.36	-7699.65	-7833.9	-9114.74	-8648.95
208	-15659.1	-12850.6	-14255.5	-13378.4	-11653.6	-13641.6	-13431.6	208	-8071.56	-8266.61	-9198.68	-7738.64	-7874.8	-9153.83	-8735.92
207.8	-15571.6	-12791.2	-14168.1	-13319	-11577.7	-13517.2	-13428.1	207.8	-8113.39	-8323.92	-9190.1	-7766.17	-7919.22	-9180.47	-8789.9
207.6	-15451.7	-12718	-14081	-13223.9	-11497.3	-13398.3	-13391	207.6	-8130.68	-8368.24	-9200.49	-7801.6	-7931.75	-9168.41	-8836.52
207.4	-15356.3	-12591.4	-13955.6	-13113.7	-11392.7	-13264.4	-13297.7	207.4	-8141.86	-8409.04	-9196.75	-7828.85	-7944.4	-9134.2	-8922.72
207.2	-15219.6	-12441.3	-13823.2	-12994	-11288	-13105.7	-13198.5	207.2	-8189.67	-8448.95	-9230.03	-7861.34	-8001.49	-9134.15	-9014.14
207	-15048	-12305.2	-13662	-12878.5	-11146.9	-12939.5	-13099.4	207	-8234.79	-8511.85	-9312.06	-7891.31	-8056.28	-9171.45	-9082.35
206.8	-14885.7	-12184.4	-13505.9	-12766.8	-10992.8	-12773.2	-12998.3	206.8	-8255.71	-8572.17	-9383.81	-7916.92	-8096.91	-9204.47	-9147.43
206.6	-14703.6	-12031.3	-13316	-12615.3	-10832.4	-12562.8	-12889.5	206.6	-8270.4	-8627.95	-9418.98	-7926.24	-8144.7	-9262.15	-9195.11
206.4	-14476.4	-11824.3	-13115.8	-12403.3	-10649.1	-12336.2	-12706.7	206.4	-8260.57	-8662.1	-9401.99	-7920.28	-8162.42	-9297.12	-9222.87
206.2	-14190.3	-11585.5	-12889.4	-12182.5	-10439.7	-12091	-12494.2	206.2	-8300.08	-8689.93	-9418.18	-7925.79	-8199.33	-9277.76	-9267.6
206	-13882.5	-11341.9	-12631.1	-11967	-10208.7	-11828.9	-12242.4	206	-8319.91	-8701.76	-9418.8	-7936.03	-8222.47	-9300.21	-9315.96
205.8	-13567	-11096.9	-12350.2	-11710.3	-9943.04	-11533.4	-11992	205.8	-8304.3	-8712.98	-9426.24	-7952.34	-8234.95	-9328.87	-9368.11
205.6	-13248.6	-10817	-12016.5	-11444.3	-9671.77	-11225.6	-11751	205.6	-8318.29	-8729.51	-9383.86	-7949.02	-8271.01	-9352.33	-9428.52
205.4	-12900.4	-10508.6	-11693.1	-11130.4	-9389.18	-10883	-11521.7	205.4	-8309.27	-8756.83	-9330.83	-7949.35	-8308.33	-9390.33	-9447.16
205.2	-12543.7	-10198.8	-11319.8	-10844.3	-9076.84	-10515.4	-11265.8	205.2	-8291.73	-8758.68	-9306.24	-7980.53	-8319.76	-9383.14	-9439.13
205	-12192.1	-9880.64	-10965.5	-10523.7	-8740.74	-10130.1	-10991.2	205	-8290.94	-8780.55	-9283.07	-7978.05	-8331.92	-9370.94	-9427.71
204.8	-11772.7	-9530.9	-10645.2	-10183.3	-8397.91	-9744.14	-10691.5	204.8	-8278.37	-8798.61	-9305.65	-7965.02	-8317.66	-9309.17	-9394.17
204.6	-11314.2	-9187.13	-10279.9	-9811.92	-8042.27	-9361.02	-10341.4	204.6	-8286.83	-8742.7	-9286.45	-7950.02	-8300.84	-9228.57	-9378.05
204.4	-10847	-8827.31	-9899.45	-9454.61	-7694.8	-8967.78	-9976.08	204.4	-8251.8	-8660.41	-9302.64	-7934.14	-8284.47	-9162.95	-9390.7
204.2	-10374.7	-8444.71	-9499.01	-9093.78	-7318.58	-8543.29	-9627.41	204.2	-8221.68	-8574.36	-9290.16	-7894.18	-8296.16	-9133.43	-9370.26
204	-9878.23	-8066.55	-9086.22	-8705.32	-6949.45	-8103.32	-9301.98	204	-8198.58	-8531.41	-9247.33	-7842.2	-8240.33	-9109.69	-9284.15
203.8	-9365.91	-7656.7	-8642.12	-8309.02	-6554.21	-7679.57	-8957.39	203.8	-8142.05	-8473.33	-9135.44	-7765.51	-8134.91	-9057.68	-9196.02
203.6	-8819.78	-7230.61	-8207.74	-7921.22	-6139.87	-7213.01	-8582.58	203.6	-8076.98	-8423.39	-8920.14	-7670.41	-8026.56	-9030.65	-9121.5
203.4	-8231.7	-6781.22	-7754.72	-7501.95	-5708.43	-6714.93	-8188.13	203.4	-8000.23	-8328.47	-8787.95	-7574.13	-7920.67	-9078.19	-9026.87
203.2	-7615.33	-6339.08	-7262.17	-7069.37	-5243.07	-6199.81	-7747.2	203.2	-7889.36	-8259.82	-8653.93	-7527.7	-7857.56	-9033.88	-9035.73
203	-7014.45	-5879.33	-6749.12	-6663.61	-4765.44	-5678.64	-7328.8	203	-7764.51	-8165.45	-8583.85	-7423.93	-7787.74	-8892.75	-9074.2
202.8	-6436.34	-5371.86	-6203.19	-6227.81	-4280.67	-5153.64	-6903.15	202.8	-7604.23	-8105.8	-8525.15	-7270.89	-7711.14	-8815.64	-9076.56
202.6	-5816.57	-4852.8	-5700.77	-5751.99	-3779.05	-4637	-6510.89	202.6	-7503.65	-8114.96	-8396.6	-7150.28	-7649.33	-8693.68	-9018.1
202.4	-5179.02	-4328.39	-5164.26	-5260.91	-3283.09	-4091.43	-6077.03	202.4	-7370.24	-8079.82	-8171.41	-7020.14	-7573.19	-8491.68	-8909.12
202.2	-4500.56	-3793.53	-4622.25	-4770.28	-2772.36	-3574.73	-5597.21	202.2	-7222.32	-7983.23	-7974.83	-6937.68	-7432.29	-8257.12	-8746.37
202	-3814.43	-3240.84	-4045.85	-4294.02	-2252.4	-3032.13	-5068.25	202	-7141.64	-7877.63	-7657.75	-6834.07	-7340.06	-8098.85	-8614.47
201.8	-3104.27	-2658.29	-3439.24	-3777.76	-1680.88	-2455.21	-4572.68	201.8	-7005.75	-7682.55	-7261.56	-6682.44	-7213.76	-7827.22	-8551.96
201.6	-2365.49	-2029.08	-2792.32	-3234.05	-1113.84	-1841.4	-4067.42	201.6	-6804.44	-7481.47	-6883.63	-6524.41	-7069.2	-7627.47	-8495.37
201.4	-1671.13	-1420.94	-2145.7	-2664.49	-536.396	-1175.57	-3482.96	201.4	-6518.69	-7157.46	-6376.8	-6386.87	-6938.97	-7461.09	-8397.41
201.2	-969.657	-786.467	-1506.62	-2109.15	46.368	-497.544	-2939.26	201.2	-6294.09	-6933.42	-5708.8	-6238.03	-6856.78	-7315.82	-8182
201	-239.052	-151.929	-820.303	-1524.73	629.2	192.996	-2400.56	201	-6180.16	-6678.7	-5153.8	-6030.06	-6755.58	-7166.89	-8017.45
200.8	590.48	501.606	-99.1057	-895.224	1225.27	878.292	-1836.02	200.8	-5997.48	-6494.26	-4893.86	-5898.77	-6618.14	-7066.97	-7864.74
200.6	1403.29	1135.11	635.166	-248.551	1821.79	1569.09	-1235.16	200.6	-5755.05	-6061.13	-4712.27	-5721.09	-6377.35	-6807.63	-7692.45
200.4	2202.91	1799.82	1358.64	413.238	2444.47	2336.53	-609.864	200.4	-5510.64	-5693.61	-4332.21	-5549.46	-6254.6	-6472.81	-7521.93
200.2	3042.58	2487.57	2116.96	1146.71	3102.94	3068.58	23.9288	200.2	-5144.42	-5265.09	-4242.69	-5349.93	-6078.51	-6228.02	-7408.09
200	3888.47	3136.26	2887.23	1849.47	3763.06	3786.74	673.067	200	-5015.49	-4964.43	-3087.44	-5068.99	-5959.69	-6086.73	-7237.25
199.8	4755.4	3856.19	3677.96	2553.51	4396.65	4579.26	1318.87	199.8	-4844.63	-4797.88	-2827.77	-4846.54	-5914.6	-5933.61	-6983.19
199.6	5648.12	4574.54	4481.73	3240.92	5074.49	5360.84	1989.16	199.6	-4545.59	-4547.89	-3124.02	-4724.49	-5678.13	-5848.19	-6704.39
199.4	6563.46	5269.49	5252.57	3916.72	5784.25	6168.45	2679.87	199.4	-4101.06	-4091.52	-3760.06	-4565.6	-5381.24	-5536.91	-6480.81
199.2	7474.78	6013.03	6025.62	4547.36	6463.8	6988.33	3418.9	199.2	-3373.07	-3392.99	-4146.03	-4440.86	-5241.65	-5242.08	-6292.04
199	8370.52	6758.02	6848.12	5200.73	7151.83	7774.8	4180.2	199	-2930.65	-2740.03	-5246.54	-4263.4	-5218.75	-5204.98	-6052.92
198.8	9286.24	7413.19	7682.51	5847.12	7823.41	8573.28	4951.77	198.8	-2472.1	-2176.77	-5308.45	-4078.54	-5080.42	-5467.23	-5782.86
198.6	10198.7	8032.66	8431.4	6515.5	8452.98	9320.42	5779.53	198.6	-1749.56	-2189.06	-3802.85	-3826.87	-4627.49	-5086.8	-5502.26
198.4	11097.2	8608.16	9180.63	7232.4	9089.75	10060.4	6521.85	198.4	-2050.77	-2875.9	-245.204	-3663.27	-4241.92	-4454.95	-4852.44
198.2	12054.2	9159.15	9939.16	7905.71	9763.41	10745.6	7160.21	198.2	-1442.98	-3281.49	2218.94	-3457.7	-3977.37	-3975.21	-4392.7
198	13069.3	9785.04	10701.4	8548.19	10416.8	11462.3	7764.39	198	-1065.77	-3407.91	810.831	-3219.74	-3590.98	-3818.43	-4077.71
197.8	13971.5	10433.9	11489.8	9117.44	11046.4	12105.3	8438.25	197.8	-28.4581	-4854.94	-1597.65	-3035.15	-3093.61	-2384.1	-3750.12
197.6	14870.1	11068.3	12257.8	9594.38	11624.6	12684.3	9193.88	197.6	819.411	-5518.81	-2481.7	-2766.1	-2297.19	-1593.44	-3039.49
197.4	15708.4	11678.8	12966.4	10033.4	12209.2	13322.7	9843.07	197.4	-80.8852	-4078.44	492.33	-2331.79	-1988.57	-748.609	-2104.75
197.2	16521	12351.8	13621.1	10658.8	12803	13932.8	10516.8	197.2	-1418.19	-3759.06	377.227	-2088.3	-1718.63	-326.482	-1021.23
197	17301.7	13001.7	14181.3	11461.8	13376.1	14483.1	11210.8	197	-1873.73	-4268.93	-545.054	-2016.17	-1649.36	332.685	460.071
196.8	18003.3	13740.1	14830.9	12274.4	13917	15010.4	11824.6	196.8	-3243.37	-7398.64	-568.77	-2141.07	-1385.88	-2784.99	589.104
196.6	18710.9	14408.9	15475.7	12926.7	14470.2	15518.3	12467.5	196.6	-3183.56	-9872.91	1255.42	-2117.51	-1189.05	-1929.78	750.6
196.4	19369.2	14900.7	16114.3	13508.1	15032.3	15979.4	13030.3	196.4	-1085.35	-12521.5	4156.3	-2186.66	-1078.8	3179.56	-185.982
196.2	20063.4	15447.7	16783.7	13910	15517.5	16478.3	13492.4	196.2	-336.093	-16015.3	7223.95	-1997.77	-150.141	5534.95	-832.787
196	20703.5	15972.1	17351.1	14185.2	15939.7	16885.9	13945.6	196	-33.7068	-18881.5	7970.11	-2318.91	-504.872	2497.94	426.37
195.8	21380.3	16492.1	18015.4	14238.6	16343.9	17452.8	14478.2	195.8	-63.5646	-20372.1	9175.01	-2349.14	-875.548	5364.75	3680.59
195.6	22060	16961.7	18699.2	13916.5	16729.6	18004.1	14933.2	195.6	2642.97	-21274.2	10804.6	-1316.39	-798.462	9229.03	5445.61
195.4	22701.7	17463.1	19165.1	14660.2	17197.3	18585.2	15431.7	195.4	5813.53	-22402.1	11716.5	-229.124	-2936.33	11936.2	5710.51
195.2	23379.2	17731.4	19544.4	15111.1	17620.3	19218.9	15874.4	195.2	7455.54	-21505.9	12082.3	2756.25	-3054.39	14556.9	4882.91
195	23925.3	17927.3	19828.6	14939	17940.7	19580.5	16396.2	195	6243.74	-19567.1	11746	3638.63	-1817.72	13442.4	3301.76
194.8	24392.9	18237.7	19931.2	14646.6	18128.1	19807.2	16900.4	194.8	3639.25	-18205.6	11072.3	3233.75	-1472.92	4763.39	3710.86
194.6	24765.7	18646	20424.3	14604.3	18372.1	20072	17252.9	194.6	2495.28	-17769.2	11653	3583.8	-2025.34	-2948.44	2804.52
194.4	25217.4	18842.7	20752.6	15738	18712.3	20493.9	17622.6	194.4	2468.35	-15432.6	13740.1	3917.53	-1345.34	-12559.3	2105.87
194.2	25606.8	19322.1	20864	16888.6	19013.1	21006.1	17800.6	194.2	5520.69	-15098.3	15557.1	6167.29	1657.53	-7442.3	1872.64
194	25953.4	19404.2	21059.4	17582.3	19232.9	21459.3	18166	194	11118.4	-15233.6	16486.9	9405.83	7316.08	524.826	439.412
193.8	26403.3	19410.7	21531.3	16622.3	19519.1	21793.9	18330.1	193.8	11674.4	-15342.3	18224.8	8988.42	7313.19	1821.15	823.091
193.6	26919	19251.4	22159.9	16618.1	19743	22052.6	18181.2	193.6	9512.37	-15382	15236.5	6905.12	6007.46	-2137.7	1452.26
193.4	27462.6	19183.4	22296.1	17940.4	19967.7	22507.4	18380.8	193.4	11217.6	-13176.1	11582.2	3511.12	4268.9	-7605.27	494.775
193.2	27861.3	19438.7	22280.5	17731.1	20073.4	22912.5	18702.4	193.2	10374	-10185.8	6259.56	2065.98	2531.91	-16730.3	-924.887
193	28422.3	19578.8	22110	16914.4	20121.9	23236.3	18831.4	193	8965.22	-6962.47	3101.92	2769.34	2166.99	-24690.8	525.03
192.8	29047.1	19270.2	22030.4	16057.8	20223.1	23709.7	18474.3	192.8	3253.17	-7260.54	-1101.32	1896	-1561.82	-33720.7	-331.219
192.6	29334.2	18728.5	22145.9	17253.1	20304.9	24342	18420.8	192.6	2934.11	-1566.78	415.603	5609.79	-1294.98	-32075.7	-3060.89
192.4	29784.3	19088.9	22986	17023.1	20377.7	24473.6	18659.6	192.4	3935.97	2402.91	4521.9	6576.55	474.013	-41686.9	-7032.9
192.2	30102.8	17938	23772.7	15441.1	20476.8	24886.7	19008.1	192.2	4387.95	8751.75	7823.32	8093.95	3663.36	-41102.2	-9232.57
192	29808.2	16086.1	25262.4	11254.7	20463.3	24887.4	18668.3	192	1480.54	9629.9	7834.15	6146	5231.14	-47777.1	-8790.22
191.8	29412.9	15830.8	23627.5	7687.29	20394	24261.6	16625.5	191.8	16.0581	8785.99	6150.58	3422.44	2778.81	-53924.2	-7373.75
191.6	29325.6	13911.4	21906.7	7321.55	20487.3	24131	16537.4	191.6	-1118.69	7861.48	4465.99	1912.09	-502.188	-49880.2	-5279.87
191.4	29393.9	11696.6	22098.8	7444.36	20569.9	24168.7	18848.1	191.4	-76.9521	9254.94	5624.94	3645.1	-320.937	-36496.6	-5210.69
191.2	29325.7	10502.1	20229.2	7052.02	20737.9	24800.2	20837.4	191.2	-67.9826	8899.71	6444.9	2511.87	-813.679	-25995.7	-4545.23
191	28143.4	10906	17482.7	4137	20887.4	25702	23843.9	191	-1882.8	9564.74	6016.81	1277.71	-1985.89	-19215.8	-3517.35
190.8	27100.7	8930.07	15127.5	1057.17	21269.7	26070.7	20931.8	190.8	-5108.64	12197.6	3417.79	-1315.4	-5744	-23850.6	-4076.23
190.6	24884.9	8429.19	12375.8	-588.595	21606.7	26338.7	20149.2	190.6	-8736.45	10274.8	-366.734	-4528.98	-9605.16	-34228.8	-3115.36
190.4	22940.3	7769.27	11415	-1420.27	21710.2	26875.7	22164.2	190.4	-7551.83	9737.39	-1324	-7742.11	-10264.7	-36764.3	-2977.64
190.2	22145.4	6631.96	12114.4	-6119.16	21286.2	26669.1	24742.6	190.2	-3978.37	9767.39	927.327	-6287.7	-10959.1	-30620.1	-744.65
190	20968.1	7632.64	15417.1	-8535.14	21360.9	26469.3	26385.7	190	-4967.3	9979.13	4446.38	-2999.43	-9847.95	-22212.9	299.042

## Sheet: Figure 4 and 5
Glycosylated											De-glycosylated
MotherID	NF54	FCR3	HB3	B7G8	Mcamp	M920	M200101.DBL1.6	M200101	MSP1		MotherID	FCR3	B7G8	HB3	NF54	Mcamp	M920	M200101
20-0004-0	6.51	2.41	9.97	9.37	0.55	14.64	1.61	0	34.14		20-0004-0	0	0	0	20.62	11.2	8.57	10.09
20-0009-0	10.9	7.82	30.18	4.81	15.79	38.63	9.54	2.28	91.67		20-0009-0	6.94	9.85	14.56	21.67	13.78	30.11	13.91
20-0018-0	0	0	0	0	0	0	0	0	103.63		20-0018-0	0	0	0	0	0	0	0
20-0025-0	74.53	84.94	70.62	85.18	74.89	63.15	63.72	59.64	109.73		20-0025-0	88.73	72.22	55.87	46.72	50.37	67.07	34.97
20-0069-0	46.69	45.76	50.49	37.08	40	47.72	21.08	14.28	107.7		20-0069-0	23.45	35.01	39.97	38.05	37.85	53.66	27.48
20-0079-0	0	3.11	0	0	0	6.62	0	0	2.23		20-0079-0	2.74	0	0.11	1.38	0.8	0.7	18.28
20-0083-0	112.74	97.44	105.05	101.36	117.11	115.97	109.5	121.98	59.8		20-0083-0	93.81	89.98	106.54	91.35	109.46	97.19	64.47
20-0107-0	15.48	12.8	8.68	3.7	9.04	5.81	3.14	0	110.33		20-0107-0	24.72	5.95	14.1	18	28.47	19.07	1.95
20-0127-0	103.74	108.91	111.25	115.77	130.78	126.78	124.25	140.37	84.14		20-0127-0	119.69	113.05	105.16	97.85	109.86	109.95	105.73
20-0144-0	130.21	124.34	134.75	128.54	133.36	125.72	148	166.63	53.09		20-0144-0	141.75	113.46	117.61	125.06	119.32	110.59	112.43
20-0145-0	37.89	38.12	28.06	37.95	66.91	58.74	45.6	25.25	99.53		20-0145-0	22.09	55.73	50.81	39.24	69.58	60	35.61
20-0160-0	67.75	65.59	56.92	59.24	41.42	76.31	58.42	56.82	43.46		20-0160-0	41.12	48.5	47.79	36.76	43.14	55.42	23.01
20-0179-0	0	0	0	0	0	0	1.93	0	72		20-0179-0	0	0	0	11.14	0	0	2.94
20-0182-0	97.97	104.54	98.36	109.09	120.92	97.65	95.49	100.43	39.9		20-0182-0	106.01	107.13	98.9	90.48	113.43	96.93	63.06
20-0185-0	0	0	26.69	0	10.23	11.44	9.26	8.67	109.71		20-0185-0	0	0	0	0	0	0	9.59
20-0194-0	18.62	27.18	12.08	22.38	13.46	26.29	11.49	9.03	24.33		20-0194-0	16.57	20.61	20.46	11.99	9.6	28.59	7.21
20-0199-0	36.04	65.89	46.82	70.87	67.7	74.24	41.12	38.18	83.76		20-0199-0	28.81	48.91	18.56	33.26	51.47	66.89	30.68
20-0218-0	57.7	68.93	81.04	59.79	90.26	88.6	55.36	54.97	91.91		20-0218-0	64.63	43.13	28.16	71.35	50.94	71.19	23.75
20-0222-0	88.17	104.75	102	104.08	102.59	80.43	80.39	86.14	76.33		20-0222-0	101.2	92.08	52.75	62.78	68.32	80.44	30.41
20-0227-0	0	0	0	3.47	0	0	0	0	82.49		20-0227-0	0	0	0	0	0	0	0.97
20-0230-0	33.61	39.82	22.79	31.94	25.9	40.94	27.45	27.03	1.87		20-0230-0	29.1	25.03	18.85	18.02	23.86	40.5	16.52
20-0234-0	20.36	2.18	8.38	1.16	0	18.07	3	0	48.14		20-0234-0	0	0	7.88	1.57	0	4.44	0
20-0260-0	129.55	114.08	141.85	107.69	109.99	127.84	101	97.53	13.33		20-0260-0	99.9	87.5	96.97	123.47	102.17	108.32	47.78
20-0269-0	0	2.77	0	1.64	0.82	7.89	0	0	66.79		20-0269-0	2.11	1.49	0	4.82	4.65	0.58	9.03
20-0270-0	0	0	6.53	0	38.88	1.07	0	0	120.61		20-0270-0	0	0	0	0	52.08	0	0
20-0280-0	0	0	0	0	0	0.58	0	0	45.84		20-0280-0	0	0	0	0	0	0	0
20-0288-0	6.37	3.13	4.33	6.29	6.21	17.27	0	0	68.28		20-0288-0	0.7	9.45	0.69	3.91	13.67	13.04	5.62
20-0291-0	9.77	15.51	13.61	9.25	15.48	49.61	2.4	1.2	6.02		20-0291-0	3.17	3.91	7.58	9.18	13.23	32.26	0
20-0301-0	105.1	98.27	106.91	97.37	104.63	104.87	109.02	111.39	90.09		20-0301-0	101.29	96.57	97.78	104.99	84.97	101.37	82.36
20-0312-0	11.64	16.2	9.91	8.29	9.7	18.15	5.68	1.76	109.85		20-0312-0	8.66	7.73	7.43	9.54	7.78	19.88	12.4
20-0340-0	105.5	92.2	86.69	87.92	84.72	96.07	93.98	99.09	114.13		20-0340-0	86.67	78.82	92.58	67.59	77.32	84.28	65.69
20-0343-0	0	0.13	2.74	0	0	13.43	0	0	38.52		20-0343-0	0	0	0	3.07	1.17	1.24	1.79
20-0348-0	24.2	40.83	44.67	33.02	24.29	31.43	23.96	17.04	111.95		20-0348-0	20.41	20.58	11.09	38.03	24.91	39.25	18.93
20-0349-0	75.41	63.6	33.22	55.37	50.39	47.87	14.03	8.44	91.96		20-0349-0	32.42	48.33	49.13	25.27	44.95	56.79	1.49
20-0351-0	69.96	94.04	73.04	89.04	88.94	91.59	86.22	81.43	78.32		20-0351-0	88.66	77.54	52.65	60.72	60.92	88.09	42.41
20-0360-0	74.62	71.87	61.72	73.91	77.3	87.02	59.53	51.36	68.39		20-0360-0	61.19	67.91	51.33	52.83	68.6	68.31	30.92
20-0370-0	86.06	62.33	50.75	58.94	51.19	70.83	76.12	77.22	103.49		20-0370-0	42.35	56.58	80.02	70.14	57.56	85.76	35.31
20-0385-0	109.97	99.76	85.87	101	100.91	85.25	95.16	104.25	51.56		20-0385-0	83.39	90.23	96.43	83.27	87.55	100.37	54.9
20-0426-0	1.93	4.95	4.12	2.75	1.26	5.03	7.35	3.81	51.21		20-0426-0	1.78	4.25	0	4.32	2.77	4.28	3.57
20-0436-0	80.68	92.29	94.11	100.43	93.59	89.46	94.13	79.72	51.71		20-0436-0	47.08	74.29	49.37	78.33	70.99	66.56	42.83
20-0456-0	58.08	61.42	42.6	52.45	44.9	48.68	37.5	29.05	88.8		20-0456-0	25.91	42.11	29.54	29.34	37.41	38.76	9.95
20-0475-0	112.14	112.09	92.17	120.18	123	117.02	130.86	126.45	26.92		20-0475-0	131.32	128.01	130.12	66.21	131.84	120.31	132.48
20-0479-0	108.36	110.35	103.11	101.89	89.05	102.23	94.93	91.22	13.21		20-0479-0	115.75	95.3	110.43	94.23	94.56	94.15	57.26
20-0489-0	114.24	106.92	109.27	109.89	110.75	108.16	114.66	141.35	23.38		20-0489-0	128.07	101.09	110.57	103.29	118.44	103.66	106.96
20-0502-0	0	0	0.46	0	0	5.78	0	0	77.42		20-0502-0	0	0	0	0.5	0	0	0
20-0521-0	0	0	8.92	0	0	1.22	0	0	55.04		20-0521-0	0	0	0	4.16	0	2.21	0.9
20-0523-0	102.08	102.5	88.35	100.19	103.34	68.51	77.59	88.9	87.74		20-0523-0	82.8	91.46	85.04	70.7	83.12	101.62	37.23
20-0524-0	0	0	3.26	0	0	0	3.9	0	61.17		20-0524-0	0	0	0	0	0	0	9.72
20-0526-0	98.83	60.22	49.78	44.82	68.18	63.14	40.42	46.01	106.66		20-0526-0	51.83	32.62	45.44	66.55	52.26	54.76	28.76
20-0531-0	82.38	76.25	97.38	80.81	72.66	75.04	79.21	79.85	59.02		20-0531-0	46.94	63.84	73.62	83.36	77.97	54.92	53.45
20-0546-0	66.95	95.01	104.9	104.4	115.22	96.02	109.03	116.17	104.55		20-0546-0	44.66	39.05	43.2	54.35	58.8	57.46	52.91
20-0594-0	0.09	0	10.9	0	0	7.4	1.11	0	41.62		20-0594-0	4.33	0	1.13	8.41	0	10.47	3.04
20-0597-0	123.43	125.78	131.14	117.56	117.32	120.51	129.46	127.81	70.15		20-0597-0	114.56	101.57	105.87	105.63	100.74	103.81	86.95
20-0600-0	30.73	0.26	3.27	0.46	5.75	4.61	3.56	0.89	58.83		20-0600-0	0	2.09	6.91	2.49	1.01	1.22	8.46
20-0608-0	90.82	97.45	92.43	91.72	97.41	85.83	84.14	88.88	112.89		20-0608-0	88.81	85.07	79.41	67.83	73.23	79.74	83.1
20-0621-0	63.52	67.84	63.05	68.26	70.3	73.94	40.57	40.55	90.2		20-0621-0	61.69	66.17	44.22	62.53	56.49	76.66	17.89
20-0624-0	108.66	94.98	101.48	90.39	105.86	103.71	94.91	92.47	96.13		20-0624-0	102.87	106.98	93.27	100.38	88.26	104.6	52.67
20-0633-0	116.59	85.61	93.37	88.82	112.56	99.61	88.98	94.46	96.46		20-0633-0	69.39	89.25	106.67	106.69	107.12	88.11	71.49
20-0700-0	90.3	90.87	94.92	93.34	98.54	93.8	98.36	49.04	56.58		20-0700-0	76.77	81.69	53.3	62.5	81.45	101.3	102.23
20-0708-0	0	0	9.3	3.95	2.39	9.28	5.33	0	7.9		20-0708-0	0	0	0	0	0	2.35	1.55
20-0714-0	19.29	21.36	32.1	11.85	11.91	23.37	8.92	5.85	70.73		20-0714-0	5.29	2.99	11.4	24.2	12.47	13.87	8.82
20-0716-0	125.02	111.93	113.25	105.26	128.48	107.95	118.86	118.29	51.61		20-0716-0	114.77	96.38	101.7	106.48	113.59	91.72	87.51
20-0733-0	118.51	111.16	106.06	109.43	114.1	110.14	102.66	103.59	110.49		20-0733-0	99.7	104.26	91.19	84.55	91.38	106.3	65.48
20-0737-0	106.61	97.08	95.97	93.36	98.93	92.54	91.89	99.41	1.68		20-0737-0	93.95	88.73	97.04	67.64	93.29	93.27	68.54
20-0747-0	20.88	0	4.38	23.5	8.01	58.61	4.28	0.5	45.86		20-0747-0	0.5	7.79	9.96	0	5.3	58.58	0.68
20-0759-0	84.71	104.23	93.84	80.29	88.93	85.04	87.44	96.16	83.01		20-0759-0	104	80.32	72.31	87.2	86.55	74.5	70.71
20-0761-0	27.11	28.13	40.29	33.65	33.21	63.85	21.39	16.15	38.82		20-0761-0	21.84	19.93	35.41	34.22	25.5	48.47	3.35
20-0772-0	116.14	111.14	120.88	117.28	117.83	126.91	126.98	139.56	0		20-0772-0	116.47	118.89	120.78	99.39	99.26	114.82	108.87
20-0794-0	0	0	0	0	0	0	0	114.13	6.05		20-0794-0	0	0	0	0	0	0	0
20-0798-0	8.78	3.39	20.79	2.78	4.62	0.97	6.51	93.25	62.02		20-0798-0	0	0	0	1.9	0	0	0.86
20-0810-0	8.82	0	27.49	5.78	6.02	16.17	7.33	0	107.45		20-0810-0	0.88	1.79	1.8	15.73	2.61	7.44	2.51
20-0866-0	67	59.24	35.46	39.69	61.57	53.19	39.61	29.43	105.05		20-0866-0	25.28	25.44	26.76	17.02	30.88	53.5	17.08
20-0868-0	94.32	100.55	90.72	93.38	86.57	94.14	79.26	91.29	92.61		20-0868-0	72.38	87.39	78.22	61.08	81.29	86.61	41.14
20-0879-0	91.46	93.69	85.04	93.78	102.47	71.21	83.35	90.64	117.69		20-0879-0	87.38	92.58	59.21	39.05	86.61	73.61	67.1
20-0893-0	70.13	82.61	71.65	81	86.89	95.02	60.53	56.77	86.12		20-0893-0	49.49	82.32	74.38	76.06	74.62	0	0
20-0899-0	26.4	45.81	82.13	47.32	40.38	96.99	18.78	71.89	81.43		20-0899-0	28.8	45.6	34.12	44.8	39.53	75.5	16.9
20-0909-0	60.97	67.49	66.71	69.2	70.8	64.45	55.22	51.83	76.11		20-0909-0	54.6	57.68	39.75	51.46	51.13	65.92	38.63
20-0928-0	99.75	83.65	77.61	72.12	80.41	97.43	77.74	75.16	74.82		20-0928-0	54.78	64.84	69.7	62.37	84.32	85.09	28.07
20-0933-0	7.14	7.65	7.62	0	0	1.16	1.24	0	74.32		20-0933-0	10	2.19	7.45	5.55	2.16	1.6	5.07
20-0950-0	85.42	79.4	94.87	85.33	96.27	92.45	66.72	49.53	74.92		20-0950-0	65.07	78	53.76	93.87	83.48	88.43	27.08
20-0991-0	121.04	111.77	117.87	113.37	115.11	117.19	110.12	110.85	53.91		20-0991-0	112.96	110.94	105.4	102.85	96.55	108.4	103.5
20-0992-0	76.71	72.47	71.31	63.38	65	71.93	52.78	48.25	10.04		20-0992-0	71.78	58.37	56.51	69.13	72.95	63.93	33.33
20-1000-0	0.94	0	0.7	0	8.58	3.88	1.04	0	40.65		20-1000-0	1.53	0	0	3.12	1.34	3.32	0
20-1009-0	5.37	6.38	7.43	11.4	4.63	4.08	4.9	52.92	21.42		20-1009-0	0	0	0.23	0	0	0	0
20-1022-0	80.34	80.28	74.99	79.42	74.46	86.33	68.31	119.54	31.13		20-1022-0	51.45	63.02	59.89	63.71	42.69	79.77	29.95
20-1024-0	0	0	9.96	7.41	0	3.4	0.71	0	122.24		20-1024-0	3.12	0.66	6.4	8.99	0.75	0	2.28
20-1051-0	6.23	1.24	3.89	112.66	0	21.57	0	0	113.76		20-1051-0	0	92.7	0	1.98	0	19.3	25.97
20-1065-0	96.29	43.22	54.57	56.79	76.69	54.58	17.3	14.46	105.63		20-1065-0	25.75	49.36	76.06	48.08	65.57	53.88	7.16
20-1114-0	111.04	117.21	121.66	120.32	119.31	110.08	121.15	118.79	50.83		20-1114-0	124.1	109.95	66.69	95.86	90.88	103.28	88.34
20-1116-0	10.42	11.97	16.33	1.55	14.59	18.66	2.58	97.09	58.02		20-1116-0	3.59	3.35	5.3	10.59	10.68	18.4	8.65
20-1153-0	115.35	108.6	113.33	109.59	106.65	120.38	112.58	91.68	112.42		20-1153-0	120.09	113.74	98.05	91.93	107.33	120.92	79.4
20-1177-0	84.2	89.07	70.11	87.78	87.64	88.57	79.96	83.44	96.82		20-1177-0	75.17	73.01	65.63	53.03	51.24	86.46	42.68
20-1192-0	116.55	122.78	132.72	126.26	134.28	124.46	133.26	137.49	47.25		20-1192-0	119.62	118.82	123.16	116.12	114.21	104.88	118.07
20-1193-0	71.38	73.5	81.2	76.2	78.45	77.98	60.3	77.4	17.37		20-1193-0	57.35	61.26	30.5	86.86	56.08	73.91	28.51
20-1203-0	55.98	80.64	65.72	82.82	59	76.24	65.18	59.12	70.79		20-1203-0	69.26	73.62	36	65.05	44.84	83.97	27.87
20-1212-0	80.64	101.77	91.76	98.18	92.54	89.87	90.07	85.56	70.39		20-1212-0	91.15	86.25	60.1	67.8	63.18	76.53	53.76
20-1245-0	39.8	38.41	52.31	28.55	25.2	33.16	26.51	109.1	50.79		20-1245-0	11.79	16.93	20.59	17.73	10.62	19.04	4.11
20-1292-0	50.35	28.77	48.43	18.16	33.13	46.84	44.91	50.05	123.1		20-1292-0	14.77	8.3	15.41	19.56	27.03	65.22	16.02
20-1305-0	0	0	1.09	0	0	13.68	0	13	46.06		20-1305-0	0	0	0	0	0	7.3	0.3
20-1313-0	3.08	0	2.91	0	0	0	1.55	5.13	102.87		20-1313-0	0	0	0	0	0	0	6.51
20-1317-0	153.64	133.5	154.85	136.56	157.38	142.83	157.68	155.27	100.75		20-1317-0	152.74	124.51	134.15	133.34	136.4	129.76	135.93
20-1322-0	6.03	5.97	4.89	8.25	13.16	11.39	10.94	13.68	75.33		20-1322-0	2.27	2.89	0	3.13	0.46	7.37	15.16
20-1342-0	48.21	73.03	53.26	56.39	77.6	85.15	52.43	47.74	65.25		20-1342-0	38.27	57.14	65.9	46.52	77.58	80.47	23.95
20-1373-0	6.93	7.53	12.55	3.76	5.01	19.66	8.4	1.85	71.35		20-1373-0	2.18	1.13	0	0.42	1.82	9.16	0
20-1384-0	106.65	102.86	69.56	101.38	100.61	90.1	83.39	102.93	55.5		20-1384-0	89.86	92.59	96.48	51.07	82.34	86.33	67.16
20-1386-0	0	0	1.34	0	1.49	7.87	0.35	0.06	99.14		20-1386-0	0	0	0	1.65	0.08	18.5	8.06
20-1388-0	3.76	0	0.81	0	0	0.09	0	0	0		20-1388-0	0	0	0	2.75	0	4.18	4.39
20-1408-0	35.19	82.06	69.26	69.9	77.04	79.94	44.49	155.53	99.56		20-1408-0	64.22	52.13	37.4	54.81	72.52	80.71	13.38
20-1467-0	9.5	1.68	22.31	0	4.22	10.57	0.6	114.67	73.58		20-1467-0	0	0	0	4.81	0.09	0	4.18
20-1482-0	4	7.75	5.36	2.91	4.52	12.66	4.83	36.84	12.87		20-1482-0	8.75	3.83	3.14	5.99	3.84	11.67	5.26
20-1511-0	71.34	56.28	66.44	63.42	50.31	69.56	53.06	52.92	26.96		20-1511-0	39.68	61.75	54.03	75.29	59.75	55.56	38.68
20-1570-0	0.11	0	0	0	0	0	0	0	8.56		20-1570-0	0	0	0	0	0	0	2.86
20-1617-0	0	0	0.57	0	0	0	2.59	101.55	0		20-1617-0	0	0	0	0	0	0	0.55
20-1635-0	74.4	89.99	82.19	83.34	81.08	92.36	65.76	0	121.6		20-1635-0	69.78	43.99	48.15	55.89	44.57	96.82	18.34
20-1664-0	79.58	96.91	101.65	97.41	108.72	97.37	89.22	0	45.24		20-1664-0	90.11	90.77	66.79	89.67	96.85	94.11	57.06
20-1672-0	27.53	0	3.89	0	0	0.8	0	0	87.78		20-1672-0	0	0.94	19.11	7.37	0	0.43	23.19
20-1685-0	26.39	43.8	30.92	37.84	71.02	43.97	26.8	13.96	51.8		20-1685-0	20.64	24.58	13.1	25.62	58.19	27.82	1.23
20-1687-0	10.9	5.17	16.54	3.61	13.96	18.92	2.06	11.6	8.14		20-1687-0	1.83	0.74	2.98	9.27	7.1	5.89	0.98
20-1712-0	9.64	2.38	17.9	10.04	21.58	20.07	2.7	0	19.88		20-1712-0	0	0	0.34	0	0	9.08	0
20-1717-0	0	0	0	0	0	0	0	0	0.04		20-1717-0	0	0	0	0	0	0	0
20-1723-0	117.64	103.65	109.35	100.12	123.51	107.7	114.94	117.87	100.39		20-1723-0	105.07	92.65	85.9	90.69	89.51	97.8	87.84
20-1728-0	3.3	4.38	7.95	9.72	20.46	5.69	11.23	9.85	69.68		20-1728-0	10.68	13.02	5.81	12.71	26.59	8.54	12.11
20-1729-0	59.88	62.3	61.45	60.12	61.7	61.95	54.05	56.7	101.62		20-1729-0	54.63	50.83	38.02	55.68	39.34	54.96	22.66
20-1733-0	1.4	8.31	2.67	0	3.99	2.28	1.57	1.26	70.84		20-1733-0	2.5	1.85	6.4	1.9	3.97	1.81	5.76
20-1795-0	0	0	0	0	0.44	0	0	3.42	6.26		20-1795-0	0	0	0	0	0	0	11.02
20-1798-0	109.37	100.55	104.48	106.75	112.14	107.1	112.07	116.43	86		20-1798-0	88.72	93.87	92.2	82.98	98.32	77.08	58.52
20-1846-0	137.3	126.58	140.35	134.51	137.06	137.82	140.89	31.99	98.05		20-1846-0	129.69	125.52	124.1	124.53	121.25	116.06	135.37
20-1878-0	24.87	31.29	13.28	28.29	18.76	16.71	22.04	14.26	4.14		20-1878-0	24.18	19.56	7.94	13.3	19.97	22.43	3.91
20-1906-0	0	7.86	25.85	0	0	21.45	5.1	3.47	114.08		20-1906-0	0	0	0	6.46	0	20.45	0.18
20-1909-0	127.12	116.3	126.1	117.04	138.35	123.6	131.25	131.08	86.39		20-1909-0	127.91	108.9	109.58	122.17	123.69	108.32	113.52
20-1922-0	108.88	103.12	89.04	92.23	111.03	102.38	108.06	105.85	102.21		20-1922-0	100.66	96.7	97.01	74.84	110.19	95.28	82.93
20-1969-0	112.85	115.43	128	117.1	121.24	113.99	118.74	120.35	73.54		20-1969-0	128.27	99.93	104.01	118.67	118.55	109.56	76.91
20-1999-0	105.3	96.73	100.77	97.27	112.6	96.54	107.71	105.44	39.03		20-1999-0	89.19	86.1	72.86	95.58	97.77	83.1	64.82
20-2033-0	0	0	0	0	0	0	0	0	44.57		20-2033-0	0	0	0	0.57	0	0	7.05
20-2052-0	79.61	99.63	104.9	93.16	102.76	88.92	84.65	76.21	104.76		20-2052-0	110.13	93.29	54.31	95.61	86.93	89.26	42.17
20-2063-0	0	0.55	5.91	0	0	17.99	0	0	42.59		20-2063-0	0.45	0	0	4.9	0	5.72	0
20-2079-0	17.12	35.45	29.57	20.29	19.41	20.38	14.91	13.19	90.32		20-2079-0	20.35	19.22	11.78	22.49	10.17	31.75	14.32
20-2150-0	90.68	92.32	92.93	95.57	113.27	110.77	98.36	96.75	70.77		20-2150-0	91.15	96.18	96.37	96.87	112.17	107.38	68.64
20-2152-0	117.85	102.28	103.79	100.27	115.23	117.34	116.77	114.11	67.82		20-2152-0	88.19	88.68	95.82	86.36	106.25	97.58	66.28
20-2163-0	0	0	0	0	0	0	1.17	23.13	0		20-2163-0	0	0	0	0	0	0	9.33
20-2167-0	84.02	80.75	73.5	78.88	105.28	75.57	72.08	65.81	75.47		20-2167-0	54.23	51.8	57.41	40.27	87.95	71.66	24.42
20-2180-0	120.14	111.75	127.64	122.63	146.87	139.93	126.65	134.87	95.97		20-2180-0	120.58	120.63	115.24	128.17	134.48	114.95	92.36
20-2196-0	24.69	10.44	12.44	11.55	15.17	29.24	7.67	7.5	9.98		20-2196-0	5.05	7.76	13.62	7.41	12.15	33.88	2.24
20-2197-0	31.82	77.32	49.62	57.38	44.84	54.53	43.02	33.28	93.47		20-2197-0	56.59	46.57	25.88	31.01	38.27	61.63	22.43
20-2217-0	104.36	105.08	111.16	106.18	118.38	107.53	99.59	98.43	98.36		20-2217-0	108	96.73	99.99	99.82	106.82	106.88	48.53
20-2222-0	106.8	108.09	118.53	117.5	111.09	112.87	116.63	123.72	76.13		20-2222-0	107.98	119.62	94.57	95.33	93.88	118.12	87.27
20-2270-0	0	0	4.63	0	0	0.68	0	0	73.31		20-2270-0	0.19	0	0.01	3.96	0.08	0	0.73
20-2281-0	30.45	45.29	44.38	45.78	52.16	62.3	17.28	11.07	68.84		20-2281-0	34.58	34.15	25.51	51.29	35.82	59.69	20.23
20-2294-0	0.13	18.04	20.31	0	0	0	0	0	29.35		20-2294-0	8.85	0	0	12.33	0	0	0
20-2314-0	23.26	0	0.34	1.09	0.12	0.16	17.63	0.19	89.01		20-2314-0	0	0	12.25	5.17	0	0	8.99

## Sheet: Supplemental Figure S2
	Fv2-NF54		Fv2-FCR3		Fv2-Camp		Fv2-M0101		Fv2-7G8		Fv2-HB3		Fv2-M920		MSP1
0	0.0452	0.0446	0.0453	0.0459	0.0441	0.0463	0.0451	0.0456	0.0454	0.0451	0.0455	0.0458	0.0452	0.0444	0.0466	0.0492
0.15625	0.064	0.063	0.0507	0.0514	0.0705	0.0777	0.0528	0.055	0.1021	0.1068	0.0679	0.0644	0.0671	0.0635	0.0457	0.0466
0.3125	0.084	0.081	0.0566	0.0573	0.1039	0.1125	0.065	0.0626	0.1686	0.1659	0.0875	0.0783	0.0944	0.091	0.0476	0.0481
0.625	0.1211	0.1386	0.0683	0.0734	0.1809	0.1781	0.0876	0.0897	0.3337	0.2945	0.1164	0.1227	0.1274	0.1302	0.0501	0.049
1.25	0.2302	0.248	0.1067	0.104	0.295	0.3469	0.1364	0.1272	0.6438	0.5983	0.2009	0.1975	0.2332	0.238	0.0536	0.0574
2.5	0.5152	0.5582	0.1546	0.1587	0.6712	0.5789	0.2449	0.2045	1.2088	1.2248	0.3503	0.356	0.4933	0.4416	0.0628	0.0677
5	1.1135	1.2435	0.2759	0.2761	1.3114	1.3314	0.3845	0.4007	2.7233	2.8599	0.6346	0.6137	1.0296	0.9442	0.081	0.0769
10	1.9246	2.1205	0.4889	0.5227	2.1624	2.1828	0.6282	0.613	4	4	1.178	1.0991	1.6727	1.7832	0.1154	0.1304

## Sheet: Supplemental Figure S3
Figure S3A
	FCR3			NF54			HB3			7G8			M/C			M920			M200101			MSP1
Decorin	0.480833	0.585	0.568	0.998267	1.04	1.277	0.877567	0.942	1.109	1.88823	1.861	2.123	0.782067	0.744	0.821	1.91867	1.952	2.246	1.52737	1.446	1.738	0.0411167	0.04	0.036
CSC	0.190267	0.25	0.253	0.119867	0.152	0.165	0.254933	0.269	0.312	0.2881	0.308	0.38	0.128667	0.143	0.147	0.255067	0.261	0.298	1.1178	1	1.175	0.0341667	0.033	0.032
BSA	0.188667	0.24	0.222	0.0669	0.084	0.09	0.0482	0.071	0.074	0.0382	0.05	0.061	0.06625	0.1	0.1	0.0389333	0.056	0.059	0.100767	0.235	0.235	0.0305667	0.033	0.032
Figure S3B
	FCR3			NF54			HB3			7G8			M/C			M920			M200101			MSP1
Decorin	0.7207	0.848	0.957	0.729133	0.877	0.946	0.4222	0.414	0.516	3.5591	3.693	3.778	2.97457	3.181	3.362	2.15023	2.157	2.666	2.33193	2.111	2.604	0.0411167	0.04	0.035
CSC	0.0583333	0.055	0.07	0.0404667	0.036	0.043	0.0744333	0.081	0.104	1.02707	1.188	1.447	0.440967	0.504	0.523	0.0847	0.094	0.111	0.926	1.072	1.322	0.0341667	0.033	0.039
BSA	0.0232333	0.02	0.026	0.023	0.022	0.025	0.0277333	0.032	0.037	0.4229	0.495	0.533	0.119	0.134	0.122	0.0191	0.023	0.026	0.2037	0.237	0.254	0.0305667	0.033	0.033
Figure S3C
Decorin	3.8349	3.8664
CSC	3.7532	3.8128

## Sheet: Supplemental Figure S4
Figure S4A
FCR3		NF54		HB3		7G8		M Camp		M920		M200101
ml	normalized absorbance	ml	normalized absorbance	ml	normalized absorbance	ml	normalized absorbance	ml	normalized absorbance	ml	normalized absorbance	ml	normalized absorbance
0	-0.00196198	-0.006437	0.0108156	-0.009385	-0.0015432	-0.009483	-0.00608382	-0.007843	-0.00158383	-0.009453	-0.00225003	-0.007922	-0.000792736
0.000999	-0.00160282	-0.005766	0	-0.008386	0	-0.008484	0	-0.00701	0	-0.008455	0	-0.007104	0
0.001998	-0.00161181	-0.005096	0	-0.007387	0	-0.007485	0	-0.006177	0	-0.007456	0	-0.006287	0
0.002997	-0.00162296	-0.004425	0	-0.006388	0	-0.006486	0	-0.005344	0	-0.006457	0	-0.005469	0
0.003996	-0.00163017	-0.003755	0	-0.005389	0	-0.005487	0	-0.004511	0	-0.005459	0	-0.004651	0
0.004994	-0.00163269	-0.003084	0	-0.00439	0	-0.004488	0	-0.003678	0	-0.00446	0	-0.003833	0
0.005993	-0.0016387	-0.002414	0	-0.003391	0	-0.003489	0	-0.002846	0	-0.003462	0	-0.003016	0
0.006992	-0.00164542	-0.001743	0	-0.002392	0	-0.00249	0	-0.002013	0	-0.002463	0	-0.002198	0
0.007991	-0.00165032	-0.001073	0	-0.001393	0	-0.001491	0	-0.00118	0	-0.001464	0	-0.00138	0
0.00899	-0.00166014	-0.000402	-0.000872598	-0.000394	-0.000810393	-0.000493	-0.0028258	-0.000347	-0.000709457	-0.000466	-0.00139857	-0.000563	-0.000411629
0.009989	-0.00166588	0.000268	-0.00219782	0.000605	-0.00133788	0.000506	-0.00560764	0.000486	-0.0012207	0.000533	-0.00265038	0.000255	-0.00125454
0.010988	-0.00167045	0.000939	-0.00220153	0.001603	-0.00133745	0.001505	-0.00563279	0.001319	-0.00122762	0.001532	-0.0026583	0.001073	-0.00122748
0.011987	-0.00168969	0.001609	-0.00225646	0.002602	-0.00132801	0.002504	-0.00580208	0.002151	-0.00129219	0.00253	-0.0027612	0.001891	-0.00114565
0.012986	-0.00170408	0.00228	-0.00231151	0.003601	-0.00133598	0.003503	-0.00592443	0.002984	-0.00133815	0.003529	-0.00283278	0.002708	-0.00101789
0.013984	-0.00171208	0.00295	-0.00232405	0.0046	-0.00134293	0.004502	-0.00595373	0.003817	-0.00135181	0.004528	-0.00283992	0.003526	-0.00100309
0.014983	-0.0017174	0.003621	-0.00233189	0.005599	-0.00134194	0.005501	-0.00598661	0.00465	-0.00136714	0.005526	-0.00284471	0.004344	-0.000971897
0.015982	-0.00171961	0.004291	-0.00234756	0.006598	-0.0013348	0.0065	-0.00601915	0.005483	-0.00137147	0.006525	-0.0028527	0.005162	-0.000954408
0.016981	-0.00173123	0.004962	-0.00235797	0.007597	-0.00133068	0.007499	-0.00605507	0.006315	-0.00137879	0.007524	-0.00286507	0.005979	-0.000938932
0.01798	-0.0017325	0.005632	-0.00237109	0.008596	-0.00132872	0.008497	-0.00608656	0.007148	-0.00139277	0.008522	-0.00287387	0.006797	-0.000894631
0.018979	-0.00173034	0.006303	-0.00238049	0.009595	-0.00133005	0.009496	-0.00612964	0.007981	-0.00140705	0.009521	-0.00288312	0.007615	-0.00088171
0.019978	-0.00173138	0.006973	-0.00238394	0.010594	-0.00133557	0.010495	-0.00617161	0.008814	-0.0014149	0.01052	-0.00289229	0.008433	-0.000883948
0.020977	-0.00172964	0.007644	-0.00239313	0.011593	-0.00134265	0.011494	-0.00621097	0.009647	-0.00142003	0.011518	-0.00290331	0.00925	-0.000876676
0.021976	-0.00172714	0.008314	-0.00240415	0.012592	-0.00134471	0.012493	-0.00624495	0.01048	-0.00142438	0.012517	-0.00291501	0.010068	-0.00086754
0.022974	-0.00172487	0.008985	-0.0024108	0.013591	-0.00134422	0.013492	-0.00626759	0.011312	-0.00143747	0.013516	-0.00292497	0.010886	-0.000864259
0.023973	-0.00172332	0.009655	-0.00241644	0.01459	-0.00134298	0.014491	-0.00629888	0.012145	-0.00145351	0.014514	-0.00293229	0.011703	-0.00086616
0.024972	-0.00171572	0.010326	-0.00242417	0.015589	-0.00134433	0.01549	-0.00631337	0.012978	-0.00145925	0.015513	-0.00293859	0.012521	-0.000870057
0.025971	-0.001712	0.010996	-0.00241399	0.016588	-0.00133562	0.016489	-0.0062991	0.013811	-0.00146569	0.016512	-0.0029433	0.013339	-0.000889168
0.02697	-0.00171004	0.011666	-0.00241541	0.017587	-0.00134165	0.017487	-0.00629063	0.014644	-0.00146609	0.01751	-0.00292359	0.014157	-0.00087539
0.027969	-0.0017047	0.012337	-0.00241336	0.018586	-0.00136263	0.018486	-0.00628692	0.015476	-0.00145404	0.018509	-0.00289813	0.014974	-0.000865284
0.028968	-0.00170556	0.013007	-0.00240425	0.019585	-0.00136979	0.019485	-0.00627467	0.016309	-0.00144902	0.019508	-0.00288532	0.015792	-0.000891313
0.029967	-0.00170983	0.013678	-0.00241314	0.020584	-0.00136426	0.020484	-0.00625945	0.017142	-0.0014489	0.020506	-0.00288562	0.01661	-0.000905278
0.030966	-0.00170768	0.014348	-0.00242102	0.021583	-0.00135841	0.021483	-0.006257	0.017975	-0.00145151	0.021505	-0.0028916	0.017428	-0.000923774
0.031964	-0.00171267	0.015019	-0.00241502	0.022582	-0.00136381	0.022482	-0.00625708	0.018808	-0.00145843	0.022504	-0.00289457	0.018245	-0.000931027
0.032963	-0.00172764	0.015689	-0.00241196	0.023581	-0.00136339	0.023481	-0.00628069	0.019641	-0.00145646	0.023502	-0.00289338	0.019063	-0.000930057
0.033962	-0.00172813	0.01636	-0.00240756	0.02458	-0.00136653	0.02448	-0.00629124	0.020473	-0.00146565	0.024501	-0.00289211	0.019881	-0.000937031
0.034961	-0.0017334	0.01703	-0.0024072	0.025579	-0.00136645	0.025478	-0.00629908	0.021306	-0.00147336	0.0255	-0.00290336	0.020698	-0.000944768
0.03596	-0.00173387	0.017701	-0.00239837	0.026578	-0.00136946	0.026477	-0.00630407	0.022139	-0.00147669	0.026498	-0.00290488	0.021516	-0.000936695
0.036959	-0.00172497	0.018371	-0.00239311	0.027576	-0.00138092	0.027476	-0.00632546	0.022972	-0.00148008	0.027497	-0.00289906	0.022334	-0.000933301
0.037958	-0.00172194	0.019042	-0.0023945	0.028575	-0.00138203	0.028475	-0.0063411	0.023805	-0.00147623	0.028495	-0.00289758	0.023152	-0.000931549
0.038957	-0.00172476	0.019712	-0.0023961	0.029574	-0.00137896	0.029474	-0.00633764	0.024637	-0.00147804	0.029494	-0.00289786	0.023969	-0.000934961
0.039955	-0.0017342	0.020383	-0.00239797	0.030573	-0.00139267	0.030473	-0.00632472	0.02547	-0.00147363	0.030493	-0.00290318	0.024787	-0.000959293
0.040954	-0.00173562	0.021053	-0.00239651	0.031572	-0.00141111	0.031472	-0.00632036	0.026303	-0.0014753	0.031491	-0.00290179	0.025605	-0.00100885
0.041953	-0.00173159	0.021724	-0.00239333	0.032571	-0.00140887	0.032471	-0.00629996	0.027136	-0.0014769	0.03249	-0.00290023	0.026423	-0.00101336
0.042952	-0.00173238	0.022394	-0.00239431	0.03357	-0.00140468	0.03347	-0.00626191	0.027969	-0.0014713	0.033489	-0.00290367	0.02724	-0.00102837
0.043951	-0.00173496	0.023065	-0.00239604	0.034569	-0.00140307	0.034468	-0.00622304	0.028802	-0.00146921	0.034487	-0.00290134	0.028058	-0.00108192
0.04495	-0.00174642	0.023735	-0.0023991	0.035568	-0.00139143	0.035467	-0.00619045	0.029634	-0.00147434	0.035486	-0.00289242	0.028876	-0.00109464
0.045949	-0.00175359	0.024406	-0.00239389	0.036567	-0.00138095	0.036466	-0.00617865	0.030467	-0.00148718	0.036485	-0.00288636	0.029694	-0.00108295
0.046948	-0.00176174	0.025076	-0.00238935	0.037566	-0.00138614	0.037465	-0.00616037	0.0313	-0.00149315	0.037483	-0.0028901	0.030511	-0.00108893
0.047947	-0.00176443	0.025747	-0.0023928	0.038565	-0.00139005	0.038464	-0.00615945	0.032133	-0.00148808	0.038482	-0.0028961	0.031329	-0.00109712
0.048945	-0.00176586	0.026417	-0.00239569	0.039564	-0.00138783	0.039463	-0.00615981	0.032966	-0.00147313	0.039481	-0.00289426	0.032147	-0.00109887
0.049944	-0.00177666	0.027088	-0.00239649	0.040563	-0.00139775	0.040462	-0.00614153	0.033798	-0.00147668	0.040479	-0.00288845	0.032964	-0.0011056
0.050943	-0.00179023	0.027758	-0.00239709	0.041562	-0.00140684	0.041461	-0.00612173	0.034631	-0.00146735	0.041478	-0.00288619	0.033782	-0.00113888
0.051942	-0.00179525	0.028429	-0.00239342	0.042561	-0.00141364	0.04246	-0.00612613	0.035464	-0.00146378	0.042477	-0.00288939	0.0346	-0.00115473
0.052941	-0.00180343	0.029099	-0.00239951	0.04356	-0.00141133	0.043458	-0.00614703	0.036297	-0.00147499	0.043475	-0.00290156	0.035418	-0.00118816
0.05394	-0.00180891	0.02977	-0.00240345	0.044559	-0.00141668	0.044457	-0.00617306	0.03713	-0.00148057	0.044474	-0.00289372	0.036235	-0.00118844
0.054939	-0.00181342	0.03044	-0.00239871	0.045558	-0.00143494	0.045456	-0.00614573	0.037963	-0.00148246	0.045473	-0.00288735	0.037053	-0.00119361
0.055938	-0.00181751	0.031111	-0.00239775	0.046557	-0.00144764	0.046455	-0.00617374	0.038795	-0.00148403	0.046471	-0.00289368	0.037871	-0.001211
0.056937	-0.00182005	0.031781	-0.00240351	0.047556	-0.00144785	0.047454	-0.00620939	0.039628	-0.00149357	0.04747	-0.00291113	0.038689	-0.00121311
0.057935	-0.0018125	0.032451	-0.00240946	0.048555	-0.00145045	0.048453	-0.00619345	0.040461	-0.00150095	0.048469	-0.00292675	0.039506	-0.00121591
0.058934	-0.00181491	0.033122	-0.00241461	0.049554	-0.00145221	0.049452	-0.0061835	0.041294	-0.00149995	0.049467	-0.00293003	0.040324	-0.00124486
0.059933	-0.00182447	0.033792	-0.00242066	0.050553	-0.00146939	0.050451	-0.00614208	0.042127	-0.00149522	0.050466	-0.00292978	0.041142	-0.00128706
0.060932	-0.00183111	0.034463	-0.00243365	0.051552	-0.00147493	0.05145	-0.00614837	0.04296	-0.00149029	0.051465	-0.00291018	0.041959	-0.00132703
0.061931	-0.00183875	0.035133	-0.00243777	0.052551	-0.00146235	0.052448	-0.00613154	0.043792	-0.00149394	0.052463	-0.00291993	0.042777	-0.001361
0.06293	-0.00184262	0.035804	-0.00243488	0.053549	-0.00145769	0.053447	-0.00611918	0.044625	-0.00150548	0.053462	-0.0029224	0.043595	-0.00138461
0.063929	-0.00184198	0.036474	-0.00243289	0.054548	-0.00146002	0.054446	-0.00612217	0.045458	-0.00151069	0.054461	-0.00292476	0.044413	-0.00139732
0.064928	-0.00184334	0.037145	-0.00242339	0.055547	-0.00145293	0.055445	-0.00612669	0.046291	-0.0015065	0.055459	-0.00293584	0.04523	-0.00141748
0.065927	-0.0018505	0.037815	-0.00241725	0.056546	-0.00145199	0.056444	-0.00610192	0.047124	-0.00151648	0.056458	-0.00294676	0.046048	-0.00141466
0.066925	-0.00185881	0.038486	-0.0024199	0.057545	-0.00146976	0.057443	-0.00611699	0.047956	-0.00152694	0.057456	-0.00295624	0.046866	-0.00146122
0.067924	-0.0018644	0.039156	-0.00242069	0.058544	-0.00148156	0.058442	-0.00618531	0.048789	-0.00153696	0.058455	-0.00295416	0.047684	-0.00150177
0.068923	-0.00186758	0.039827	-0.00242629	0.059543	-0.00148489	0.059441	-0.00619951	0.049622	-0.00153981	0.059454	-0.00295672	0.048501	-0.00152264
0.069922	-0.00186216	0.040497	-0.00243359	0.060542	-0.00149821	0.06044	-0.00618406	0.050455	-0.00154292	0.060452	-0.00297163	0.049319	-0.00153698
0.070921	-0.00185228	0.041168	-0.00244079	0.061541	-0.0014943	0.061438	-0.00617496	0.051288	-0.00153699	0.061451	-0.00298824	0.050137	-0.00155534
0.07192	-0.00184521	0.041838	-0.00244447	0.06254	-0.0014987	0.062437	-0.00617689	0.052121	-0.00153926	0.06245	-0.00298994	0.050955	-0.00156052
0.072919	-0.00183868	0.042509	-0.00244745	0.063539	-0.00150068	0.063436	-0.00616819	0.052953	-0.00154125	0.063448	-0.00298347	0.051772	-0.00159177
0.073918	-0.00182555	0.043179	-0.0024503	0.064538	-0.00151512	0.064435	-0.00616024	0.053786	-0.00155211	0.064447	-0.00297853	0.05259	-0.00161471
0.074917	-0.00179603	0.04385	-0.00244787	0.065537	-0.00152098	0.065434	-0.00617126	0.054619	-0.0015402	0.065446	-0.00297695	0.053408	-0.00164704
0.075915	-0.00174863	0.04452	-0.00244983	0.066536	-0.00153252	0.066433	-0.00617145	0.055452	-0.00154583	0.066444	-0.00297599	0.054225	-0.00166788
0.076914	-0.0016981	0.045191	-0.00245215	0.067535	-0.00153766	0.067432	-0.00615639	0.056285	-0.00155015	0.067443	-0.00298326	0.055043	-0.00171356
0.077913	-0.00164012	0.045861	-0.00245342	0.068534	-0.0015586	0.068431	-0.00615445	0.057117	-0.00154937	0.068442	-0.00299091	0.055861	-0.00177116
0.078912	-0.00156101	0.046532	-0.00245246	0.069533	-0.00156216	0.069429	-0.00614137	0.05795	-0.00154398	0.06944	-0.00301293	0.056679	-0.00184007
0.079911	-0.00147246	0.047202	-0.00245076	0.070532	-0.00155226	0.070428	-0.00615424	0.058783	-0.00154386	0.070439	-0.0030185	0.057496	-0.00188212
0.08091	-0.00137838	0.047873	-0.00244599	0.071531	-0.00154478	0.071427	-0.00613095	0.059616	-0.00154442	0.071438	-0.00301379	0.058314	-0.00193121
0.081909	-0.00126837	0.048543	-0.00243994	0.07253	-0.00154924	0.072426	-0.0061207	0.060449	-0.00154132	0.072436	-0.00299869	0.059132	-0.0020062
0.082908	-0.0011345	0.049214	-0.00243266	0.073529	-0.00155625	0.073425	-0.00612164	0.061282	-0.0015342	0.073435	-0.00298773	0.05995	-0.00207707
0.083907	-0.000983124	0.049884	-0.00242324	0.074528	-0.00156235	0.074424	-0.00613603	0.062114	-0.00152835	0.074434	-0.0029904	0.060767	-0.00212193
0.084905	-0.000809951	0.050555	-0.00241876	0.075527	-0.00155429	0.075423	-0.00614593	0.062947	-0.00152908	0.075432	-0.00299325	0.061585	-0.00213793
0.085904	-0.000617663	0.051225	-0.00241968	0.076526	-0.00155273	0.076422	-0.00613143	0.06378	-0.00153616	0.076431	-0.00300217	0.062403	-0.00218044
0.086903	-0.000401587	0.051896	-0.00242171	0.077525	-0.0015714	0.077421	-0.00611842	0.064613	-0.00153061	0.07743	-0.00298893	0.06322	-0.00224454
0.087902	-0.000168562	0.052566	-0.00241705	0.078524	-0.0015803	0.078419	-0.00611696	0.065446	-0.00152322	0.078428	-0.00299051	0.064038	-0.00229371
0.088901	7.84205e-05	0.053236	-0.00241403	0.079522	-0.00157471	0.079418	-0.00610044	0.066278	-0.00152099	0.079427	-0.00299635	0.064856	-0.00235104
0.0899	0.000348923	0.053907	-0.00242054	0.080521	-0.00157109	0.080417	-0.00609416	0.067111	-0.00152014	0.080426	-0.00298638	0.065674	-0.00239771
0.090899	0.000639486	0.054577	-0.00242347	0.08152	-0.00156095	0.081416	-0.00613511	0.067944	-0.00151624	0.081424	-0.00298117	0.066491	-0.00242956
0.091898	0.000943539	0.055248	-0.00241808	0.082519	-0.00154386	0.082415	-0.00613647	0.068777	-0.00150996	0.082423	-0.00297601	0.067309	-0.00245777
0.092897	0.00125182	0.055918	-0.00241066	0.083518	-0.00154158	0.083414	-0.00607966	0.06961	-0.0014988	0.083422	-0.00298174	0.068127	-0.0024807
0.093895	0.00156931	0.056589	-0.00240009	0.084517	-0.00154107	0.084413	-0.00607557	0.070443	-0.00149689	0.08442	-0.00298695	0.068945	-0.00253643
0.094894	0.00190402	0.057259	-0.00239464	0.085516	-0.00152787	0.085412	-0.00611681	0.071275	-0.00149625	0.085419	-0.00298343	0.069762	-0.00257478
0.095893	0.00224333	0.05793	-0.00239011	0.086515	-0.00153398	0.086411	-0.00610521	0.072108	-0.00150109	0.086417	-0.0029765	0.07058	-0.00259869
0.096892	0.0025876	0.0586	-0.00238619	0.087514	-0.00153134	0.087409	-0.00608046	0.072941	-0.00150115	0.087416	-0.00297586	0.071398	-0.00265641
0.097891	0.00293841	0.059271	-0.00237894	0.088513	-0.00153245	0.088408	-0.0060917	0.073774	-0.00150766	0.088415	-0.00296979	0.072216	-0.00273064
0.09889	0.00328299	0.059941	-0.00237564	0.089512	-0.00153784	0.089407	-0.00609553	0.074607	-0.00150557	0.089413	-0.00296548	0.073033	-0.00276962
0.099889	0.00361929	0.060612	-0.00238446	0.090511	-0.00153555	0.090406	-0.00609086	0.075439	-0.00151693	0.090412	-0.0029666	0.073851	-0.00283742
0.100888	0.00394665	0.061282	-0.00239031	0.09151	-0.00153168	0.091405	-0.00611171	0.076272	-0.00151861	0.091411	-0.00297432	0.074669	-0.00285476
0.101887	0.00427155	0.061953	-0.00239302	0.092509	-0.00153083	0.092404	-0.00613053	0.077105	-0.00151782	0.092409	-0.00297201	0.075486	-0.00290219
0.102885	0.00458591	0.062623	-0.00238868	0.093508	-0.001506	0.093403	-0.00612648	0.077938	-0.00151806	0.093408	-0.0029745	0.076304	-0.00293842
0.103884	0.0048809	0.063294	-0.00238907	0.094507	-0.0014969	0.094402	-0.00612874	0.078771	-0.00152396	0.094407	-0.00295851	0.077122	-0.00294962
0.104883	0.00516957	0.063964	-0.00239178	0.095506	-0.0014959	0.095401	-0.00615282	0.079604	-0.00152734	0.095405	-0.00295027	0.07794	-0.00296501
0.105882	0.00545345	0.064635	-0.00239639	0.096505	-0.00150429	0.096399	-0.00617836	0.080436	-0.00151776	0.096404	-0.00293375	0.078757	-0.00298445
0.106881	0.00572539	0.065305	-0.00240144	0.097504	-0.00148984	0.097398	-0.00618534	0.081269	-0.00151048	0.097403	-0.00293721	0.079575	-0.00299765
0.10788	0.00597209	0.065976	-0.00241041	0.098503	-0.00146803	0.098397	-0.0061956	0.082102	-0.00150528	0.098401	-0.0029334	0.080393	-0.00302503
0.108879	0.0062013	0.066646	-0.00241553	0.099502	-0.00146107	0.099396	-0.00616095	0.082935	-0.00150528	0.0994	-0.00291462	0.081211	-0.00302635
0.109878	0.00641077	0.067317	-0.00241536	0.100501	-0.0014542	0.100395	-0.00615784	0.083768	-0.0015049	0.100399	-0.00290603	0.082028	-0.00300711
0.110877	0.00660033	0.067987	-0.00240696	0.1015	-0.00144775	0.101394	-0.0061821	0.084601	-0.00150066	0.101397	-0.00288528	0.082846	-0.00305104
0.111875	0.00676324	0.068658	-0.00240183	0.102499	-0.00143588	0.102393	-0.00620963	0.085433	-0.00151001	0.102396	-0.00288269	0.083664	-0.00303105
0.112874	0.00690307	0.069328	-0.00240635	0.103498	-0.00143394	0.103392	-0.00624057	0.086266	-0.00151675	0.103395	-0.00289123	0.084481	-0.00304421
0.113873	0.00703154	0.069999	-0.0024066	0.104497	-0.00143073	0.104391	-0.00624714	0.087099	-0.00150843	0.104393	-0.0028855	0.085299	-0.00302124
0.114872	0.00713377	0.070669	-0.0024	0.105495	-0.00143297	0.105389	-0.00623976	0.087932	-0.0015142	0.105392	-0.00288775	0.086117	-0.00301067
0.115871	0.00721091	0.07134	-0.00239871	0.106494	-0.0014458	0.106388	-0.00623203	0.088765	-0.00151648	0.106391	-0.00287772	0.086935	-0.00302471
0.11687	0.00727476	0.07201	-0.00239825	0.107493	-0.00146123	0.107387	-0.00621527	0.089597	-0.00151592	0.107389	-0.00286743	0.087752	-0.00298986
0.117869	0.00733152	0.072681	-0.00240434	0.108492	-0.00146917	0.108386	-0.00622677	0.09043	-0.00152613	0.108388	-0.0028527	0.08857	-0.00299283
0.118868	0.00737901	0.073351	-0.00240772	0.109491	-0.00147117	0.109385	-0.00621236	0.091263	-0.001523	0.109387	-0.00283069	0.089388	-0.00298973
0.119866	0.00740753	0.074021	-0.00241454	0.11049	-0.00148278	0.110384	-0.00622754	0.092096	-0.00152009	0.110385	-0.00280442	0.090206	-0.00295783
0.120865	0.00742745	0.074692	-0.00242212	0.111489	-0.00148796	0.111383	-0.00625501	0.092929	-0.00151928	0.111384	-0.00278361	0.091023	-0.00294109
0.121864	0.00744065	0.075362	-0.00242331	0.112488	-0.00149276	0.112382	-0.00628359	0.093762	-0.00151748	0.112383	-0.00274602	0.091841	-0.00294159
0.122863	0.00744168	0.076033	-0.00243153	0.113487	-0.00148066	0.11338	-0.00627107	0.094594	-0.00152723	0.113381	-0.00271466	0.092659	-0.00287372
0.123862	0.00743545	0.076703	-0.00243342	0.114486	-0.00146702	0.114379	-0.0062814	0.095427	-0.00152615	0.11438	-0.00267616	0.093477	-0.00282489
0.124861	0.00742295	0.077374	-0.00242782	0.115485	-0.00145809	0.115378	-0.0062633	0.09626	-0.0015222	0.115378	-0.00262955	0.094294	-0.00278847
0.12586	0.00740719	0.078044	-0.00242932	0.116484	-0.00146332	0.116377	-0.00623665	0.097093	-0.00151992	0.116377	-0.00257588	0.095112	-0.00275965
0.126859	0.00738707	0.078715	-0.00242802	0.117483	-0.00145184	0.117376	-0.00623304	0.097926	-0.00151905	0.117376	-0.00251581	0.09593	-0.00271816
0.127858	0.00736399	0.079385	-0.00243074	0.118482	-0.00145542	0.118375	-0.00625033	0.098758	-0.00152683	0.118374	-0.00244512	0.096747	-0.00269118
0.128856	0.00733765	0.080056	-0.00243811	0.119481	-0.00144547	0.119374	-0.00624435	0.099591	-0.00153546	0.119373	-0.00237548	0.097565	-0.00264964
0.129855	0.0073049	0.080726	-0.00244597	0.12048	-0.00145116	0.120373	-0.0062074	0.100424	-0.00152755	0.120372	-0.00229603	0.098383	-0.00258386
0.130854	0.00726893	0.081397	-0.00244683	0.121479	-0.00145868	0.121372	-0.00619146	0.101257	-0.00153521	0.12137	-0.00222073	0.099201	-0.00253113
0.131853	0.00722481	0.082067	-0.00244823	0.122478	-0.00145885	0.12237	-0.00618594	0.10209	-0.00153592	0.122369	-0.00212584	0.100018	-0.00249569
0.132852	0.00718133	0.082738	-0.00244578	0.123477	-0.00146491	0.123369	-0.00616918	0.102923	-0.00154587	0.123368	-0.00202982	0.100836	-0.0024658
0.133851	0.00714254	0.083408	-0.00245027	0.124476	-0.00145912	0.124368	-0.00620181	0.103755	-0.00154931	0.124366	-0.00193325	0.101654	-0.00245592
0.13485	0.00710151	0.084079	-0.00245231	0.125475	-0.00144979	0.125367	-0.00622362	0.104588	-0.00155273	0.125365	-0.00183456	0.102472	-0.0024543
0.135849	0.00705577	0.084749	-0.00246167	0.126474	-0.00145998	0.126366	-0.00621468	0.105421	-0.00155382	0.126364	-0.00174223	0.103289	-0.00245214
0.136848	0.00701071	0.08542	-0.00247034	0.127473	-0.0014759	0.127365	-0.00621643	0.106254	-0.00155009	0.127362	-0.0016409	0.104107	-0.00243321
0.137846	0.00697658	0.08609	-0.00247388	0.128472	-0.00147674	0.128364	-0.00616622	0.107087	-0.00153831	0.128361	-0.00153063	0.104925	-0.00236926
0.138845	0.00693367	0.086761	-0.00248151	0.129471	-0.00148283	0.129363	-0.00614206	0.107919	-0.00155048	0.12936	-0.00142815	0.105742	-0.00231079
0.139844	0.00689218	0.087431	-0.00249197	0.13047	-0.00148844	0.130362	-0.00612901	0.108752	-0.00155205	0.130358	-0.00132411	0.10656	-0.00229251
0.140843	0.0068569	0.088102	-0.00249518	0.131468	-0.00148028	0.13136	-0.00607915	0.109585	-0.00155064	0.131357	-0.00123403	0.107378	-0.0022625
0.141842	0.00681966	0.088772	-0.00249553	0.132467	-0.00148068	0.132359	-0.00605691	0.110418	-0.00154929	0.132356	-0.00114421	0.108196	-0.00223263
0.142841	0.00679137	0.089443	-0.00249081	0.133466	-0.00146752	0.133358	-0.00604698	0.111251	-0.00153995	0.133354	-0.00104861	0.109013	-0.00219964
0.14384	0.00677545	0.090113	-0.00248923	0.134465	-0.00146027	0.134357	-0.00607374	0.112084	-0.00154714	0.134353	-0.000961146	0.109831	-0.00210906
0.144839	0.00676004	0.090784	-0.00248337	0.135464	-0.00144968	0.135356	-0.00605293	0.112916	-0.00154974	0.135352	-0.00089501	0.110649	-0.00200262
0.145838	0.00673391	0.091454	-0.00248262	0.136463	-0.00141561	0.136355	-0.00603775	0.113749	-0.00154721	0.13635	-0.000833392	0.111467	-0.00191976
0.146836	0.00670126	0.092125	-0.00248736	0.137462	-0.00135431	0.137354	-0.00604144	0.114582	-0.00155127	0.137349	-0.000780356	0.112284	-0.0018449
0.147835	0.00667127	0.092795	-0.0024765	0.138461	-0.00132554	0.138353	-0.00604193	0.115415	-0.0015378	0.138348	-0.000733365	0.113102	-0.00173961
0.148834	0.00664309	0.093466	-0.0024837	0.13946	-0.0013162	0.139352	-0.0060148	0.116248	-0.00153655	0.139346	-0.000698051	0.11392	-0.00168584
0.149833	0.00661908	0.094136	-0.00249104	0.140459	-0.0013121	0.14035	-0.00602887	0.117081	-0.00153701	0.140345	-0.000672928	0.114738	-0.00161139
0.150832	0.00659369	0.094806	-0.00249252	0.141458	-0.00128947	0.141349	-0.00604151	0.117913	-0.00154421	0.141344	-0.000648921	0.115555	-0.00152105
0.151831	0.00656921	0.095477	-0.00249501	0.142457	-0.00128588	0.142348	-0.00604385	0.118746	-0.0015433	0.142342	-0.000629528	0.116373	-0.00145542
0.15283	0.00655094	0.096147	-0.00250315	0.143456	-0.00128519	0.143347	-0.00602611	0.119579	-0.00153703	0.143341	-0.000621877	0.117191	-0.00139546
0.153829	0.00653173	0.096818	-0.00249794	0.144455	-0.00128744	0.144346	-0.00602577	0.120412	-0.00152559	0.14434	-0.000622143	0.118008	-0.00134588
0.154828	0.00650726	0.097488	-0.00249549	0.145454	-0.00128389	0.145345	-0.00603782	0.121245	-0.00153122	0.145338	-0.000632607	0.118826	-0.00133296
0.155826	0.00648971	0.098159	-0.00249884	0.146453	-0.00127878	0.146344	-0.006035	0.122077	-0.00153701	0.146337	-0.000632864	0.119644	-0.00133266
0.156825	0.00648128	0.098829	-0.00249804	0.147452	-0.00128267	0.147343	-0.00601455	0.12291	-0.00153459	0.147335	-0.000646108	0.120462	-0.00133693
0.157824	0.00647216	0.0995	-0.00249182	0.148451	-0.00129228	0.148341	-0.00602354	0.123743	-0.00152952	0.148334	-0.000663886	0.121279	-0.0013055
0.158823	0.00646287	0.10017	-0.0024969	0.14945	-0.00129846	0.14934	-0.00601408	0.124576	-0.00153525	0.149333	-0.000698879	0.122097	-0.00128437
0.159822	0.00645488	0.100841	-0.00249711	0.150449	-0.00130572	0.150339	-0.00601341	0.125409	-0.00153622	0.150331	-0.000730383	0.122915	-0.0012983
0.160821	0.00645363	0.101511	-0.00247652	0.151448	-0.00129516	0.151338	-0.00598811	0.126242	-0.00154368	0.15133	-0.000753256	0.123733	-0.00132187
0.16182	0.00645497	0.102182	-0.00246491	0.152447	-0.00127792	0.152337	-0.00596708	0.127074	-0.00153979	0.152329	-0.000780461	0.12455	-0.00129451
0.162819	0.00645044	0.102852	-0.00245104	0.153446	-0.00126345	0.153336	-0.00596119	0.127907	-0.00155033	0.153327	-0.000801509	0.125368	-0.00131661
0.163818	0.00644547	0.103523	-0.00243605	0.154445	-0.00125898	0.154335	-0.00598156	0.12874	-0.0015484	0.154326	-0.000811009	0.126186	-0.00132617
0.164816	0.00643862	0.104193	-0.00241551	0.155444	-0.00124817	0.155334	-0.00600986	0.129573	-0.00154715	0.155325	-0.000832869	0.127003	-0.00133971
0.165815	0.00643143	0.104864	-0.00240445	0.156443	-0.00123538	0.156333	-0.00606032	0.130406	-0.00153826	0.156323	-0.000834798	0.127821	-0.00134668
0.166814	0.00643163	0.105534	-0.00239238	0.157441	-0.00123379	0.157331	-0.00609828	0.131238	-0.00153562	0.157322	-0.000855815	0.128639	-0.00138384
0.167813	0.00641875	0.106205	-0.00237557	0.15844	-0.00124401	0.15833	-0.00608619	0.132071	-0.00154505	0.158321	-0.000874886	0.129457	-0.00138862
0.168812	0.00639291	0.106875	-0.00235573	0.159439	-0.00125211	0.159329	-0.00609211	0.132904	-0.00153853	0.159319	-0.000878446	0.130274	-0.00144569
0.169811	0.00637196	0.107546	-0.00233279	0.160438	-0.00126195	0.160328	-0.00606649	0.133737	-0.00154808	0.160318	-0.000872242	0.131092	-0.00152247
0.17081	0.00635774	0.108216	-0.00231929	0.161437	-0.00129908	0.161327	-0.00607834	0.13457	-0.00154902	0.161317	-0.000871326	0.13191	-0.00160367
0.171809	0.00635252	0.108887	-0.00230181	0.162436	-0.00134643	0.162326	-0.00608708	0.135403	-0.00154829	0.162315	-0.000857551	0.132728	-0.0016677
0.172808	0.00634809	0.109557	-0.00229097	0.163435	-0.00138085	0.163325	-0.00610632	0.136235	-0.00155628	0.163314	-0.000825853	0.133545	-0.00176985
0.173806	0.00634341	0.110228	-0.00225856	0.164434	-0.00138448	0.164324	-0.00613371	0.137068	-0.00155162	0.164313	-0.000799259	0.134363	-0.00184708
0.174805	0.00633321	0.110898	-0.00222973	0.165433	-0.00137851	0.165323	-0.00613453	0.137901	-0.00154599	0.165311	-0.000757676	0.135181	-0.00189356
0.175804	0.00632312	0.111569	-0.00220128	0.166432	-0.00138881	0.166321	-0.00618216	0.138734	-0.0015381	0.16631	-0.00071496	0.135999	-0.00196898
0.176803	0.00631758	0.112239	-0.00217992	0.167431	-0.00138695	0.16732	-0.00617125	0.139567	-0.00154331	0.167309	-0.000681495	0.136816	-0.0020357
0.177802	0.00631027	0.11291	-0.00216172	0.16843	-0.00138637	0.168319	-0.00617242	0.140399	-0.00154541	0.168307	-0.000646398	0.137634	-0.00208863
0.178801	0.00629833	0.11358	-0.00214623	0.169429	-0.00137354	0.169318	-0.00615766	0.141232	-0.00155227	0.169306	-0.000603248	0.138452	-0.0020852
0.1798	0.00629582	0.114251	-0.00213906	0.170428	-0.00137179	0.170317	-0.00613455	0.142065	-0.00155665	0.170305	-0.000571028	0.139269	-0.00206913
0.180799	0.00628781	0.114921	-0.0021344	0.171427	-0.00136396	0.171316	-0.00614274	0.142898	-0.00154955	0.171303	-0.00052124	0.140087	-0.00206984
0.181798	0.00627221	0.115591	-0.00212858	0.172426	-0.00135775	0.172315	-0.00617002	0.143731	-0.00155174	0.172302	-0.000466918	0.140905	-0.00205777
0.182796	0.0062565	0.116262	-0.00213337	0.173425	-0.00134098	0.173314	-0.00618006	0.144564	-0.00155498	0.173301	-0.000410194	0.141723	-0.00206251
0.183795	0.00623724	0.116932	-0.00211483	0.174424	-0.0013301	0.174313	-0.00616231	0.145396	-0.00154936	0.174299	-0.000362455	0.14254	-0.00207595
0.184794	0.00621718	0.117603	-0.0021053	0.175423	-0.00132601	0.175311	-0.00615416	0.146229	-0.00155443	0.175298	-0.000300354	0.143358	-0.0020519
0.185793	0.00619833	0.118273	-0.00210717	0.176422	-0.00132401	0.17631	-0.00616654	0.147062	-0.00155736	0.176296	-0.000262042	0.144176	-0.00203103
0.186792	0.00616545	0.118944	-0.00211334	0.177421	-0.00131243	0.177309	-0.00619778	0.147895	-0.00155926	0.177295	-0.000223787	0.144994	-0.00199874
0.187791	0.00613792	0.119614	-0.00212046	0.17842	-0.00131395	0.178308	-0.00621656	0.148728	-0.00156432	0.178294	-0.000177454	0.145811	-0.00196686
0.18879	0.00611539	0.120285	-0.00212153	0.179419	-0.00131326	0.179307	-0.00623715	0.14956	-0.00155717	0.179292	-0.000144431	0.146629	-0.0019759
0.189789	0.00608466	0.120955	-0.00212033	0.180418	-0.00130528	0.180306	-0.00623364	0.150393	-0.00155094	0.180291	-0.000103901	0.147447	-0.00197299
0.190788	0.00605826	0.121626	-0.00211481	0.181417	-0.00130643	0.181305	-0.00623359	0.151226	-0.00155706	0.18129	-6.0598e-05	0.148264	-0.00196199
0.191786	0.00602547	0.122296	-0.00211431	0.182416	-0.00129792	0.182304	-0.00622499	0.152059	-0.00156023	0.182288	-2.14102e-05	0.149082	-0.00194417
0.192785	0.00599489	0.122967	-0.00211033	0.183415	-0.0012847	0.183303	-0.00626227	0.152892	-0.00155956	0.183287	2.38936e-05	0.1499	-0.00192351
0.193784	0.00596796	0.123637	-0.00211661	0.184413	-0.0012717	0.184301	-0.00625145	0.153725	-0.00156191	0.184286	5.25129e-05	0.150718	-0.00190348
0.194783	0.00593773	0.124308	-0.00212288	0.185412	-0.00126025	0.1853	-0.00627796	0.154557	-0.00154707	0.185284	8.38809e-05	0.151535	-0.00186442
0.195782	0.00590369	0.124978	-0.00211477	0.186411	-0.00124798	0.186299	-0.00627776	0.15539	-0.00154895	0.186283	0.000134111	0.152353	-0.00183323
0.196781	0.00586533	0.125649	-0.00211017	0.18741	-0.00125534	0.187298	-0.00626918	0.156223	-0.00154367	0.187282	0.000164796	0.153171	-0.00181697
0.19778	0.0058281	0.126319	-0.00211688	0.188409	-0.0012553	0.188297	-0.00627671	0.157056	-0.00153267	0.18828	0.000175983	0.153989	-0.0018031
0.198779	0.00579288	0.12699	-0.00212586	0.189408	-0.00125208	0.189296	-0.00626368	0.157889	-0.00153647	0.189279	0.000193287	0.154806	-0.00180043
0.199777	0.00576408	0.12766	-0.00212786	0.190407	-0.00125092	0.190295	-0.00628972	0.158722	-0.00153736	0.190278	0.000209071	0.155624	-0.00180806
0.200776	0.00573211	0.128331	-0.00213618	0.191406	-0.00124482	0.191294	-0.00623697	0.159554	-0.00153616	0.191276	0.000226174	0.156442	-0.00178842
0.201775	0.00569439	0.129001	-0.00213887	0.192405	-0.00124024	0.192292	-0.00624113	0.160387	-0.00153227	0.192275	0.000238293	0.157259	-0.00174681
0.202774	0.00565522	0.129672	-0.00213521	0.193404	-0.00123612	0.193291	-0.00622088	0.16122	-0.00153548	0.193274	0.00025939	0.158077	-0.00172158
0.203773	0.00562991	0.130342	-0.00212515	0.194403	-0.00123434	0.19429	-0.00622497	0.162053	-0.00153466	0.194272	0.000281041	0.158895	-0.00170176
0.204772	0.00559711	0.131013	-0.00210677	0.195402	-0.001214	0.195289	-0.00626037	0.162886	-0.00152856	0.195271	0.000298056	0.159713	-0.00170974
0.205771	0.00555856	0.131683	-0.00209007	0.196401	-0.00119312	0.196288	-0.00626636	0.163718	-0.00152946	0.19627	0.000302974	0.16053	-0.00172039
[truncated: 37,097 more rows]
