# Supplementary material for: Allelic variants of full-length VAR2CSA, the placental malaria vaccine candidate, differ in antigenicity and receptor binding affinity
Source: Commun Biol. 2021 Nov 19;4:1309. doi: 10.1038/s42003-021-02787-7 (PMC8604988; doi:10.1038/s42003-021-02787-7)
Supplement: Supplementary file 5 — Supplementary Data 2 [file 42003_2021_2787_MOESM5_ESM.xlsx]

## Sheet: FL VAR2CSA 7G8 G
7G8 G
	Cycle	Fc	Report Point	Time [s]	AbsResp [RU]	SD	Slope [RU/s]	RelResp [RU]	Concentration [M]		Model:	Steady State Affinity
	1	4-3	baseline	53.5	-292	0.01538	-0.007658		0		Description:
	1	4-3	binding	178.5	-291.7	0.01985	-0.0125	0.2	0
	1	4-3	stability	193.5	-292.5	0.09058	-0.06071	-0.5	0		Report
	2	4-3	baseline	53.5	-292.9	0.01077	-0.004958		0			KD (M)	Rmax (RU)	offset (RU)	Chi² (RU²)
	2	4-3	binding	178.5	-292.3	0.01239	0.005054	0.5	0			3.49072e-08			0.248912
	2	4-3	stability	193.5	-292.3	0.01306	-0.005749	0.5	0		Curve 1		133.644	-0.487048
	3	4-3	baseline	53.5	-290.3	0.01311	-0.004198		0
	3	4-3	binding	178.5	-290.4	0.007013	0.001149	-0.1	0		Parameters
	3	4-3	stability	193.5	-289.9	0.01378	-0.002338	0.4	0			KD (M)	SE(KD)	Rmax (RU)	SE(Rmax)	offset (RU)	SE(offset)
	4	4-3	baseline	53.5	-288.2	0.01021	0.002964		3.21055e-09			3.49072e-08	1.26965e-09
	4	4-3	binding	178.5	-276.4	0.0403	0.02683	11.7	3.21055e-09		Curve 1			133.644	1.70545	-0.487048	0.461897
	4	4-3	stability	193.5	-279	0.2299	-0.1524	9.1	3.21055e-09
	5	4-3	baseline	53.5	-286.3	0.01267	-0.005903		3.21055e-09
	5	4-3	binding	178.5	-275.2	0.01448	0.008807	11.1	3.21055e-09
	5	4-3	stability	193.5	-277.8	0.1914	-0.1256	8.5	3.21055e-09
	6	4-3	baseline	53.5	-284.6	0.009015	-0.004193		3.21055e-09
	6	4-3	binding	178.5	-273.7	0.02336	0.01517	10.9	3.21055e-09
	6	4-3	stability	193.5	-276.4	0.2065	-0.1369	8.2	3.21055e-09
	7	4-3	baseline	53.5	-282.8	0.0148	-0.008532		6.4211e-09
	7	4-3	binding	178.5	-262.3	0.04529	0.03024	20.5	6.4211e-09
	7	4-3	stability	193.5	-267.3	0.3135	-0.209	15.6	6.4211e-09
	8	4-3	baseline	53.5	-280.9	0.01201	-0.002952		6.4211e-09
	8	4-3	binding	178.5	-260.8	0.03347	0.02133	20.2	6.4211e-09
	8	4-3	stability	193.5	-265.7	0.3615	-0.2398	15.2	6.4211e-09
	9	4-3	baseline	53.5	-279.3	0.006409	-0.002763		6.4211e-09
	9	4-3	binding	178.5	-259.4	0.05133	0.03401	20	6.4211e-09
	9	4-3	stability	193.5	-264.4	0.2916	-0.1937	15	6.4211e-09
	10	4-3	baseline	53.4	-277.6	0.006695	-0.001702		1.28422e-08
	10	4-3	binding	178.4	-242.1	0.07336	0.04887	35.4	1.28422e-08
	10	4-3	stability	193.4	-250.1	0.472	-0.3144	27.5	1.28422e-08
	11	4-3	baseline	53.5	-275.7	0.01047	-0.005548		1.28422e-08
	11	4-3	binding	178.5	-240.5	0.08559	0.05745	35.2	1.28422e-08
	11	4-3	stability	193.5	-248.4	0.4618	-0.3099	27.3	1.28422e-08
	12	4-3	baseline	53.4	-273.8	0.007919	-0.001659		1.28422e-08
	12	4-3	binding	178.4	-238.9	0.06341	0.0425	34.9	1.28422e-08
	12	4-3	stability	193.4	-246.9	0.4453	-0.2991	27	1.28422e-08
	13	4-3	baseline	53.5	-272	0.01103	0.001882		2.56844e-08
	13	4-3	binding	178.5	-214.8	0.06261	0.04191	57.2	2.56844e-08
	13	4-3	stability	193.5	-225.9	0.6028	-0.4038	46.1	2.56844e-08
	14	4-3	baseline	53.5	-270.2	0.006176	0.0001075		2.56844e-08
	14	4-3	binding	178.5	-213.3	0.0804	0.05383	56.8	2.56844e-08
	14	4-3	stability	193.5	-224.4	0.5662	-0.3788	45.7	2.56844e-08
	15	4-3	baseline	53.5	-268.3	0.009654	0.004884		2.56844e-08
	15	4-3	binding	178.5	-211.7	0.07504	0.05029	56.7	2.56844e-08
	15	4-3	stability	193.5	-222.6	0.5873	-0.3933	45.7	2.56844e-08
	16	4-3	baseline	53.5	-266.5	0.02106	0.0136		5.13688e-08
	16	4-3	binding	178.5	-187.3	0.03213	0.02131	79.2	5.13688e-08
	16	4-3	stability	193.5	-202	0.7095	-0.4752	64.5	5.13688e-08
	17	4-3	baseline	53.5	-264.6	0.01149	-0.005739		5.13688e-08
	17	4-3	binding	178.5	-185.5	0.03222	0.02105	79.1	5.13688e-08
	17	4-3	stability	193.5	-200.2	0.6775	-0.4527	64.4	5.13688e-08
	18	4-3	baseline	53.5	-262.8	0.008638	-0.0008886		5.13688e-08
	18	4-3	binding	178.5	-183.8	0.02881	0.01876	79	5.13688e-08
	18	4-3	stability	193.5	-198.5	0.6718	-0.4508	64.3	5.13688e-08

## Sheet: FL VAR2CSA 7G8 NG
7G8 NG
	Cycle	Fc	Report Point	Time [s]	AbsResp [RU]	SD	Slope [RU/s]	LRSD	RelResp [RU]	Concentration [M]		Model:	Steady State Affinity
	1	4-3	baseline	53.5	-178.1	0.1774	-0.03345	0.172		0		Description:
	1	4-3	binding	178.5	-178.7	0.0306	-0.02013	0.006461	-0.6	0
	1	4-3	stability	193.5	-179.8	0.04998	-0.03313	0.008562	-1.7	0		Report
	2	4-3	baseline	53.5	-182	0.008494	-7.64e-05	0.00858		0			KD (M)	Rmax (RU)	offset (RU)	Chi² (RU²)
	2	4-3	binding	178.5	-181.8	0.006392	0.001967	0.005742	0.3	0			2.71529e-08			0.17556
	2	4-3	stability	193.5	-181.8	0.02266	-0.01314	0.01159	0.3	0		Curve 1		166.698	1.79528
	3	4-3	baseline	53.5	-180.4	0.009131	0.00455	0.006196		0
	3	4-3	binding	178.5	-180.9	0.01252	0.006879	0.00729	-0.5	0		Parameters
	3	4-3	stability	193.5	-180.4	0.01414	0.00378	0.01311	0	0			KD (M)	SE(KD)	Rmax (RU)	SE(Rmax)	offset (RU)	SE(offset)
	4	4-3	baseline	53.5	-179.2	0.009369	0.004881	0.005987		3.21055e-09			2.71529e-08	5.77847e-10
	4	4-3	binding	178.5	-159.8	0.04938	0.03288	0.007015	19.4	3.21055e-09		Curve 1			166.698	1.01212	1.79528	0.429709
	4	4-3	stability	193.5	-163.1	0.2651	-0.178	0.01702	16.1	3.21055e-09
	5	4-3	baseline	53.5	-177.9	0.009914	0.001835	0.009628		3.21055e-09
	5	4-3	binding	178.5	-159.1	0.03307	0.02153	0.008413	18.8	3.21055e-09
	5	4-3	stability	193.5	-162.4	0.2628	-0.176	0.0245	15.5	3.21055e-09
	6	4-3	baseline	53.5	-176.7	0.006736	-2.763e-05	0.006804		3.21055e-09
	6	4-3	binding	178.5	-158.3	0.0521	0.03465	0.007904	18.4	3.21055e-09
	6	4-3	stability	193.5	-161.7	0.2561	-0.1703	0.03894	15.1	3.21055e-09
	7	4-3	baseline	53.4	-175.7	0.01241	0.007276	0.006147		6.4211e-09
	7	4-3	binding	178.4	-141.6	0.06922	0.04627	0.007826	34.2	6.4211e-09
	7	4-3	stability	193.4	-147.3	0.3607	-0.2422	0.02076	28.4	6.4211e-09
	8	4-3	baseline	53.5	-174.4	0.01462	0.008243	0.008047		6.4211e-09
	8	4-3	binding	178.5	-140.7	0.04076	0.0272	0.0052	33.7	6.4211e-09
	8	4-3	stability	193.5	-146.4	0.389	-0.2604	0.03861	28	6.4211e-09
	9	4-3	baseline	53.5	-173.3	0.009798	0.003848	0.008035		6.4211e-09
	9	4-3	binding	178.5	-139.8	0.05576	0.03723	0.006811	33.5	6.4211e-09
	9	4-3	stability	193.5	-145.5	0.3735	-0.2508	0.02223	27.7	6.4211e-09
	10	4-3	baseline	53.5	-172.2	0.01092	0.004617	0.008582		1.28422e-08
	10	4-3	binding	178.5	-117.2	0.08838	0.05926	0.007075	54.9	1.28422e-08
	10	4-3	stability	193.5	-125.9	0.5401	-0.3621	0.04465	46.2	1.28422e-08
	11	4-3	baseline	53.5	-170.8	0.01493	0.009012	0.006647		1.28422e-08
	11	4-3	binding	178.5	-116.1	0.07793	0.05209	0.008835	54.7	1.28422e-08
	11	4-3	stability	193.5	-124.9	0.5334	-0.3574	0.04824	45.8	1.28422e-08
	12	4-3	baseline	53.5	-169.7	0.01258	-0.006835	0.007488		1.28422e-08
	12	4-3	binding	178.5	-115.1	0.06355	0.04257	0.005812	54.6	1.28422e-08
	12	4-3	stability	193.5	-123.9	0.5405	-0.3621	0.04822	45.7	1.28422e-08
	13	4-3	baseline	53.5	-168.5	0.01216	0.007433	0.005126		2.56844e-08
	13	4-3	binding	178.5	-85.5	0.03948	0.02581	0.009414	83	2.56844e-08
	13	4-3	stability	193.5	-97.7	0.7144	-0.4785	0.06665	70.8	2.56844e-08
	14	4-3	baseline	53.4	-167	0.006833	0.00244	0.00585		2.56844e-08
	14	4-3	binding	178.4	-84.5	0.04906	0.03279	0.005525	82.5	2.56844e-08
	14	4-3	stability	193.4	-96.6	0.6847	-0.4588	0.06082	70.4	2.56844e-08
	15	4-3	baseline	53.5	-165.6	0.0159	-0.007142	0.01195		5.13688e-08
	15	4-3	binding	178.5	-83.5	0.05667	0.03789	0.006337	82.1	5.13688e-08
	15	4-3	stability	193.5	-95.6	0.7184	-0.4826	0.03573	70	5.13688e-08
	16	4-3	baseline	53.5	-164.5	0.009296	0.003136	0.008125		5.13688e-08
	16	4-3	binding	178.5	-53.9	0.04915	-0.03254	0.008784	110.6	5.13688e-08
	16	4-3	stability	193.5	-70.2	0.8744	-0.5875	0.045	94.3	5.13688e-08
	17	4-3	baseline	53.5	-162.9	0.01088	-0.00462	0.008529		5.13688e-08
	17	4-3	binding	178.5	-52.1	0.03226	-0.0211	0.007576	110.8	5.13688e-08
	17	4-3	stability	193.5	-68.2	0.8857	-0.5931	0.08532	94.7	5.13688e-08
	18	4-3	baseline	53.5	-161.5	0.007615	-0.0007253	0.007615		5.13688e-08
	18	4-3	binding	178.5	-51	0.04333	-0.02879	0.006758	110.4	5.13688e-08
	18	4-3	stability	193.5	-67	0.9083	-0.6085	0.08152	94.4	5.13688e-08

## Sheet: FL VAR2CSA FCR3 G
FCR3 G
	Cycle	Fc	Report Point	Time [s]	Window [s]	AbsResp [RU]	SD	Slope [RU/s]	LRSD	RelResp [RU]	Concentration [M]		Model:	Steady State Affinity
	1	4-3	baseline	53.5	5	-18.4	0.007983	-0.001661	0.007668		0		Description:
	1	4-3	binding	178.5	5	-19.7	0.005329	-0.001315	0.005008	-1.2	0
	1	4-3	stability	193.5	5	-19.2	0.0223	-0.01142	0.0146	-0.7	0		Report
	2	4-3	baseline	53.5	5	-21.9	0.008998	0.0005013	0.009058		0			KD (M)	Rmax (RU)	offset (RU)	Chi² (RU²)
	2	4-3	binding	178.5	5	-22.7	0.008699	0.004903	0.004796	-0.7	0			8.67776e-07			5.52957
	2	4-3	stability	193.5	5	-21.8	0.03233	0.01789	0.01857	0.2	0		Curve 1		128.297	22.2915
	3	4-3	baseline	53.5	5	-21.6	0.0105	0.004326	0.008391		1.29797e-08
	3	4-3	binding	178.5	5	-2.2	0.03766	0.02514	0.004652	19.4	1.29797e-08		Parameters
	3	4-3	stability	193.5	5	-2.7	0.1087	-0.07258	0.01351	18.9	1.29797e-08			KD (M)	SE(KD)	Rmax (RU)	SE(Rmax)	offset (RU)	SE(offset)
	4	4-3	baseline	53.5	5	-20.6	0.0112	0.002481	0.01068		1.29797e-08			8.67776e-07	1.06019e-07
	4	4-3	binding	178.5	5	-2	0.03039	0.01987	0.007257	18.7	1.29797e-08		Curve 1			128.297	6.277	22.2915	1.11162
	4	4-3	stability	193.5	5	-2.5	0.1138	-0.07603	0.01358	18.1	1.29797e-08
	5	4-3	baseline	53.5	5	-20.2	0.01025	0.003178	0.009188		2.59594e-08
	5	4-3	binding	178.5	5	8.5	0.05393	0.03585	0.008342	28.7	2.59594e-08
	5	4-3	stability	193.5	5	6.8	0.1711	-0.1147	0.01457	27	2.59594e-08
	6	4-3	baseline	53.4	5	-19.6	0.01024	0.005958	0.005191		2.59594e-08
	6	4-3	binding	178.4	5	8.7	0.05701	0.03801	0.00765	28.3	2.59594e-08
	6	4-3	stability	193.4	5	7	0.1939	-0.1303	0.007746	26.6	2.59594e-08
	7	4-3	baseline	53.5	5	-19.2	0.007067	-0.00194	0.006518		5.19187e-08
	7	4-3	binding	178.5	5	11	0.04146	0.02753	0.006675	30.2	5.19187e-08
	7	4-3	stability	193.5	5	8	0.2162	-0.1451	0.01459	27.2	5.19187e-08
	8	4-3	baseline	53.5	5	-18.7	0.0119	0.005105	0.009262		5.19187e-08
	8	4-3	binding	178.5	5	11.3	0.03925	0.02566	0.009317	30	5.19187e-08
	8	4-3	stability	193.5	5	8.3	0.2127	-0.1416	0.0305	27	5.19187e-08
	9	4-3	baseline	53.5	5	-18.2	0.01184	0.006478	0.006965		1.03837e-07
	9	4-3	binding	178.5	5	15.9	0.04478	0.02957	0.008674	34.2	1.03837e-07
	9	4-3	stability	193.5	5	10.7	0.2639	-0.177	0.02078	28.9	1.03837e-07
	10	4-3	baseline	53.5	5	-17.8	0.006672	0.00353	0.004162		1.03837e-07
	10	4-3	binding	178.5	5	16	0.0452	0.02999	0.007546	33.8	1.03837e-07
	10	4-3	stability	193.5	5	10.8	0.2475	-0.1661	0.01589	28.6	1.03837e-07
	11	4-3	baseline	53.5	5	-17.4	0.005509	-0.0003146	0.005545		2.07675e-07
	11	4-3	binding	178.5	5	28.9	0.04531	0.03032	0.004631	46.4	2.07675e-07
	11	4-3	stability	193.5	5	21	0.3333	-0.2231	0.03374	38.4	2.07675e-07
	12	4-3	baseline	53.5	5	-16.7	0.0105	0.00498	0.007521		2.07675e-07
	12	4-3	binding	178.5	5	29.2	0.03243	0.0215	0.00557	46	2.07675e-07
	12	4-3	stability	193.5	5	21.3	0.3558	-0.2381	0.03662	38.1	2.07675e-07
	13	4-3	baseline	53.5	5	-16.2	0.009214	0.0005034	0.009277		4.1535e-07
	13	4-3	binding	178.5	5	47.2	0.05862	0.03928	0.005117	63.4	4.1535e-07
	13	4-3	stability	193.5	5	36	0.4184	-0.2802	0.03929	52.2	4.1535e-07
	14	4-3	baseline	53.5	5	-15.4	0.008833	-0.002759	0.007902		4.1535e-07
	14	4-3	binding	178.5	5	47.9	0.05025	0.03353	0.006498	63.2	4.1535e-07
	14	4-3	stability	193.5	5	36.7	0.399	-0.2678	0.0265	52.1	4.1535e-07
	15	4-3	baseline	53.5	5	-14.6	0.007955	-0.001863	0.007533		8.307e-07
	15	4-3	binding	178.5	5	68.7	0.07489	0.05009	0.008117	83.3	8.307e-07
	15	4-3	stability	193.5	5	53.8	0.4834	-0.3247	0.02597	68.4	8.307e-07
	16	4-3	baseline	53.5	5	-13.5	0.02038	-0.01103	0.01221		8.307e-07
	16	4-3	binding	178.5	5	69.1	0.0648	0.04337	0.006611	82.6	8.307e-07
	16	4-3	stability	193.5	5	54.4	0.4953	-0.3323	0.03638	67.9	8.307e-07
	17	4-3	baseline	53.4	5	-12.7	0.01703	-0.009712	0.009127		1.6614e-06
	17	4-3	binding	178.4	5	94.3	0.08084	0.05424	0.005768	107	1.6614e-06
	17	4-3	stability	193.4	5	76	0.5336	-0.3576	0.04585	88.6	1.6614e-06
	18	4-3	baseline	53.5	5	-11.1	0.006543	-0.003801	0.003332		1.6614e-06
	18	4-3	binding	178.5	5	93.9	0.08192	0.05462	0.01093	105	1.6614e-06
	18	4-3	stability	193.5	5	76.1	0.5226	-0.3506	0.03854	87.2	1.6614e-06

## Sheet: FL VAR2CSA FCR3 NG
FCR3 NG
	Cycle	Fc	Report Point	Time [s]	Window [s]	AbsResp [RU]	SD	Slope [RU/s]	LRSD	RelResp [RU]	Concentration [M]		Model:	Steady State Affinity
	1	4-3	baseline	53.5	5	-3.8	0.01271	-0.006985	0.00741		0		Description:
	1	4-3	binding	178.5	5	-3.3	0.007216	-0.001972	0.006661	0.5	0
	1	4-3	stability	193.5	5	-3.4	0.05596	-0.03705	0.009968	0.3	0		Report
	2	4-3	baseline	53.4	5	-8.6	0.006921	0.001176	0.006764		0			KD (M)	Rmax (RU)	offset (RU)	Chi² (RU²)
	2	4-3	binding	178.4	5	-7.8	0.009527	0.0005607	0.009587	0.8	0			5.27438e-07			3.76841
	2	4-3	stability	193.4	5	-8	0.04527	-0.02798	0.01806	0.6	0		Curve 1		98.9692	29.2636
	3	4-3	baseline	53.5	5	-8.9	0.007327	0.0004829	0.007366		1.29797e-08
	3	4-3	binding	178.5	5	27.2	0.05727	0.03828	0.006508	36.1	1.29797e-08		Parameters
	3	4-3	stability	193.5	5	24.2	0.2492	-0.1668	0.02524	33.1	1.29797e-08			KD (M)	SE(KD)	Rmax (RU)	SE(Rmax)	offset (RU)	SE(offset)
	4	4-3	baseline	53.5	5	-7.7	0.01032	-0.005889	0.005519		1.29797e-08			5.27438e-07	5.26911e-08
	4	4-3	binding	178.5	5	26.2	0.04782	0.03182	0.007038	33.9	1.29797e-08		Curve 1			98.9692	3.1096	29.2636	1.01177
	4	4-3	stability	193.5	5	23.6	0.2372	-0.1592	0.01639	31.3	1.29797e-08
	5	4-3	baseline	53.5	5	-7.3	0.011	-0.002477	0.01048		2.59594e-08
	5	4-3	binding	178.5	5	26.6	0.01601	0.01004	0.005861	33.9	2.59594e-08
	5	4-3	stability	193.5	5	22.3	0.2451	-0.1647	0.01213	29.5	2.59594e-08
	6	4-3	baseline	53.5	5	-7.1	0.01124	-0.001652	0.01108		2.59594e-08
	6	4-3	binding	178.5	5	27.4	0.0202	0.01257	0.007759	34.5	2.59594e-08
	6	4-3	stability	193.5	5	22.9	0.2546	-0.1689	0.04229	30.1	2.59594e-08
	7	4-3	baseline	53.6	5	-7	0.009609	-0.002841	0.008718		5.19187e-08
	7	4-3	binding	178.6	5	30.9	0.0153	-0.009439	0.006161	37.9	5.19187e-08
	7	4-3	stability	193.6	5	24	0.3191	-0.2139	0.02663	30.9	5.19187e-08
	8	4-3	baseline	53.5	5	-6.8	0.005425	0.000625	0.0054		5.19187e-08
	8	4-3	binding	178.5	5	30.2	0.009361	-0.004784	0.006147	37	5.19187e-08
	8	4-3	stability	193.5	5	23.4	0.3118	-0.2093	0.01968	30.3	5.19187e-08
	9	4-3	baseline	53.6	5	-6.5	0.007382	-0.002694	0.006264		1.03837e-07
	9	4-3	binding	178.6	5	38.1	0.02312	-0.01429	0.009212	44.6	1.03837e-07
	9	4-3	stability	193.6	5	28	0.3881	-0.259	0.04904	34.5	1.03837e-07
	10	4-3	baseline	53.5	5	-6.4	0.008127	-0.003758	0.005962		1.03837e-07
	10	4-3	binding	178.5	5	37.7	0.006705	-0.001809	0.006205	44.1	1.03837e-07
	10	4-3	stability	193.5	5	27.6	0.422	-0.2831	0.03103	34	1.03837e-07
	11	4-3	baseline	53.5	5	-6.2	0.01283	-0.007187	0.00717		2.07675e-07
	11	4-3	binding	178.5	5	51	0.01745	-0.007106	0.01403	57.2	2.07675e-07
	11	4-3	stability	193.5	5	36.5	0.4913	-0.3282	0.05819	42.7	2.07675e-07
	12	4-3	baseline	53.5	5	-6.2	0.00918	0.002173	0.00868		2.07675e-07
	12	4-3	binding	178.5	5	50.7	0.02351	-0.0152	0.006557	56.8	2.07675e-07
	12	4-3	stability	193.5	5	36.1	0.4656	-0.3119	0.04261	42.3	2.07675e-07
	13	4-3	baseline	53.5	5	-6.2	0.01097	0.004914	0.008264		4.1535e-07
	13	4-3	binding	178.5	5	69.5	0.01317	-0.007994	0.005739	75.6	4.1535e-07
	13	4-3	stability	193.5	5	50.2	0.5527	-0.3709	0.03917	56.4	4.1535e-07
	14	4-3	baseline	53.4	5	-6.1	0.008753	0.002299	0.00814		4.1535e-07
	14	4-3	binding	178.4	5	68.3	0.01303	-0.007653	0.006425	74.4	4.1535e-07
	14	4-3	stability	193.4	5	49.5	0.567	-0.381	0.02684	55.6	4.1535e-07
	15	4-3	baseline	53.6	5	-6.4	0.02646	0.01644	0.01024		8.307e-07
	15	4-3	binding	178.6	5	87.2	0.03381	-0.02245	0.00551	93.6	8.307e-07
	15	4-3	stability	193.6	5	61.9	0.6811	-0.4574	0.03839	68.3	8.307e-07
	16	4-3	baseline	53.5	5	-7.4	0.01378	-0.003138	0.01309		8.307e-07
	16	4-3	binding	178.5	5	83.1	0.02494	-0.01642	0.005127	90.5	8.307e-07
	16	4-3	stability	193.5	5	58.5	0.599	-0.4011	0.0574	65.8	8.307e-07
	17	4-3	baseline	53.5	5	-8.5	0.006094	0.002412	0.004978		1.6614e-06
	17	4-3	binding	178.5	5	95.6	0.0481	-0.03205	0.006636	104.1	1.6614e-06
	17	4-3	stability	193.5	5	64.7	0.698	-0.4684	0.04909	73.2	1.6614e-06
	18	4-3	baseline	53.5	5	-11	0.008548	0.002032	0.008077		1.6614e-06
	18	4-3	binding	178.5	5	92.6	0.07127	-0.04771	0.007129	103.6	1.6614e-06
	18	4-3	stability	193.5	5	62.5	0.6974	-0.4683	0.04109	73.4	1.6614e-06

## Sheet: FL VAR2CSA HB3 G
HB3 G
	Cycle	Fc	Report Point	Time [s]	AbsResp [RU]	SD	Slope [RU/s]	RelResp [RU]	Concentraton [M]		Model:	Steady State Affinity
	1	4-3	baseline	53.5	-141.9	0.03179	-0.02061		0		Description:
	1	4-3	binding	178.5	-141.6	0.01453	-0.009079	0.3	0
	1	4-3	stability	193.5	-142.5	0.07445	-0.04974	-0.6	0		Report
	2	4-3	baseline	53.5	-145.4	0.01297	-0.002277		0			KD (M)	Rmax (RU)	offset (RU)	Chi² (RU²)
	2	4-3	binding	178.5	-144.7	0.01485	-0.008687	0.7	0			8.42117e-08			0.042511
	2	4-3	stability	193.5	-144.9	0.0249	-0.01557	0.5	0		Curve 1		35.424	-0.279828
	3	4-3	baseline	53.5	-144.3	0.01611	-0.004485		0
	3	4-3	binding	178.5	-144.3	0.006628	-0.003217	0	0		Parameters
	3	4-3	stability	193.5	-144.1	0.01559	-0.005786	0.2	0			KD (M)	SE(KD)	Rmax (RU)	SE(Rmax)	offset (RU)	SE(offset)
	4	4-3	baseline	53.5	-143.3	0.009188	-0.001731		3.20025e-09			8.42117e-08	1.07682e-08
	4	4-3	binding	178.5	-142.1	0.007209	-0.0003718	1.1	3.20025e-09		Curve 1			35.424	2.67623	-0.279828	0.150715
	4	4-3	stability	193.5	-142.2	0.0145	-0.006208	1	3.20025e-09
	5	4-3	baseline	53.5	-142.6	0.01097	-0.002376		3.20025e-09
	5	4-3	binding	178.5	-141	0.007263	-0.001586	1.6	3.20025e-09
	5	4-3	stability	193.5	-141.2	0.04463	-0.02893	1.4	3.20025e-09
	6	4-3	baseline	53.5	-141.8	0.01849	-0.009231		3.20025e-09
	6	4-3	binding	178.5	-140.4	0.009599	-0.004317	1.4	3.20025e-09
	6	4-3	stability	193.5	-140.5	0.04088	-0.0236	1.3	3.20025e-09
	7	4-3	baseline	53.5	-141	0.01205	0.006042		6.40049e-09
	7	4-3	binding	178.5	-138.2	0.01021	-0.0002821	2.8	6.40049e-09
	7	4-3	stability	193.5	-138.8	0.05781	-0.03653	2.3	6.40049e-09
	8	4-3	baseline	53.5	-140.2	0.01516	-0.005611		6.40049e-09
	8	4-3	binding	178.5	-137.6	0.0121	-0.007016	2.6	6.40049e-09
	8	4-3	stability	193.5	-138.1	0.03816	-0.02331	2.1	6.40049e-09
	9	4-3	baseline	53.4	-139.4	0.006707	-0.0004017		6.40049e-09
	9	4-3	binding	178.4	-136.8	0.008191	-0.00198	2.6	6.40049e-09
	9	4-3	stability	193.4	-137.3	0.04161	-0.02486	2.1	6.40049e-09
	10	4-3	baseline	53.5	-138.6	0.008986	0.002766		1.2801e-08
	10	4-3	binding	178.5	-134.1	0.01225	-0.006432	4.5	1.2801e-08
	10	4-3	stability	193.5	-135.3	0.059	-0.03593	3.3	1.2801e-08
	11	4-3	baseline	53.5	-137.8	0.009937	-0.004887		1.2801e-08
	11	4-3	binding	178.5	-133.3	0.009206	-0.004965	4.6	1.2801e-08
	11	4-3	stability	193.5	-134.5	0.08267	-0.05261	3.3	1.2801e-08
	12	4-3	baseline	53.5	-137	0.009043	0.003614		1.2801e-08
	12	4-3	binding	178.5	-132.5	0.01304	0.006745	4.5	1.2801e-08
	12	4-3	stability	193.5	-133.7	0.0713	-0.04513	3.3	1.2801e-08
	13	4-3	baseline	53.5	-136.2	0.0112	-0.003985		2.5602e-08
	13	4-3	binding	178.5	-127.5	0.01016	-0.0003415	8.7	2.5602e-08
	13	4-3	stability	193.5	-129.8	0.1325	-0.08832	6.4	2.5602e-08
	14	4-3	baseline	53.4	-135.3	0.01347	0.007103		2.5602e-08
	14	4-3	binding	178.4	-126.9	0.0162	-0.01044	8.4	2.5602e-08
	14	4-3	stability	193.4	-129.2	0.139	-0.09165	6.1	2.5602e-08
	15	4-3	baseline	53.5	-134.5	0.0141	0.007806		2.5602e-08
	15	4-3	binding	178.5	-126.2	0.02337	-0.01493	8.4	2.5602e-08
	15	4-3	stability	193.5	-128.5	0.1183	-0.07859	6	2.5602e-08
	16	4-3	baseline	53.5	-133.8	0.008412	0.0004299		5.12039e-08
	16	4-3	binding	178.5	-120.3	0.01401	-0.008088	13.5	5.12039e-08
	16	4-3	stability	193.5	-124.3	0.1767	-0.1177	9.4	5.12039e-08
	17	4-3	baseline	53.5	-132.9	0.01407	-0.006786		5.12039e-08
	17	4-3	binding	178.5	-119.4	0.01441	-0.008853	13.6	5.12039e-08
	17	4-3	stability	193.5	-123.5	0.1937	-0.1295	9.4	5.12039e-08
	18	4-3	baseline	53.5	-132.1	0.007615	0.001582		5.12039e-08
	18	4-3	binding	178.5	-118.9	0.008383	-0.001022	13.2	5.12039e-08
	18	4-3	stability	193.5	-122.9	0.1746	-0.1167	9.2	5.12039e-08

## Sheet: FL VAR2CSA HB3 NG
HB3 NG
	Cycle	Fc	Report Point	Time [s]	AbsResp [RU]	SD	Slope [RU/s]	RelResp [RU]	Concentration [M]		Model:	Steady State Affinity
	1	4-3	baseline	53.5	-127.5	0.01698	-0.006891		0		Description:
	1	4-3	binding	178.5	-127.3	0.006355	-0.001377	0.2	0
	1	4-3	stability	193.5	-128.6	0.05608	-0.03676	-1	0		Report
	2	4-3	baseline	53.5	-130.3	0.013	0.006164		0			KD (M)	Rmax (RU)	offset (RU)	Chi² (RU²)
	2	4-3	binding	178.5	-129.4	0.007461	0.002746	0.9	0			6.50704e-08			0.0258674
	2	4-3	stability	193.5	-129.9	0.02904	-0.0187	0.4	0		Curve 1		35.0817	0.44042
	3	4-3	baseline	53.5	-129.1	0.007227	-0.001375		0
	3	4-3	binding	178.5	-128.8	0.01515	-0.009473	0.2	0		Parameters
	3	4-3	stability	193.5	-128.8	0.01172	-0.002564	0.3	0			KD (M)	SE(KD)	Rmax (RU)	SE(Rmax)	offset (RU)	SE(offset)
	4	4-3	baseline	53.5	-128.1	0.01071	-0.005601		3.20025e-09			6.50704e-08	4.92036e-09
	4	4-3	binding	178.5	-125.5	0.01191	-0.004979	2.6	3.20025e-09		Curve 1			35.0817	1.38686	0.44042	0.123868
	4	4-3	stability	193.5	-126.2	0.07141	-0.04553	1.9	3.20025e-09
	5	4-3	baseline	53.5	-127.2	0.008506	-0.001055		3.20025e-09
	5	4-3	binding	178.5	-124.7	0.003733	-0.0003634	2.5	3.20025e-09
	5	4-3	stability	193.5	-125.5	0.02448	-0.006793	1.8	3.20025e-09
	6	4-3	baseline	53.5	-126.6	0.01071	-0.001973		3.20025e-09
	6	4-3	binding	178.5	-124.2	0.01044	-0.004727	2.4	3.20025e-09
	6	4-3	stability	193.5	-124.9	0.08541	-0.05393	1.7	3.20025e-09
	7	4-3	baseline	53.5	-125.8	0.01821	0.01097		6.40049e-09
	7	4-3	binding	178.5	-121.6	0.03413	-0.02202	4.2	6.40049e-09
	7	4-3	stability	193.5	-123	0.07648	-0.04976	2.8	6.40049e-09
	8	4-3	baseline	53.5	-125.1	0.007473	0.0002666		6.40049e-09
	8	4-3	binding	178.5	-121.1	0.007099	-1.562e-05	4.1	6.40049e-09
	8	4-3	stability	193.5	-122.5	0.05058	-0.02614	2.6	6.40049e-09
	9	4-3	baseline	53.5	-124.4	0.01041	0.005848		6.40049e-09
	9	4-3	binding	178.5	-120.3	0.02164	-0.0137	4.1	6.40049e-09
	9	4-3	stability	193.5	-121.7	0.07731	-0.05067	2.7	6.40049e-09
	10	4-3	baseline	53.5	-123.8	0.02292	0.01396		1.2801e-08
	10	4-3	binding	178.5	-117.2	0.00982	-0.004809	6.6	1.2801e-08
	10	4-3	stability	193.5	-119.5	0.088	-0.05232	4.2	1.2801e-08
	11	4-3	baseline	53.5	-123	0.01505	-0.002706		1.2801e-08
	11	4-3	binding	178.5	-116.5	0.01227	-0.006838	6.5	1.2801e-08
	11	4-3	stability	193.5	-118.9	0.107	-0.06799	4.1	1.2801e-08
	12	4-3	baseline	53.4	-122.3	0.01194	0.005646		1.2801e-08
	12	4-3	binding	178.4	-115.9	0.009208	-0.003678	6.4	1.2801e-08
	12	4-3	stability	193.4	-118.2	0.1216	-0.07971	4.1	1.2801e-08
	13	4-3	baseline	53.5	-121.7	0.01136	-0.005508		2.5602e-08
	13	4-3	binding	178.5	-110.6	0.02833	-0.01839	11.1	2.5602e-08
	13	4-3	stability	193.5	-114.5	0.1339	-0.08834	7.1	2.5602e-08
	14	4-3	baseline	53.5	-120.9	0.009606	0.003971		2.5602e-08
	14	4-3	binding	178.5	-110	0.012	0.006907	10.9	2.5602e-08
	14	4-3	stability	193.5	-113.9	0.1157	-0.07554	7	2.5602e-08
	15	4-3	baseline	53.5	-120.1	0.009512	0.0009821		2.5602e-08
	15	4-3	binding	178.5	-109.4	0.0126	0.00297	10.7	2.5602e-08
	15	4-3	stability	193.5	-113.3	0.1678	-0.1104	6.8	2.5602e-08
	16	4-3	baseline	53.5	-119.4	0.007685	0.003841		5.12039e-08
	16	4-3	binding	178.5	-103	0.01387	0.005856	16.5	5.12039e-08
	16	4-3	stability	193.5	-109.1	0.2062	-0.1376	10.4	5.12039e-08
	17	4-3	baseline	53.5	-118.8	0.006884	-0.0007255		5.12039e-08
	17	4-3	binding	178.5	-102.5	0.02481	-0.01571	16.3	5.12039e-08
	17	4-3	stability	193.5	-108.5	0.1855	-0.1237	10.3	5.12039e-08
	18	4-3	baseline	53.5	-118.2	0.01577	-0.008319		5.12039e-08
	18	4-3	binding	178.5	-102	0.01187	-0.006368	16.2	5.12039e-08
	18	4-3	stability	193.5	-108	0.2145	-0.1438	10.1	5.12039e-08

## Sheet: FL VAR2CSA M Camp G
M Camp G
	Cycle	Fc	Report Point	Time [s]	AbsResp [RU]	SD	Slope [RU/s]	RelResp [RU]	Concentration [M]		Model:	Steady State Affinity
	1	4-3	baseline	53.5	-33.4	0.06578	-0.02239		0		Description:
	1	4-3	binding	178.5	-34.9	0.02183	-0.01316	-1.4	0
	1	4-3	stability	193.5	-35	0.04563	-0.02738	-1.5	0		Report
	2	4-3	baseline	53.5	-39.6	0.008712	-0.001937		0			KD (M)	Rmax (RU)	offset (RU)	Chi² (RU²)
	2	4-3	binding	178.5	-40.2	0.00722	-0.003102	-0.5	0			7.29016e-08			0.0551314
	2	4-3	stability	193.5	-39.4	0.0188	0.011	0.2	0		Curve 1		29.3142	1.43354
	3	4-3	baseline	53.5	-39.3	0.009269	0.00484		0
	3	4-3	binding	178.5	-40.4	0.01575	-0.00922	-1	0		Parameters
	3	4-3	stability	193.5	-39.3	0.01361	0.002103	0	0			KD (M)	SE(KD)	Rmax (RU)	SE(Rmax)	offset (RU)	SE(offset)
	4	4-3	baseline	53.4	-38.9	0.008127	0.002788		3.19066e-09			7.29016e-08	1.09124e-08
	4	4-3	binding	178.4	-37.5	0.01013	-0.006015	1.4	3.19066e-09		Curve 1			29.3142	2.43101	1.43354	0.176359
	4	4-3	stability	193.4	-37.4	0.05052	-0.03327	1.6	3.19066e-09
	5	4-3	baseline	53.5	-38.8	0.007171	0.004311		3.19066e-09
	5	4-3	binding	178.5	-37.4	0.006993	0.00266	1.4	3.19066e-09
	5	4-3	stability	193.5	-37.2	0.0437	-0.02817	1.6	3.19066e-09
	6	4-3	baseline	53.5	-38.6	0.01872	0.0111		3.19066e-09
	6	4-3	binding	178.5	-37.1	0.01369	-0.008452	1.5	3.19066e-09
	6	4-3	stability	193.5	-37	0.04448	-0.02958	1.6	3.19066e-09
	7	4-3	baseline	53.5	-38.3	0.007551	-0.001565		6.38132e-09
	7	4-3	binding	178.5	-35.4	0.01483	0.009111	3	6.38132e-09
	7	4-3	stability	193.5	-35.9	0.07785	-0.052	2.5	6.38132e-09
	8	4-3	baseline	53.5	-38.1	0.01753	0.01031		6.38132e-09
	8	4-3	binding	178.5	-35.1	0.01345	0.007913	3	6.38132e-09
	8	4-3	stability	193.5	-35.7	0.07099	-0.04724	2.4	6.38132e-09
	9	4-3	baseline	53.5	-37.8	0.007319	-0.002612		6.38132e-09
	9	4-3	binding	178.5	-34.9	0.009804	-0.003513	2.9	6.38132e-09
	9	4-3	stability	193.5	-35.5	0.06662	-0.04455	2.4	6.38132e-09
	10	4-3	baseline	53.5	-37.5	0.006875	0.0009036		1.27626e-08
	10	4-3	binding	178.5	-32.6	0.006875	-0.001498	5	1.27626e-08
	10	4-3	stability	193.5	-34.1	0.1078	-0.07233	3.5	1.27626e-08
	11	4-3	baseline	53.5	-37.3	0.01454	0.008665		1.27626e-08
	11	4-3	binding	178.5	-32.3	0.02399	-0.01506	5	1.27626e-08
	11	4-3	stability	193.5	-33.8	0.09728	-0.06475	3.4	1.27626e-08
	12	4-3	baseline	53.5	-37	0.0098	0.005127		1.27626e-08
	12	4-3	binding	178.5	-32.1	0.009901	-0.0008237	4.9	1.27626e-08
	12	4-3	stability	193.5	-33.6	0.09173	-0.06016	3.4	1.27626e-08
	13	4-3	baseline	53.5	-36.7	0.01268	0.00559		2.55253e-08
	13	4-3	binding	178.5	-28.8	0.01181	-0.006852	7.9	2.55253e-08
	13	4-3	stability	193.5	-31.8	0.1312	-0.08702	4.9	2.55253e-08
	14	4-3	baseline	53.5	-36.3	0.01285	-0.005336		2.55253e-08
	14	4-3	binding	178.5	-28.6	0.01838	-0.009789	7.7	2.55253e-08
	14	4-3	stability	193.5	-31.5	0.1328	-0.08875	4.8	2.55253e-08
	15	4-3	baseline	53.5	-36.1	0.01223	0.004869		2.55253e-08
	15	4-3	binding	178.5	-28.3	0.02188	-0.01361	7.8	2.55253e-08
	15	4-3	stability	193.5	-31.3	0.1285	-0.08571	4.8	2.55253e-08
	16	4-3	baseline	53.5	-35.9	0.01288	0.006218		5.10505e-08
	16	4-3	binding	178.5	-23	0.02018	-0.01301	12.8	5.10505e-08
	16	4-3	stability	193.5	-28	0.1908	-0.128	7.8	5.10505e-08
	17	4-3	baseline	53.5	-35.5	0.006401	-0.00062		5.10505e-08
	17	4-3	binding	178.5	-22.9	0.01587	-0.008735	12.5	5.10505e-08
	17	4-3	stability	193.5	-27.9	0.165	-0.1101	7.5	5.10505e-08
	18	4-3	baseline	53.5	-35.1	0.009317	-0.002745		5.10505e-08
	18	4-3	binding	178.5	-22.8	0.005107	0.001054	12.3	5.10505e-08
	18	4-3	stability	193.5	-27.8	0.184	-0.1226	7.3	5.10505e-08

## Sheet: FL VAR2CSA M Camp NG
M Camp NG
	Cycle	Fc	Report Point	Time [s]	AbsResp [RU]	SD	Slope [RU/s]	RelResp [RU]	Concentration [M]		Model:	Steady State Affinity
	1	4-3	baseline	53.5	-23.3	0.01234	-0.005533		0		Description:
	1	4-3	binding	178.5	-24.1	0.01493	-0.009519	-0.8	0
	1	4-3	stability	193.5	-23.6	0.02526	-0.002301	-0.3	0		Report
	2	4-3	baseline	53.5	-27.6	0.0171	0.009223		0			KD (M)	Rmax (RU)	offset (RU)	Chi² (RU²)
	2	4-3	binding	178.5	-28	0.01552	0.009258	-0.4	0			3.09071e-08			0.380666
	2	4-3	stability	193.5	-27.4	0.03608	-0.0124	0.2	0		Curve 1		31.6852	6.28235
	3	4-3	baseline	53.5	-27.6	0.01061	0.004292		0
	3	4-3	binding	178.5	-28.5	0.007641	0.003343	-1	0		Parameters
	3	4-3	stability	193.5	-27.5	0.01665	-0.00849	0.1	0			KD (M)	SE(KD)	Rmax (RU)	SE(Rmax)	offset (RU)	SE(offset)
	4	4-3	baseline	53.5	-27.4	0.01086	0.001497		3.19066e-09			3.09071e-08	5.46922e-09
	4	4-3	binding	178.5	-18.3	0.01449	0.008159	9	3.19066e-09		Curve 1			31.6852	1.79477	6.28235	0.597351
	4	4-3	stability	193.5	-20.2	0.2082	-0.1398	7.2	3.19066e-09
	5	4-3	baseline	53.5	-27.1	0.0175	0.001801		3.19066e-09
	5	4-3	binding	178.5	-18.9	0.02123	0.01388	8.2	3.19066e-09
	5	4-3	stability	193.5	-20.6	0.1862	-0.1251	6.5	3.19066e-09
	6	4-3	baseline	53.5	-27	0.02242	-0.01367		3.19066e-09
	6	4-3	binding	178.5	-19.1	0.01384	0.008033	7.9	3.19066e-09
	6	4-3	stability	193.5	-20.8	0.1925	-0.1291	6.2	3.19066e-09
	7	4-3	baseline	53.5	-26.9	0.009062	-0.003787		6.38132e-09
	7	4-3	binding	178.5	-15.1	0.006572	-0.002575	11.8	6.38132e-09
	7	4-3	stability	193.5	-18.5	0.2502	-0.1682	8.4	6.38132e-09
	8	4-3	baseline	53.5	-26.6	0.008883	-0.004176		6.38132e-09
	8	4-3	binding	178.5	-15.5	0.006737	0.001292	11.1	6.38132e-09
	8	4-3	stability	193.5	-18.7	0.2296	-0.1539	7.9	6.38132e-09
	9	4-3	baseline	53.5	-26.4	0.007857	-0.001228		6.38132e-09
	9	4-3	binding	178.5	-15.6	0.009187	0.004646	10.8	6.38132e-09
	9	4-3	stability	193.5	-18.8	0.2317	-0.1556	7.6	6.38132e-09
	10	4-3	baseline	53.5	-26.1	0.01062	0.002745		1.27626e-08
	10	4-3	binding	178.5	-10.6	0.006628	-0.002942	15.5	1.27626e-08
	10	4-3	stability	193.5	-15.9	0.2966	-0.1994	10.2	1.27626e-08
	11	4-3	baseline	53.5	-25.8	0.01017	0.003009		1.27626e-08
	11	4-3	binding	178.5	-11	0.023	-0.01489	14.8	1.27626e-08
	11	4-3	stability	193.5	-16.2	0.2838	-0.1906	9.6	1.27626e-08
	12	4-3	baseline	53.5	-25.5	0.004584	0.001232		1.27626e-08
	12	4-3	binding	178.5	-11.1	0.01198	-0.006662	14.4	1.27626e-08
	12	4-3	stability	193.5	-16.3	0.2685	-0.1802	9.3	1.27626e-08
	13	4-3	baseline	53.5	-25.4	0.01776	0.01029		2.55253e-08
	13	4-3	binding	178.5	-4.8	0.01561	-0.008245	20.6	2.55253e-08
	13	4-3	stability	193.5	-12.7	0.3608	-0.2419	12.6	2.55253e-08
	14	4-3	baseline	53.5	-25	0.01414	0.008112		2.55253e-08
	14	4-3	binding	178.5	-5.2	0.01617	-0.01029	19.8	2.55253e-08
	14	4-3	stability	193.5	-13.1	0.3142	-0.211	11.9	2.55253e-08
	15	4-3	baseline	53.5	-24.7	0.01059	0.00567		2.55253e-08
	15	4-3	binding	178.5	-5.7	0.01878	-0.01097	19	2.55253e-08
	15	4-3	stability	193.5	-13.2	0.3202	-0.2148	11.5	2.55253e-08
	16	4-3	baseline	53.5	-24.3	0.01143	0.005891		5.10505e-08
	16	4-3	binding	178.5	2	0.02734	-0.01788	26.3	5.10505e-08
	16	4-3	stability	193.5	-9.4	0.3598	-0.2401	14.9	5.10505e-08
	17	4-3	baseline	53.5	-23.9	0.0113	0.002776		5.10505e-08
	17	4-3	binding	178.5	1.3	0.03788	-0.02486	25.3	5.10505e-08
	17	4-3	stability	193.5	-9.7	0.3428	-0.23	14.2	5.10505e-08
	18	4-3	baseline	53.5	-23.6	0.02155	0.01293		5.10505e-08
	18	4-3	binding	178.5	1.1	0.03656	-0.02402	24.7	5.10505e-08
	18	4-3	stability	193.5	-10	0.368	-0.2471	13.7	5.10505e-08

## Sheet: FL VAR2CSA M920 G
M920 G
	Cycle	Fc	Report Point	Time [s]	AbsResp [RU]	SD	Slope [RU/s]	RelResp [RU]	Concentration [M]		Model:	Steady State Affinity
	1	4-3	baseline	53.5	-70	0.01357	-0.006716		0		Description:
	1	4-3	binding	178.5	-69.4	0.02196	-0.01407	0.5	0
	1	4-3	stability	193.5	-70.4	0.06949	-0.04504	-0.5	0		Report
	2	4-3	baseline	53.5	-74.1	0.00961	-0.0006441		0			KD (M)	Rmax (RU)	offset (RU)	Chi² (RU²)
	2	4-3	binding	178.5	-73.2	0.0146	0.007623	1	0			7.00969e-08			0.321631
	2	4-3	stability	193.5	-73.8	0.0296	-0.01925	0.4	0		Curve 1		114.905	7.98198
	3	4-3	baseline	53.5	-73.9	0.01415	-0.007473		0
	3	4-3	binding	178.5	-73.7	0.009549	0.003462	0.2	0		Parameters
	3	4-3	stability	193.5	-73.5	0.03134	-0.02008	0.4	0			KD (M)	SE(KD)	Rmax (RU)	SE(Rmax)	offset (RU)	SE(offset)
	4	4-3	baseline	53.5	-73.3	0.01437	0.005533		3.2111e-09			7.00969e-08	6.15135e-09
	4	4-3	binding	178.5	-58.9	0.02779	0.01807	14.3	3.2111e-09		Curve 1			114.905	5.46413	7.98198	0.430037
	4	4-3	stability	193.5	-61.7	0.2173	-0.1459	11.6	3.2111e-09
	5	4-3	baseline	53.5	-72.8	0.02529	0.0163		3.2111e-09
	5	4-3	binding	178.5	-59.6	0.01945	0.01253	13.2	3.2111e-09
	5	4-3	stability	193.5	-62.3	0.2037	-0.1359	10.4	3.2111e-09
	6	4-3	baseline	53.4	-72.4	0.00819	0.001143		3.2111e-09
	6	4-3	binding	178.4	-59.9	0.01085	0.006046	12.5	3.2111e-09
	6	4-3	stability	193.4	-62.6	0.1956	-0.1312	9.8	3.2111e-09
	7	4-3	baseline	53.5	-72.1	0.009179	0.002893		6.4222e-09
	7	4-3	binding	178.5	-53.2	0.03292	0.02194	18.9	6.4222e-09
	7	4-3	stability	193.5	-57.8	0.2973	-0.1992	14.3	6.4222e-09
	8	4-3	baseline	53.4	-71.6	0.006458	-0.00137		6.4222e-09
	8	4-3	binding	178.4	-53.3	0.00692	0.002197	18.3	6.4222e-09
	8	4-3	stability	193.4	-57.9	0.2753	-0.1848	13.7	6.4222e-09
	9	4-3	baseline	53.5	-71.2	0.008135	0.0007672		6.4222e-09
	9	4-3	binding	178.5	-53.3	0.02182	0.01423	17.9	6.4222e-09
	9	4-3	stability	193.5	-57.9	0.2786	-0.186	13.3	6.4222e-09
	10	4-3	baseline	53.5	-70.8	0.008014	0.002156		1.28444e-08
	10	4-3	binding	178.5	-43.8	0.02181	0.01322	26.9	1.28444e-08
	10	4-3	stability	193.5	-51.2	0.3849	-0.258	19.6	1.28444e-08
	11	4-3	baseline	53.5	-70.2	0.01004	-0.002664		1.28444e-08
	11	4-3	binding	178.5	-43.7	0.03068	0.02028	26.5	1.28444e-08
	11	4-3	stability	193.5	-51	0.394	-0.2629	19.3	1.28444e-08
	12	4-3	baseline	53.6	-69.8	0.01747	0.01091		1.28444e-08
	12	4-3	binding	178.6	-43.6	0.05317	0.03547	26.2	1.28444e-08
	12	4-3	stability	193.6	-50.9	0.3517	-0.2344	18.9	1.28444e-08
	13	4-3	baseline	53.5	-69.4	0.008579	-0.001484		2.56888e-08
	13	4-3	binding	178.5	-30	0.03852	0.02524	39.4	2.56888e-08
	13	4-3	stability	193.5	-40.3	0.4679	-0.3137	29	2.56888e-08
	14	4-3	baseline	53.7	-68.7	0.01188	-0.006797		2.56888e-08
	14	4-3	binding	178.7	-29.7	0.05255	0.03508	39	2.56888e-08
	14	4-3	stability	193.7	-40	0.4319	-0.29	28.7	2.56888e-08
	15	4-3	baseline	53.6	-68.1	0.006986	-0.002443		2.56888e-08
	15	4-3	binding	178.6	-29.4	0.03962	0.02631	38.7	2.56888e-08
	15	4-3	stability	193.6	-39.7	0.4381	-0.2938	28.4	2.56888e-08
	16	4-3	baseline	53.6	-67.5	0.009447	0.001588		5.13776e-08
	16	4-3	binding	178.6	-9.9	0.04579	0.03044	57.6	5.13776e-08
	16	4-3	stability	193.6	-23.1	0.4927	-0.3309	44.4	5.13776e-08
	17	4-3	baseline	53.5	-66.7	0.01136	-0.006639		5.13776e-08
	17	4-3	binding	178.5	-9.6	0.04392	0.02909	57.1	5.13776e-08
	17	4-3	stability	193.5	-22.7	0.4915	-0.3296	44	5.13776e-08
	18	4-3	baseline	53.5	-66.1	0.01654	0.009695		5.13776e-08
	18	4-3	binding	178.5	-9.3	0.04685	0.03125	56.8	5.13776e-08
	18	4-3	stability	193.5	-22.3	0.4893	-0.3279	43.8	5.13776e-08

## Sheet: FL VAR2CSA M920 NG
M920 NG
	Cycle	Fc	Report Point	Time [s]	AbsResp [RU]	SD	Slope [RU/s]	RelResp [RU]	Concentration [M]		Model:	Steady State Affinity
	1	4-3	baseline	53.5	-38.8	0.05044	-0.03114		0		Description:
	1	4-3	binding	178.5	-39.6	0.04124	-0.02734	-0.8	0
	1	4-3	stability	193.5	-40	0.06939	-0.04192	-1.1	0		Report
	2	4-3	baseline	53.5	-48.6	0.008225	0.003664		0			KD (M)	Rmax (RU)	offset (RU)	Chi² (RU²)
	2	4-3	binding	178.5	-49	0.006666	-0.002134	-0.4	0			4.8416e-08			2.26486
	2	4-3	stability	193.5	-48.3	0.02538	-0.007232	0.3	0		Curve 1		137.195	12.8501
	3	4-3	baseline	53.6	-48.5	0.006684	-0.0006547		0
	3	4-3	binding	178.6	-49.5	0.009487	-0.004741	-1	0		Parameters
	3	4-3	stability	193.6	-48.4	0.01671	0.007591	0.1	0			KD (M)	SE(KD)	Rmax (RU)	SE(Rmax)	offset (RU)	SE(offset)
	4	4-3	baseline	53.5	-48.3	0.008257	0.004518		3.2111e-09			4.8416e-08	6.60431e-09
	4	4-3	binding	178.5	-27.5	0.03696	0.02419	20.8	3.2111e-09		Curve 1			137.195	8.24725	12.8501	1.25131
	4	4-3	stability	193.5	-29.7	0.3071	-0.2065	18.6	3.2111e-09
	5	4-3	baseline	53.5	-47.8	0.01368	0.005783		3.2111e-09
	5	4-3	binding	178.5	-28.2	0.01797	0.01145	19.6	3.2111e-09
	5	4-3	stability	193.5	-30.4	0.2574	-0.1728	17.3	3.2111e-09
	6	4-3	baseline	53.5	-47.4	0.01732	0.01008		3.2111e-09
	6	4-3	binding	178.5	-28.4	0.02222	0.01371	18.9	3.2111e-09
	6	4-3	stability	193.5	-30.7	0.2932	-0.1968	16.7	3.2111e-09
	7	4-3	baseline	53.5	-47.1	0.007593	-0.00343		6.4222e-09
	7	4-3	binding	178.5	-18.2	0.02709	0.01774	28.9	6.4222e-09
	7	4-3	stability	193.5	-22.5	0.4235	-0.2843	24.6	6.4222e-09
	8	4-3	baseline	53.5	-46.5	0.006982	0.002231		6.4222e-09
	8	4-3	binding	178.5	-18.1	0.0318	0.02075	28.4	6.4222e-09
	8	4-3	stability	193.5	-22.4	0.3839	-0.2575	24.1	6.4222e-09
	9	4-3	baseline	53.5	-46.2	0.00545	-0.002755		6.4222e-09
	9	4-3	binding	178.5	-18.1	0.03233	0.02133	28.1	6.4222e-09
	9	4-3	stability	193.5	-22.4	0.3899	-0.262	23.8	6.4222e-09
	10	4-3	baseline	53.4	-45.9	0.01336	-0.006079		1.28444e-08
	10	4-3	binding	178.4	-2.7	0.01338	0.008047	43.1	1.28444e-08
	10	4-3	stability	193.4	-9.6	0.5119	-0.3435	36.2	1.28444e-08
	11	4-3	baseline	53.5	-45.1	0.01474	-0.006737		1.28444e-08
	11	4-3	binding	178.5	-2.6	0.02582	0.0162	42.5	1.28444e-08
	11	4-3	stability	193.5	-9.5	0.521	-0.3499	35.6	1.28444e-08
	12	4-3	baseline	53.5	-44.6	0.007924	0.00334		1.28444e-08
	12	4-3	binding	178.5	-2.3	0.02538	0.01633	42.3	1.28444e-08
	12	4-3	stability	193.5	-9.2	0.4888	-0.3281	35.4	1.28444e-08
	13	4-3	baseline	53.5	-44.1	0.01429	0.007294		2.56888e-08
	13	4-3	binding	178.5	14	0.05393	0.03577	58.1	2.56888e-08
	13	4-3	stability	193.5	3.4	0.6749	-0.4529	47.5	2.56888e-08
	14	4-3	baseline	53.5	-43.4	0.009211	0.001865		2.56888e-08
	14	4-3	binding	178.5	14.5	0.04751	0.03106	57.9	2.56888e-08
	14	4-3	stability	193.5	4	0.6218	-0.4173	47.3	2.56888e-08
	15	4-3	baseline	53.6	-42.7	0.008954	-0.002707		2.56888e-08
	15	4-3	binding	178.6	14.5	0.02824	0.0183	57.3	2.56888e-08
	15	4-3	stability	193.6	4	0.6418	-0.4309	46.8	2.56888e-08
	16	4-3	baseline	53.4	-42.2	0.007792	0.003757		5.13776e-08
	16	4-3	binding	178.4	41.7	0.03275	0.02143	83.9	5.13776e-08
	16	4-3	stability	193.4	28.3	0.7637	-0.5135	70.5	5.13776e-08
	17	4-3	baseline	53.5	-41	0.01232	0.004319		5.13776e-08
	17	4-3	binding	178.5	42.1	0.03653	0.02378	83.1	5.13776e-08
	17	4-3	stability	193.5	28.7	0.7288	-0.4892	69.7	5.13776e-08
	18	4-3	baseline	53.5	-40.3	0.01702	0.009888		5.13776e-08
	18	4-3	binding	178.5	42.4	0.007734	0.002959	82.7	5.13776e-08
	18	4-3	stability	193.5	28.9	0.7034	-0.4726	69.2	5.13776e-08

[truncated: 4 more sheets: FL VAR2CSA M200101G, FL VAR2CSA M200101NG, FL VAR2CSA NF54 G, FL VAR2CSA NF54 NG]
